# Supplementary material for: Augmented Reality for Enhanced Visualization of MOF Adsorbents
Source: J Chem Inf Model. 2023 Sep 26;63(19):5950–5. doi: 10.1021/acs.jcim.3c01190 (PMC10565814; doi:10.1021/acs.jcim.3c01190)
Supplement: Supplementary file 2 — ci3c01190_si_002.zip [file ci3c01190_si_002.zip]

Archive with 16 entries (16 files):
- BOHWOM_MOF-812 with CO2.pdb
- __MACOSX/._BOHWOM_MOF-812 with CO2.pdb
- FIQCEN_HKUST-1 with H2O.pdb
- __MACOSX/._FIQCEN_HKUST-1 with H2O.pdb
- REDQUQ_KAUST-7 with H2O.pdb
- __MACOSX/._REDQUQ_KAUST-7 with H2O.pdb
- RUBTAK_UiO-66 with CO2.pdb
- __MACOSX/._RUBTAK_UiO-66 with CO2.pdb
- TASYAR_CALF-20 with CO2.pdb
- __MACOSX/._TASYAR_CALF-20 with CO2.pdb
- UiO-67 with CO2 (0.15 bar and 298 K).cif
- __MACOSX/._UiO-67 with CO2 (0.15 bar and 298 K).cif
- UiO-67 with CO2 (5.5 bar and 298 K).cif
- __MACOSX/._UiO-67 with CO2 (5.5 bar and 298 K).cif
- UiO-67 with CO2 (20 bar and 298 K).cif
- __MACOSX/._UiO-67 with CO2 (20 bar and 298 K).cif
