# Supplementary material for: Augmented Reality for Enhanced Visualization of MOF Adsorbents
Source: J Chem Inf Model. 2023 Sep 26;63(19):5950–5. doi: 10.1021/acs.jcim.3c01190 (PMC10565814; doi:10.1021/acs.jcim.3c01190)
Supplement: Supplementary file 2 — ci3c01190_si_002.zip [file ci3c01190_si_002.zip › BOHWOM_MOF-812 with CO2.pdb]

REMARK   Materials Studio PDB file
REMARK   Created:  Sun May 14 08:28:45 GMT Standard Time 2023
CRYST1   34.709   29.284   56.008  90.00 121.72  90.00 P1
ORIGX1      1.000000  0.000000  0.000000        0.00000
ORIGX2      0.000000  1.000000  0.000000        0.00000
ORIGX3      0.000000  0.000000  1.000000        0.00000
SCALE1      0.028811  0.000000  0.017809        0.00000   
SCALE2      0.000000  0.034148  0.000000        0.00000   
SCALE3      0.000000  0.000000  0.020991        0.00000   
ATOM      1  H   MOL     2       7.117  13.135   4.838  1.00  0.00           H    
ATOM      2  H   MOL     2       5.183  11.974   5.750  1.00  0.00           H    
ATOM      3  H   MOL     2       6.770   8.234   4.305  1.00  0.00           H    
ATOM      4  H   MOL     2       8.681   9.373   3.428  1.00  0.00           H    
ATOM      5  H   MOL     2       9.862  10.555   5.638  1.00  0.00           H    
ATOM      6  H   MOL     2      11.697  12.278   2.179  1.00  0.00           H    
ATOM      7  H   MOL     2       9.868  13.191   5.687  1.00  0.00           H    
ATOM      8  H   MOL     2      10.011  15.566   6.265  1.00  0.00           H    
ATOM      9  H   MOL     2      13.798  11.247   2.780  1.00  0.00           H    
ATOM     10  H   MOL     2      11.944   9.571   6.271  1.00  0.00           H    
ATOM     11  H   MOL     2       7.086  12.849   1.962  1.00  0.00           H    
ATOM     12  H   MOL     2       8.957  16.557   2.241  1.00  0.00           H    
ATOM     13  H   MOL     2       8.911  14.254   1.668  1.00  0.00           H    
ATOM     14  H   MOL     2      10.388  10.172   1.579  1.00  0.00           H    
ATOM     15  H   MOL     2       2.606  10.987  12.400  1.00  0.00           H    
ATOM     16  H   MOL     2       3.845  11.987   8.384  1.00  0.00           H    
ATOM     17  H   MOL     2       2.064  16.735  13.971  1.00  0.00           H    
ATOM     18  H   MOL     2       3.925  12.834  13.241  1.00  0.00           H    
ATOM     19  H   MOL     2       2.959  15.036  12.493  1.00  0.00           H    
ATOM     20  H   MOL     2       6.970  16.158  13.554  1.00  0.00           H    
ATOM     21  H   MOL     2       5.178  13.802   9.226  1.00  0.00           H    
ATOM     22  H   MOL     2       6.091  17.940  14.961  1.00  0.00           H    
ATOM     23  H   MOL     2      -8.922  27.777  16.748  1.00  0.00           H    
ATOM     24  H   MOL     2     -10.856  26.616  17.660  1.00  0.00           H    
ATOM     25  H   MOL     2      -9.269  22.876  16.215  1.00  0.00           H    
ATOM     26  H   MOL     2      -7.358  24.015  15.339  1.00  0.00           H    
ATOM     27  H   MOL     2      -6.177  25.197  17.548  1.00  0.00           H    
ATOM     28  H   MOL     2      -4.342  26.920  14.089  1.00  0.00           H    
ATOM     29  H   MOL     2      -6.171  27.833  17.597  1.00  0.00           H    
ATOM     30  H   MOL     2      -6.028   0.924  18.175  1.00  0.00           H    
ATOM     31  H   MOL     2      -2.241  25.890  14.690  1.00  0.00           H    
ATOM     32  H   MOL     2      -4.096  24.213  18.182  1.00  0.00           H    
ATOM     33  H   MOL     2       8.401  27.491  13.872  1.00  0.00           H    
ATOM     34  H   MOL     2      -7.082   1.915  14.152  1.00  0.00           H    
ATOM     35  H   MOL     2      -7.129  28.896  13.578  1.00  0.00           H    
ATOM     36  H   MOL     2      -5.651  24.814  13.489  1.00  0.00           H    
ATOM     37  H   MOL     2      -6.492  24.056  11.441  1.00  0.00           H    
ATOM     38  H   MOL     2       7.443  26.632  11.803  1.00  0.00           H    
ATOM     39  H   MOL     2       1.291  25.629   0.490  1.00  0.00           H1-  
ATOM     40  H   MOL     2     -12.194  26.629  20.294  1.00  0.00           H    
ATOM     41  H   MOL     2       0.749   2.092   2.061  1.00  0.00           H    
ATOM     42  H   MOL     2       2.610  27.476   1.331  1.00  0.00           H    
ATOM     43  H   MOL     2       1.644   0.394   0.583  1.00  0.00           H    
ATOM     44  H   MOL     2       5.655   1.516   1.643  1.00  0.00           H    
ATOM     45  H   MOL     2     -10.861  28.444  21.136  1.00  0.00           H    
ATOM     46  H   MOL     2       4.776   3.297   3.051  1.00  0.00           H    
ATOM     47  H   MOL     2       2.189   4.281   5.946  1.00  0.00           H    
ATOM     48  H   MOL     2       0.271   8.331   9.168  1.00  0.00           H    
ATOM     49  H   MOL     2       2.218   9.176   4.385  1.00  0.00           H    
ATOM     50  H   MOL     2       5.051  22.280  19.326  1.00  0.00           H    
ATOM     51  C   MOL     2       7.080  12.059   4.743  1.00  0.00           C    
ATOM     52  C   MOL     2       5.820  10.030   5.074  1.00  0.00           C    
ATOM     53  C   MOL     2      14.304   9.550   4.890  1.00  0.00           C    
ATOM     54  C   MOL     2       9.241  12.012   3.330  1.00  0.00           C    
ATOM     55  C   MOL     2      13.022  10.244   4.519  1.00  0.00           C    
ATOM     56  C   MOL     2       4.561   9.324   5.488  1.00  0.00           C    
ATOM     57  C   MOL     2       9.364  13.518   3.630  1.00  0.00           C    
ATOM     58  C   MOL     2      10.580  11.394   3.783  1.00  0.00           C    
ATOM     59  C   MOL     2       9.554  17.699   4.652  1.00  0.00           C    
ATOM     60  C   MOL     2       9.506  16.253   4.285  1.00  0.00           C    
ATOM     61  C   MOL     2       5.957  11.394   5.262  1.00  0.00           C    
ATOM     62  C   MOL     2       8.066  11.345   4.071  1.00  0.00           C    
ATOM     63  C   MOL     2       6.834   9.307   4.442  1.00  0.00           C    
ATOM     64  C   MOL     2       7.932   9.962   3.942  1.00  0.00           C    
ATOM     65  C   MOL     2       8.903  11.708   1.858  1.00  0.00           C    
ATOM     66  C   MOL     2      10.691  10.677   4.955  1.00  0.00           C    
ATOM     67  C   MOL     2      11.732  11.643   3.056  1.00  0.00           C    
ATOM     68  C   MOL     2       9.689  13.916   4.905  1.00  0.00           C    
ATOM     69  C   MOL     2       9.767  15.295   5.245  1.00  0.00           C    
ATOM     70  C   MOL     2      12.932  11.066   3.404  1.00  0.00           C    
ATOM     71  C   MOL     2      11.906  10.135   5.348  1.00  0.00           C    
ATOM     72  C   MOL     2       7.681  12.153   1.384  1.00  0.00           C    
ATOM     73  C   MOL     2       9.165  15.837   3.020  1.00  0.00           C    
ATOM     74  C   MOL     2       9.082  14.469   2.708  1.00  0.00           C    
ATOM     75  C   MOL     2       9.526  10.695   1.198  1.00  0.00           C    
ATOM     76  C   MOL     2       9.019  10.220   0.026  1.00  0.00           C    
ATOM     77  C   MOL     2      -7.517   9.907  22.189  1.00  0.00           C    
ATOM     78  C   MOL     2       7.104  11.667   0.231  1.00  0.00           C    
ATOM     79  C   MOL     2       5.025  15.424  12.939  1.00  0.00           C    
ATOM     80  C   MOL     2       4.632  13.482  11.300  1.00  0.00           C    
ATOM     81  C   MOL     2       3.138  11.617  11.698  1.00  0.00           C    
ATOM     82  C   MOL     2       3.834  12.171   9.452  1.00  0.00           C    
ATOM     83  C   MOL     2       3.133  11.339  10.314  1.00  0.00           C    
ATOM     84  C   MOL     2       3.137  16.610  13.904  1.00  0.00           C    
ATOM     85  C   MOL     2       3.878  12.683  12.170  1.00  0.00           C    
ATOM     86  C   MOL     2       3.672  15.597  13.077  1.00  0.00           C    
ATOM     87  C   MOL     2       5.896  16.262  13.651  1.00  0.00           C    
ATOM     88  C   MOL     2       4.584  13.245   9.935  1.00  0.00           C    
ATOM     89  C   MOL     2       4.015  17.456  14.559  1.00  0.00           C    
ATOM     90  C   MOL     2       3.470  18.584  15.383  1.00  0.00           C    
ATOM     91  C   MOL     2       5.397  17.289  14.442  1.00  0.00           C    
ATOM     92  C   MOL     2       2.453  10.135   9.797  1.00  0.00           C    
ATOM     93  C   MOL     2      -8.959  26.701  16.653  1.00  0.00           C    
ATOM     94  C   MOL     2     -10.219  24.672  16.984  1.00  0.00           C    
ATOM     95  C   MOL     2      -1.736  24.192  16.800  1.00  0.00           C    
ATOM     96  C   MOL     2      -6.798  26.654  15.240  1.00  0.00           C    
ATOM     97  C   MOL     2      -3.017  24.886  16.429  1.00  0.00           C    
ATOM     98  C   MOL     2       5.876  23.966  17.398  1.00  0.00           C    
ATOM     99  C   MOL     2      -6.675  28.160  15.540  1.00  0.00           C    
ATOM    100  C   MOL     2      -5.459  26.037  15.693  1.00  0.00           C    
ATOM    101  C   MOL     2      -6.486   3.057  16.562  1.00  0.00           C    
ATOM    102  C   MOL     2      -6.533   1.611  16.195  1.00  0.00           C    
ATOM    103  C   MOL     2     -10.082  26.037  17.172  1.00  0.00           C    
ATOM    104  C   MOL     2      -7.973  25.987  15.981  1.00  0.00           C    
ATOM    105  C   MOL     2      -9.206  23.949  16.353  1.00  0.00           C    
ATOM    106  C   MOL     2      -8.107  24.605  15.852  1.00  0.00           C    
ATOM    107  C   MOL     2      -7.136  26.350  13.768  1.00  0.00           C    
ATOM    108  C   MOL     2      -5.349  25.319  16.865  1.00  0.00           C    
ATOM    109  C   MOL     2      -4.307  26.285  14.966  1.00  0.00           C    
ATOM    110  C   MOL     2      -6.350  28.558  16.815  1.00  0.00           C    
ATOM    111  C   MOL     2      -6.273   0.653  17.155  1.00  0.00           C    
ATOM    112  C   MOL     2      -3.108  25.709  15.314  1.00  0.00           C    
ATOM    113  C   MOL     2      -4.134  24.777  17.258  1.00  0.00           C    
ATOM    114  C   MOL     2       8.996  26.795  13.294  1.00  0.00           C    
ATOM    115  C   MOL     2      -6.874   1.195  14.931  1.00  0.00           C    
ATOM    116  C   MOL     2      -6.957  29.111  14.619  1.00  0.00           C    
ATOM    117  C   MOL     2       9.191  25.304  11.477  1.00  0.00           C    
ATOM    118  C   MOL     2      -6.513  25.337  13.108  1.00  0.00           C    
ATOM    119  C   MOL     2      -7.021  24.862  11.936  1.00  0.00           C    
ATOM    120  C   MOL     2       8.523  24.549  10.278  1.00  0.00           C    
ATOM    121  C   MOL     2       8.419  26.309  12.141  1.00  0.00           C    
ATOM    122  C   MOL     2       3.709   0.782   1.029  1.00  0.00           C    
ATOM    123  C   MOL     2     -11.408  28.125  23.210  1.00  0.00           C    
ATOM    124  C   MOL     2     -12.901  26.259  23.608  1.00  0.00           C    
ATOM    125  C   MOL     2     -12.205  26.813  21.362  1.00  0.00           C    
ATOM    126  C   MOL     2     -12.907  25.981  22.224  1.00  0.00           C    
ATOM    127  C   MOL     2       1.822   1.968   1.994  1.00  0.00           C    
ATOM    128  C   MOL     2       2.562  27.325   0.260  1.00  0.00           C    
ATOM    129  C   MOL     2       2.357   0.955   1.167  1.00  0.00           C    
ATOM    130  C   MOL     2       4.581   1.619   1.741  1.00  0.00           C    
ATOM    131  C   MOL     2     -11.456  27.887  21.846  1.00  0.00           C    
ATOM    132  C   MOL     2       2.700   2.814   2.649  1.00  0.00           C    
ATOM    133  C   MOL     2       2.155   3.942   3.473  1.00  0.00           C    
ATOM    134  C   MOL     2       4.082   2.647   2.532  1.00  0.00           C    
ATOM    135  C   MOL     2       3.768  24.777  21.707  1.00  0.00           C    
ATOM    136  C   MOL     2       5.654  14.469  11.910  1.00  0.00           C    
ATOM    137  O   MOL     2       1.689   8.557   4.940  1.00  0.00           O1-  
ATOM    138  O   MOL     2       2.744   9.827   8.599  1.00  0.00           O1-  
ATOM    139  O   MOL     2       3.766   9.946   6.210  1.00  0.00           O1-  
ATOM    140  O   MOL     2       4.465   8.141   4.981  1.00  0.00           O    
ATOM    141  O   MOL     2      -0.419   9.482   5.969  1.00  0.00           O2-  
ATOM    142  O   MOL     2       2.851   7.544   6.979  1.00  0.00           O2-  
ATOM    143  O   MOL     2       0.398   8.068   8.228  1.00  0.00           O1-  
ATOM    144  O   MOL     2      -2.158   9.513   3.988  1.00  0.00           O1-  
ATOM    145  O   MOL     2      -3.031   9.026   6.062  1.00  0.00           O    
ATOM    146  O   MOL     2       4.274  19.542  15.576  1.00  0.00           O1-  
ATOM    147  O   MOL     2      10.188  17.963   5.714  1.00  0.00           O1-  
ATOM    148  O   MOL     2       2.265  18.519  15.752  1.00  0.00           O    
ATOM    149  O   MOL     2       8.926  18.522   3.809  1.00  0.00           O    
ATOM    150  O   MOL     2      -6.927   8.908  21.715  1.00  0.00           O1-  
ATOM    151  O   MOL     2       1.753   9.435  10.564  1.00  0.00           O    
ATOM    152  O   MOL     2      -8.681  10.290  21.715  1.00  0.00           O    
ATOM    153  O   MOL     2       3.004  23.199  16.850  1.00  0.00           O2-  
ATOM    154  O   MOL     2       4.059  24.469  20.509  1.00  0.00           O1-  
ATOM    155  O   MOL     2       5.081  24.588  18.120  1.00  0.00           O    
ATOM    156  O   MOL     2       5.780  22.783  16.891  1.00  0.00           O1-  
ATOM    157  O   MOL     2       0.896  24.124  17.880  1.00  0.00           O1-  
ATOM    158  O   MOL     2       4.167  22.186  18.889  1.00  0.00           O1-  
ATOM    159  O   MOL     2       1.713  22.710  20.138  1.00  0.00           O2-  
ATOM    160  O   MOL     2      -0.843  24.155  15.898  1.00  0.00           O1-  
ATOM    161  O   MOL     2      -1.716  23.668  17.972  1.00  0.00           O    
ATOM    162  O   MOL     2       2.959   4.900   3.666  1.00  0.00           O1-  
ATOM    163  O   MOL     2      -5.851   3.321  17.625  1.00  0.00           O1-  
ATOM    164  O   MOL     2       0.950   3.877   3.842  1.00  0.00           O    
ATOM    165  O   MOL     2      -7.113   3.880  15.719  1.00  0.00           O    
ATOM    166  O   MOL     2       9.112  23.550   9.804  1.00  0.00           O1-  
ATOM    167  O   MOL     2       3.068  24.077  22.474  1.00  0.00           O    
ATOM    168  O   MOL     2       7.358  24.933   9.804  1.00  0.00           O    
ATOM    169 ZR   MOL     2       1.461   6.071   7.955  1.00  0.00          Zr4+  
ATOM    170 ZR   MOL     2       2.776   6.768   4.811  1.00  0.00          Zr4+  
ATOM    171 ZR   MOL     2       1.665   9.427   6.811  1.00  0.00          Zr4+  
ATOM    172 ZR   MOL     2       2.776  20.714  19.865  1.00  0.00          Zr4+  
ATOM    173 ZR   MOL     2       4.091  21.410  16.721  1.00  0.00          Zr4+  
ATOM    174 ZR   MOL     2       2.980  24.069  18.721  1.00  0.00          Zr4+  
ATOM    175  H   MOL     2       2.875  27.777   7.072  1.00  0.00           H    
ATOM    176  H   MOL     2       4.809  26.616   6.160  1.00  0.00           H    
ATOM    177  H   MOL     2       3.222  22.876   7.605  1.00  0.00           H    
ATOM    178  H   MOL     2       1.311  24.015   8.482  1.00  0.00           H    
ATOM    179  H   MOL     2       0.130  25.197   6.272  1.00  0.00           H    
ATOM    180  H   MOL     2      -1.705  26.920   9.732  1.00  0.00           H    
ATOM    181  H   MOL     2       0.124  27.833   6.223  1.00  0.00           H    
ATOM    182  H   MOL     2      -0.018   0.924   5.645  1.00  0.00           H    
ATOM    183  H   MOL     2      -3.806  25.890   9.130  1.00  0.00           H    
ATOM    184  H   MOL     2      -1.951  24.213   5.639  1.00  0.00           H    
ATOM    185  H   MOL     2       2.907  27.491   9.949  1.00  0.00           H    
ATOM    186  H   MOL     2       1.035   1.915   9.669  1.00  0.00           H    
ATOM    187  H   MOL     2       1.082  28.896  10.242  1.00  0.00           H    
ATOM    188  H   MOL     2      -0.396  24.814  10.331  1.00  0.00           H    
ATOM    189  H   MOL     2       0.445  24.056  12.379  1.00  0.00           H    
ATOM    190  H   MOL     2       3.864  26.632  12.018  1.00  0.00           H    
ATOM    191  H   MOL     2      -7.338  25.629  23.330  1.00  0.00           H1-  
ATOM    192  H   MOL     2       6.147  26.629   3.526  1.00  0.00           H    
ATOM    193  H   MOL     2      -6.796   2.093  21.760  1.00  0.00           H    
ATOM    194  H   MOL     2      -8.657  27.476  22.489  1.00  0.00           H    
ATOM    195  H   MOL     2     -11.702   1.516  22.177  1.00  0.00           H    
ATOM    196  H   MOL     2       4.814  28.444   2.684  1.00  0.00           H    
ATOM    197  H   MOL     2     -10.823   3.297  20.769  1.00  0.00           H    
ATOM    198  H   MOL     2       4.190  13.135  18.982  1.00  0.00           H    
ATOM    199  H   MOL     2       6.124  11.974  18.071  1.00  0.00           H    
ATOM    200  H   MOL     2       4.537   8.234  19.515  1.00  0.00           H    
ATOM    201  H   MOL     2       2.626   9.373  20.392  1.00  0.00           H    
ATOM    202  H   MOL     2       1.445  10.555  18.183  1.00  0.00           H    
ATOM    203  H   MOL     2      -0.390  12.278  21.642  1.00  0.00           H    
ATOM    204  H   MOL     2       1.439  13.191  18.133  1.00  0.00           H    
ATOM    205  H   MOL     2       1.296  15.566  17.555  1.00  0.00           H    
ATOM    206  H   MOL     2      -2.491  11.248  21.040  1.00  0.00           H    
ATOM    207  H   MOL     2      -0.636   9.571  17.549  1.00  0.00           H    
ATOM    208  H   MOL     2     -13.133  12.849  21.859  1.00  0.00           H    
ATOM    209  H   MOL     2       2.350  16.557  21.579  1.00  0.00           H    
ATOM    210  H   MOL     2       2.396  14.254  22.152  1.00  0.00           H    
ATOM    211  H   MOL     2       0.919  10.172  22.241  1.00  0.00           H    
ATOM    212  H   MOL     2      16.484   9.414   0.469  1.00  0.00           H1-  
ATOM    213  H   MOL     2       2.549  11.990   0.107  1.00  0.00           H1-  
ATOM    214  H   MOL     2       8.702  10.987  11.420  1.00  0.00           H    
ATOM    215  H   MOL     2       7.462  11.987  15.436  1.00  0.00           H    
ATOM    216  H   MOL     2       9.243  16.734   9.849  1.00  0.00           H    
ATOM    217  H   MOL     2       7.383  12.834  10.579  1.00  0.00           H    
ATOM    218  H   MOL     2       8.348  15.036  11.328  1.00  0.00           H    
ATOM    219  H   MOL     2       4.337  16.158  10.267  1.00  0.00           H    
ATOM    220  H   MOL     2       6.129  13.802  14.594  1.00  0.00           H    
ATOM    221  H   MOL     2       5.216  17.939   8.859  1.00  0.00           H    
ATOM    222  H   MOL     2       7.804  18.923   5.964  1.00  0.00           H    
ATOM    223  H   MOL     2       9.721  22.973   2.742  1.00  0.00           H    
ATOM    224  H   MOL     2       7.774  23.818   7.525  1.00  0.00           H    
ATOM    225  H   MOL     2      -9.783   7.638  16.405  1.00  0.00           H    
ATOM    226  C   MOL     2       2.912  26.701   7.168  1.00  0.00           C    
ATOM    227  C   MOL     2       4.172  24.672   6.836  1.00  0.00           C    
ATOM    228  C   MOL     2      -4.311  24.192   7.020  1.00  0.00           C    
ATOM    229  C   MOL     2       0.751  26.654   8.580  1.00  0.00           C    
ATOM    230  C   MOL     2      -3.030  24.886   7.391  1.00  0.00           C    
ATOM    231  C   MOL     2       5.431  23.966   6.422  1.00  0.00           C    
ATOM    232  C   MOL     2       0.628  28.160   8.280  1.00  0.00           C    
ATOM    233  C   MOL     2      -0.588  26.037   8.127  1.00  0.00           C    
ATOM    234  C   MOL     2       0.439   3.057   7.258  1.00  0.00           C    
ATOM    235  C   MOL     2       0.486   1.611   7.625  1.00  0.00           C    
ATOM    236  C   MOL     2       4.035  26.037   6.648  1.00  0.00           C    
ATOM    237  C   MOL     2       1.926  25.987   7.839  1.00  0.00           C    
ATOM    238  C   MOL     2       3.159  23.949   7.468  1.00  0.00           C    
ATOM    239  C   MOL     2       2.060  24.605   7.968  1.00  0.00           C    
ATOM    240  C   MOL     2       1.089  26.350  10.052  1.00  0.00           C    
ATOM    241  C   MOL     2      -0.698  25.319   6.956  1.00  0.00           C    
ATOM    242  C   MOL     2      -1.740  26.285   8.854  1.00  0.00           C    
ATOM    243  C   MOL     2       0.303  28.558   7.006  1.00  0.00           C    
ATOM    244  C   MOL     2       0.226   0.653   6.665  1.00  0.00           C    
ATOM    245  C   MOL     2      -2.940  25.709   8.506  1.00  0.00           C    
ATOM    246  C   MOL     2      -1.913  24.777   6.562  1.00  0.00           C    
ATOM    247  C   MOL     2       2.311  26.795  10.526  1.00  0.00           C    
ATOM    248  C   MOL     2       0.827   1.195   8.890  1.00  0.00           C    
ATOM    249  C   MOL     2       0.910  29.111   9.202  1.00  0.00           C    
ATOM    250  C   MOL     2       2.116  25.304  12.344  1.00  0.00           C    
ATOM    251  C   MOL     2       0.466  25.337  10.712  1.00  0.00           C    
ATOM    252  C   MOL     2       0.974  24.862  11.884  1.00  0.00           C    
ATOM    253  C   MOL     2       2.785  24.549  13.542  1.00  0.00           C    
ATOM    254  C   MOL     2       2.888  26.309  11.679  1.00  0.00           C    
ATOM    255  C   MOL     2       5.360  28.125   0.610  1.00  0.00           C    
ATOM    256  C   MOL     2       6.854  26.259   0.212  1.00  0.00           C    
ATOM    257  C   MOL     2       6.158  26.813   2.458  1.00  0.00           C    
ATOM    258  C   MOL     2       6.859  25.981   1.596  1.00  0.00           C    
ATOM    259  C   MOL     2      -7.869   1.968  21.827  1.00  0.00           C    
ATOM    260  C   MOL     2      -8.610  27.325  23.561  1.00  0.00           C    
ATOM    261  C   MOL     2     -10.628   1.619  22.079  1.00  0.00           C    
ATOM    262  C   MOL     2       5.409  27.887   1.975  1.00  0.00           C    
ATOM    263  C   MOL     2      -8.747   2.814  21.171  1.00  0.00           C    
ATOM    264  C   MOL     2      -8.202   3.942  20.347  1.00  0.00           C    
ATOM    265  C   MOL     2     -10.129   2.647  21.288  1.00  0.00           C    
ATOM    266  C   MOL     2       7.540  24.777   2.113  1.00  0.00           C    
ATOM    267  C   MOL     2       4.227  12.059  19.078  1.00  0.00           C    
ATOM    268  C   MOL     2       5.487  10.030  18.747  1.00  0.00           C    
ATOM    269  C   MOL     2      -2.996   9.550  18.930  1.00  0.00           C    
ATOM    270  C   MOL     2       2.066  12.012  20.490  1.00  0.00           C    
ATOM    271  C   MOL     2      -1.715  10.244  19.302  1.00  0.00           C    
ATOM    272  C   MOL     2     -10.608   9.324  18.332  1.00  0.00           C    
ATOM    273  C   MOL     2       1.943  13.518  20.190  1.00  0.00           C    
ATOM    274  C   MOL     2       0.727  11.394  20.038  1.00  0.00           C    
ATOM    275  C   MOL     2       1.754  17.699  19.168  1.00  0.00           C    
ATOM    276  C   MOL     2       1.801  16.253  19.535  1.00  0.00           C    
ATOM    277  C   MOL     2       5.350  11.394  18.558  1.00  0.00           C    
ATOM    278  C   MOL     2       3.241  11.345  19.749  1.00  0.00           C    
ATOM    279  C   MOL     2       4.474   9.307  19.378  1.00  0.00           C    
ATOM    280  C   MOL     2       3.375   9.962  19.878  1.00  0.00           C    
ATOM    281  C   MOL     2       2.404  11.708  21.962  1.00  0.00           C    
ATOM    282  C   MOL     2       0.617  10.677  18.866  1.00  0.00           C    
ATOM    283  C   MOL     2      -0.425  11.643  20.764  1.00  0.00           C    
ATOM    284  C   MOL     2       1.618  13.916  18.916  1.00  0.00           C    
ATOM    285  C   MOL     2       1.541  15.295  18.575  1.00  0.00           C    
ATOM    286  C   MOL     2      -1.624  11.066  20.416  1.00  0.00           C    
ATOM    287  C   MOL     2      -0.598  10.135  18.473  1.00  0.00           C    
ATOM    288  C   MOL     2     -13.728  12.153  22.436  1.00  0.00           C    
ATOM    289  C   MOL     2       2.142  15.837  20.800  1.00  0.00           C    
ATOM    290  C   MOL     2       2.225  14.469  21.112  1.00  0.00           C    
ATOM    291  C   MOL     2       0.801  10.662   0.434  1.00  0.00           C    
ATOM    292  C   MOL     2       1.781  10.695  22.622  1.00  0.00           C    
ATOM    293  C   MOL     2       1.470   9.907   1.632  1.00  0.00           C    
ATOM    294  C   MOL     2       6.283  15.424  10.881  1.00  0.00           C    
ATOM    295  C   MOL     2       6.676  13.482  12.520  1.00  0.00           C    
ATOM    296  C   MOL     2       8.169  11.617  12.122  1.00  0.00           C    
ATOM    297  C   MOL     2       7.473  12.171  14.368  1.00  0.00           C    
ATOM    298  C   MOL     2       8.175  11.339  13.506  1.00  0.00           C    
ATOM    299  C   MOL     2       8.170  16.610   9.916  1.00  0.00           C    
ATOM    300  C   MOL     2       7.430  12.683  11.651  1.00  0.00           C    
ATOM    301  C   MOL     2       7.635  15.597  10.743  1.00  0.00           C    
ATOM    302  C   MOL     2       5.411  16.262  10.169  1.00  0.00           C    
ATOM    303  C   MOL     2       6.724  13.245  13.885  1.00  0.00           C    
ATOM    304  C   MOL     2       7.293  17.456   9.261  1.00  0.00           C    
ATOM    305  C   MOL     2       7.837  18.584   8.437  1.00  0.00           C    
ATOM    306  C   MOL     2       5.910  17.289   9.378  1.00  0.00           C    
ATOM    307  C   MOL     2      -8.500  10.135  14.023  1.00  0.00           C    
ATOM    308  O   MOL     2       8.303  23.199   6.970  1.00  0.00           O1-  
ATOM    309  O   MOL     2       7.248  24.469   3.311  1.00  0.00           O1-  
ATOM    310  O   MOL     2       6.226  24.588   5.700  1.00  0.00           O1-  
ATOM    311  O   MOL     2       5.527  22.783   6.929  1.00  0.00           O    
ATOM    312  O   MOL     2      10.411  24.124   5.941  1.00  0.00           O2-  
ATOM    313  O   MOL     2       7.141  22.186   4.931  1.00  0.00           O2-  
ATOM    314  O   MOL     2       9.594  22.710   3.683  1.00  0.00           O1-  
ATOM    315  O   MOL     2      12.150  24.155   7.923  1.00  0.00           O1-  
ATOM    316  O   MOL     2      13.023  23.668   5.848  1.00  0.00           O    
ATOM    317  O   MOL     2      -9.006   4.900  20.154  1.00  0.00           O1-  
ATOM    318  O   MOL     2      -0.196   3.321   6.196  1.00  0.00           O1-  
ATOM    319  O   MOL     2      -6.997   3.877  19.978  1.00  0.00           O    
ATOM    320  O   MOL     2       1.066   3.880   8.101  1.00  0.00           O    
ATOM    321  O   MOL     2       2.195  23.550  14.016  1.00  0.00           O1-  
ATOM    322  O   MOL     2       8.239  24.077   1.346  1.00  0.00           O    
ATOM    323  O   MOL     2       3.949  24.933  14.016  1.00  0.00           O    
ATOM    324  O   MOL     2      -7.736   8.557  18.880  1.00  0.00           O2-  
ATOM    325  O   MOL     2      -8.791   9.827  15.221  1.00  0.00           O1-  
ATOM    326  O   MOL     2      -9.813   9.946  17.610  1.00  0.00           O    
ATOM    327  O   MOL     2     -10.512   8.141  18.839  1.00  0.00           O1-  
ATOM    328  O   MOL     2      -5.629   9.482  17.851  1.00  0.00           O1-  
ATOM    329  O   MOL     2      -8.899   7.544  16.841  1.00  0.00           O1-  
ATOM    330  O   MOL     2      -6.445   8.068  15.593  1.00  0.00           O2-  
ATOM    331  O   MOL     2      -3.889   9.513  19.833  1.00  0.00           O1-  
ATOM    332  O   MOL     2      -3.016   9.026  17.758  1.00  0.00           O    
ATOM    333  O   MOL     2       7.033  19.542   8.244  1.00  0.00           O1-  
ATOM    334  O   MOL     2       1.119  17.963  18.106  1.00  0.00           O1-  
ATOM    335  O   MOL     2       9.042  18.519   8.068  1.00  0.00           O    
ATOM    336  O   MOL     2       2.381  18.522  20.011  1.00  0.00           O    
ATOM    337  O   MOL     2       0.880   8.908   2.106  1.00  0.00           O1-  
ATOM    338  O   MOL     2      -7.800   9.435  13.256  1.00  0.00           O    
ATOM    339  O   MOL     2       2.634  10.290   2.106  1.00  0.00           O    
ATOM    340 ZR   MOL     2       8.531  20.714   3.955  1.00  0.00          Zr4+  
ATOM    341 ZR   MOL     2       7.216  21.410   7.099  1.00  0.00          Zr4+  
ATOM    342 ZR   MOL     2       8.328  24.069   5.099  1.00  0.00          Zr4+  
ATOM    343 ZR   MOL     2      -7.508   6.071  15.866  1.00  0.00          Zr4+  
ATOM    344 ZR   MOL     2      -8.823   6.768  19.010  1.00  0.00          Zr4+  
ATOM    345 ZR   MOL     2      -7.712   9.427  17.009  1.00  0.00          Zr4+  
ATOM    346  H   MOL     2      -4.487  16.149  18.982  1.00  0.00           H    
ATOM    347  H   MOL     2      -2.553  17.310  18.071  1.00  0.00           H    
ATOM    348  H   MOL     2      -4.140  21.050  19.515  1.00  0.00           H    
ATOM    349  H   MOL     2      -6.051  19.911  20.392  1.00  0.00           H    
ATOM    350  H   MOL     2      -7.232  18.729  18.183  1.00  0.00           H    
ATOM    351  H   MOL     2      -9.067  17.006  21.642  1.00  0.00           H    
ATOM    352  H   MOL     2      -7.238  16.093  18.133  1.00  0.00           H    
ATOM    353  H   MOL     2      -7.381  13.718  17.555  1.00  0.00           H    
ATOM    354  H   MOL     2     -11.168  18.037  21.040  1.00  0.00           H    
ATOM    355  H   MOL     2      -9.314  19.713  17.549  1.00  0.00           H    
ATOM    356  H   MOL     2      -4.456  16.435  21.859  1.00  0.00           H    
ATOM    357  H   MOL     2      -6.327  12.727  21.579  1.00  0.00           H    
ATOM    358  H   MOL     2      -6.281  15.030  22.152  1.00  0.00           H    
ATOM    359  H   MOL     2      -7.758  19.113  22.241  1.00  0.00           H    
ATOM    360  H   MOL     2       7.807  19.870   0.469  1.00  0.00           H1-  
ATOM    361  H   MOL     2      11.227  17.294   0.107  1.00  0.00           H1-  
ATOM    362  H   MOL     2       0.024  18.297  11.420  1.00  0.00           H    
ATOM    363  H   MOL     2      -1.215  17.297  15.436  1.00  0.00           H    
ATOM    364  H   MOL     2       0.566  12.549   9.849  1.00  0.00           H    
ATOM    365  H   MOL     2      -1.295  16.450  10.579  1.00  0.00           H    
ATOM    366  H   MOL     2      -0.329  14.248  11.328  1.00  0.00           H    
ATOM    367  H   MOL     2      -4.340  13.126  10.267  1.00  0.00           H    
ATOM    368  H   MOL     2      -2.548  15.482  14.594  1.00  0.00           H    
ATOM    369  H   MOL     2      -3.461  11.345   8.859  1.00  0.00           H    
ATOM    370  H   MOL     2      11.552   1.507   7.072  1.00  0.00           H    
ATOM    371  H   MOL     2      13.486   2.668   6.160  1.00  0.00           H    
ATOM    372  H   MOL     2      11.900   6.408   7.605  1.00  0.00           H    
ATOM    373  H   MOL     2       9.989   5.269   8.481  1.00  0.00           H    
ATOM    374  H   MOL     2       8.807   4.087   6.272  1.00  0.00           H    
ATOM    375  H   MOL     2       6.972   2.364   9.732  1.00  0.00           H    
ATOM    376  H   MOL     2       8.801   1.451   6.223  1.00  0.00           H    
ATOM    377  H   MOL     2       8.659  28.361   5.645  1.00  0.00           H    
ATOM    378  H   MOL     2       4.871   3.394   9.130  1.00  0.00           H    
ATOM    379  H   MOL     2       6.726   5.071   5.639  1.00  0.00           H    
ATOM    380  H   MOL     2      -5.771   1.793   9.949  1.00  0.00           H    
ATOM    381  H   MOL     2       9.712  27.370   9.669  1.00  0.00           H    
ATOM    382  H   MOL     2       9.759   0.388  10.242  1.00  0.00           H    
ATOM    383  H   MOL     2       8.282   4.471  10.331  1.00  0.00           H    
ATOM    384  H   MOL     2       9.122   5.228  12.379  1.00  0.00           H    
ATOM    385  H   MOL     2      -4.813   2.652  12.018  1.00  0.00           H    
ATOM    386  H   MOL     2      14.825   2.655   3.526  1.00  0.00           H    
ATOM    387  H   MOL     2       1.881  27.192  21.760  1.00  0.00           H    
ATOM    388  H   MOL     2       0.986  28.890  23.238  1.00  0.00           H    
ATOM    389  H   MOL     2      -3.025  27.768  22.177  1.00  0.00           H    
ATOM    390  H   MOL     2      13.491   0.840   2.684  1.00  0.00           H    
ATOM    391  H   MOL     2      -2.146  25.987  20.769  1.00  0.00           H    
ATOM    392  H   MOL     2       0.441  25.003  17.874  1.00  0.00           H    
ATOM    393  H   MOL     2       2.359  20.953  14.653  1.00  0.00           H    
ATOM    394  H   MOL     2       0.412  20.108  19.435  1.00  0.00           H    
ATOM    395  H   MOL     2      -2.421   7.004   4.494  1.00  0.00           H    
ATOM    396  C   MOL     2      -4.450  17.225  19.078  1.00  0.00           C    
ATOM    397  C   MOL     2      -3.190  19.254  18.747  1.00  0.00           C    
ATOM    398  C   MOL     2     -11.674  19.735  18.930  1.00  0.00           C    
ATOM    399  C   MOL     2      -6.611  17.272  20.490  1.00  0.00           C    
ATOM    400  C   MOL     2     -10.392  19.041  19.302  1.00  0.00           C    
ATOM    401  C   MOL     2      -1.931  19.960  18.332  1.00  0.00           C    
ATOM    402  C   MOL     2      -6.734  15.767  20.190  1.00  0.00           C    
ATOM    403  C   MOL     2      -7.950  17.890  20.038  1.00  0.00           C    
ATOM    404  C   MOL     2      -6.923  11.585  19.168  1.00  0.00           C    
ATOM    405  C   MOL     2      -6.876  13.031  19.535  1.00  0.00           C    
ATOM    406  C   MOL     2      -3.327  17.890  18.558  1.00  0.00           C    
ATOM    407  C   MOL     2      -5.436  17.940  19.749  1.00  0.00           C    
ATOM    408  C   MOL     2      -4.203  19.978  19.378  1.00  0.00           C    
ATOM    409  C   MOL     2      -5.302  19.322  19.878  1.00  0.00           C    
ATOM    410  C   MOL     2      -6.273  17.576  21.962  1.00  0.00           C    
ATOM    411  C   MOL     2      -8.061  18.607  18.866  1.00  0.00           C    
ATOM    412  C   MOL     2      -9.102  17.641  20.764  1.00  0.00           C    
ATOM    413  C   MOL     2      -7.059  15.368  18.916  1.00  0.00           C    
ATOM    414  C   MOL     2      -7.136  13.989  18.575  1.00  0.00           C    
ATOM    415  C   MOL     2     -10.302  18.218  20.416  1.00  0.00           C    
ATOM    416  C   MOL     2      -9.275  19.149  18.473  1.00  0.00           C    
ATOM    417  C   MOL     2      -5.051  17.131  22.436  1.00  0.00           C    
ATOM    418  C   MOL     2      -6.535  13.447  20.800  1.00  0.00           C    
ATOM    419  C   MOL     2      -6.452  14.815  21.112  1.00  0.00           C    
ATOM    420  C   MOL     2       9.478  18.622   0.434  1.00  0.00           C    
ATOM    421  C   MOL     2      -6.896  18.590  22.622  1.00  0.00           C    
ATOM    422  C   MOL     2      10.147  19.377   1.632  1.00  0.00           C    
ATOM    423  C   MOL     2      -2.394  13.860  10.881  1.00  0.00           C    
ATOM    424  C   MOL     2      -2.002  15.802  12.520  1.00  0.00           C    
ATOM    425  C   MOL     2      -0.508  17.667  12.122  1.00  0.00           C    
ATOM    426  C   MOL     2      -1.204  17.114  14.368  1.00  0.00           C    
ATOM    427  C   MOL     2      -0.503  17.945  13.506  1.00  0.00           C    
ATOM    428  C   MOL     2      -0.507  12.674   9.916  1.00  0.00           C    
ATOM    429  C   MOL     2      -1.247  16.601  11.651  1.00  0.00           C    
ATOM    430  C   MOL     2      -1.042  13.687  10.743  1.00  0.00           C    
ATOM    431  C   MOL     2      -3.266  13.023  10.169  1.00  0.00           C    
ATOM    432  C   MOL     2      -1.953  16.039  13.885  1.00  0.00           C    
ATOM    433  C   MOL     2      -1.384  11.828   9.261  1.00  0.00           C    
ATOM    434  C   MOL     2      -0.840  10.700   8.437  1.00  0.00           C    
ATOM    435  C   MOL     2      -2.767  11.995   9.378  1.00  0.00           C    
ATOM    436  C   MOL     2       0.177  19.149  14.023  1.00  0.00           C    
ATOM    437  C   MOL     2      11.589   2.583   7.168  1.00  0.00           C    
ATOM    438  C   MOL     2      12.849   4.612   6.836  1.00  0.00           C    
ATOM    439  C   MOL     2       4.366   5.093   7.020  1.00  0.00           C    
ATOM    440  C   MOL     2       9.429   2.630   8.580  1.00  0.00           C    
ATOM    441  C   MOL     2       5.648   4.398   7.391  1.00  0.00           C    
ATOM    442  C   MOL     2      -3.246   5.318   6.422  1.00  0.00           C    
ATOM    443  C   MOL     2       9.305   1.125   8.280  1.00  0.00           C    
ATOM    444  C   MOL     2       8.089   3.248   8.127  1.00  0.00           C    
ATOM    445  C   MOL     2       9.116  26.227   7.258  1.00  0.00           C    
ATOM    446  C   MOL     2       9.163  27.674   7.625  1.00  0.00           C    
ATOM    447  C   MOL     2      12.712   3.248   6.648  1.00  0.00           C    
ATOM    448  C   MOL     2      10.603   3.297   7.839  1.00  0.00           C    
ATOM    449  C   MOL     2      11.836   5.336   7.468  1.00  0.00           C    
ATOM    450  C   MOL     2      10.737   4.680   7.968  1.00  0.00           C    
ATOM    451  C   MOL     2       9.766   2.934  10.052  1.00  0.00           C    
ATOM    452  C   MOL     2       7.979   3.965   6.956  1.00  0.00           C    
ATOM    453  C   MOL     2       6.937   2.999   8.854  1.00  0.00           C    
ATOM    454  C   MOL     2       8.980   0.726   7.006  1.00  0.00           C    
ATOM    455  C   MOL     2       8.903  28.631   6.665  1.00  0.00           C    
ATOM    456  C   MOL     2       5.738   3.576   8.506  1.00  0.00           C    
ATOM    457  C   MOL     2       6.764   4.507   6.562  1.00  0.00           C    
ATOM    458  C   MOL     2      -6.366   2.489  10.526  1.00  0.00           C    
ATOM    459  C   MOL     2       9.504  28.089   8.890  1.00  0.00           C    
ATOM    460  C   MOL     2       9.587   0.173   9.202  1.00  0.00           C    
ATOM    461  C   MOL     2      -6.561   3.980  12.344  1.00  0.00           C    
ATOM    462  C   MOL     2       9.143   3.948  10.712  1.00  0.00           C    
ATOM    463  C   MOL     2       9.651   4.422  11.884  1.00  0.00           C    
ATOM    464  C   MOL     2      -5.893   4.735  13.542  1.00  0.00           C    
ATOM    465  C   MOL     2      -5.789   2.975  11.679  1.00  0.00           C    
ATOM    466  C   MOL     2      -1.079  28.502  22.791  1.00  0.00           C    
ATOM    467  C   MOL     2      14.038   1.160   0.610  1.00  0.00           C    
ATOM    468  C   MOL     2      15.531   3.025   0.212  1.00  0.00           C    
ATOM    469  C   MOL     2      14.835   2.472   2.458  1.00  0.00           C    
ATOM    470  C   MOL     2      15.537   3.303   1.596  1.00  0.00           C    
ATOM    471  C   MOL     2       0.808  27.316  21.827  1.00  0.00           C    
ATOM    472  C   MOL     2       0.273  28.330  22.653  1.00  0.00           C    
ATOM    473  C   MOL     2      -1.951  27.665  22.079  1.00  0.00           C    
ATOM    474  C   MOL     2      14.086   1.397   1.975  1.00  0.00           C    
ATOM    475  C   MOL     2      -0.069  26.470  21.171  1.00  0.00           C    
ATOM    476  C   MOL     2       0.475  25.343  20.347  1.00  0.00           C    
ATOM    477  C   MOL     2      -1.452  26.637  21.288  1.00  0.00           C    
ATOM    478  C   MOL     2      -1.138   4.507   2.113  1.00  0.00           C    
ATOM    479  C   MOL     2      -3.024  14.815  11.910  1.00  0.00           C    
ATOM    480  O   MOL     2       0.941  20.727  18.880  1.00  0.00           O1-  
ATOM    481  O   MOL     2      -0.114  19.457  15.221  1.00  0.00           O1-  
ATOM    482  O   MOL     2      -1.136  19.339  17.610  1.00  0.00           O1-  
ATOM    483  O   MOL     2      -1.835  21.143  18.839  1.00  0.00           O    
ATOM    484  O   MOL     2       3.049  19.802  17.851  1.00  0.00           O2-  
ATOM    485  O   MOL     2      -0.221  21.741  16.841  1.00  0.00           O2-  
ATOM    486  O   MOL     2       2.232  21.216  15.593  1.00  0.00           O1-  
ATOM    487  O   MOL     2       4.788  19.772  19.833  1.00  0.00           O    
ATOM    488  O   MOL     2       5.661  20.259  17.758  1.00  0.00           O1-  
ATOM    489  O   MOL     2      -1.644   9.743   8.244  1.00  0.00           O1-  
ATOM    490  O   MOL     2      -7.558  11.321  18.106  1.00  0.00           O1-  
ATOM    491  O   MOL     2       0.365  10.765   8.068  1.00  0.00           O    
ATOM    492  O   MOL     2      -6.296  10.762  20.011  1.00  0.00           O    
ATOM    493  O   MOL     2       9.557  20.376   2.106  1.00  0.00           O1-  
ATOM    494  O   MOL     2       0.877  19.849  13.256  1.00  0.00           O    
ATOM    495  O   MOL     2      11.312  18.994   2.106  1.00  0.00           O    
ATOM    496  O   MOL     2      -0.374   6.085   6.970  1.00  0.00           O2-  
ATOM    497  O   MOL     2      -1.429   4.815   3.311  1.00  0.00           O1-  
ATOM    498  O   MOL     2      -2.451   4.697   5.700  1.00  0.00           O    
ATOM    499  O   MOL     2      -3.150   6.501   6.929  1.00  0.00           O1-  
ATOM    500  O   MOL     2       1.734   5.160   5.941  1.00  0.00           O1-  
ATOM    501  O   MOL     2      -1.536   7.098   4.931  1.00  0.00           O1-  
ATOM    502  O   MOL     2       0.917   6.574   3.683  1.00  0.00           O2-  
ATOM    503  O   MOL     2       3.473   5.129   7.923  1.00  0.00           O1-  
ATOM    504  O   MOL     2       4.346   5.616   5.848  1.00  0.00           O    
ATOM    505  O   MOL     2      -0.329  24.385  20.154  1.00  0.00           O1-  
ATOM    506  O   MOL     2       8.481  25.963   6.196  1.00  0.00           O1-  
ATOM    507  O   MOL     2       1.680  25.407  19.978  1.00  0.00           O    
ATOM    508  O   MOL     2       9.744  25.404   8.101  1.00  0.00           O    
ATOM    509  O   MOL     2      -6.482   5.734  14.016  1.00  0.00           O1-  
ATOM    510  O   MOL     2      -0.438   5.207   1.346  1.00  0.00           O    
ATOM    511  O   MOL     2      -4.728   4.352  14.016  1.00  0.00           O    
ATOM    512 ZR   MOL     2       1.169  23.213  15.866  1.00  0.00          Zr4+  
ATOM    513 ZR   MOL     2      -0.146  22.516  19.010  1.00  0.00          Zr4+  
ATOM    514 ZR   MOL     2       0.966  19.858  17.009  1.00  0.00          Zr4+  
ATOM    515 ZR   MOL     2      -0.146   8.571   3.955  1.00  0.00          Zr4+  
ATOM    516 ZR   MOL     2      -1.461   7.874   7.099  1.00  0.00          Zr4+  
ATOM    517 ZR   MOL     2      -0.349   5.216   5.099  1.00  0.00          Zr4+  
ATOM    518  H   MOL     2      -0.245   1.507  16.748  1.00  0.00           H    
ATOM    519  H   MOL     2      -2.179   2.668  17.660  1.00  0.00           H    
ATOM    520  H   MOL     2      -0.592   6.408  16.215  1.00  0.00           H    
ATOM    521  H   MOL     2       1.319   5.269  15.339  1.00  0.00           H    
ATOM    522  H   MOL     2       2.500   4.087  17.548  1.00  0.00           H    
ATOM    523  H   MOL     2       4.335   2.364  14.089  1.00  0.00           H    
ATOM    524  H   MOL     2       2.506   1.451  17.597  1.00  0.00           H    
ATOM    525  H   MOL     2       2.649  28.361  18.175  1.00  0.00           H    
ATOM    526  H   MOL     2       6.436   3.395  14.690  1.00  0.00           H    
ATOM    527  H   MOL     2       4.582   5.071  18.182  1.00  0.00           H    
ATOM    528  H   MOL     2      -0.276   1.793  13.872  1.00  0.00           H    
ATOM    529  H   MOL     2       1.595  27.370  14.152  1.00  0.00           H    
ATOM    530  H   MOL     2       1.549   0.388  13.578  1.00  0.00           H    
ATOM    531  H   MOL     2       3.026   4.471  13.489  1.00  0.00           H    
ATOM    532  H   MOL     2       2.185   5.228  11.441  1.00  0.00           H    
ATOM    533  H   MOL     2      -1.234   2.652  11.803  1.00  0.00           H    
ATOM    534  H   MOL     2       9.968   3.655   0.490  1.00  0.00           H1-  
ATOM    535  H   MOL     2      -3.517   2.655  20.294  1.00  0.00           H    
ATOM    536  H   MOL     2       9.427  27.192   2.061  1.00  0.00           H    
ATOM    537  H   MOL     2      11.287   1.808   1.331  1.00  0.00           H    
ATOM    538  H   MOL     2      10.322  28.890   0.583  1.00  0.00           H    
ATOM    539  H   MOL     2      14.332  27.768   1.643  1.00  0.00           H    
ATOM    540  H   MOL     2      -2.184   0.840  21.136  1.00  0.00           H    
ATOM    541  H   MOL     2      13.453  25.987   3.051  1.00  0.00           H    
ATOM    542  H   MOL     2      -1.560  16.149   4.838  1.00  0.00           H    
ATOM    543  H   MOL     2      -3.494  17.310   5.750  1.00  0.00           H    
ATOM    544  H   MOL     2      -1.907  21.050   4.305  1.00  0.00           H    
ATOM    545  H   MOL     2       0.004  19.911   3.429  1.00  0.00           H    
ATOM    546  H   MOL     2       1.185  18.729   5.638  1.00  0.00           H    
ATOM    547  H   MOL     2       3.020  17.006   2.179  1.00  0.00           H    
ATOM    548  H   MOL     2       1.191  16.093   5.687  1.00  0.00           H    
ATOM    549  H   MOL     2       1.334  13.718   6.265  1.00  0.00           H    
ATOM    550  H   MOL     2       5.121  18.036   2.780  1.00  0.00           H    
ATOM    551  H   MOL     2       3.267  19.713   6.272  1.00  0.00           H    
ATOM    552  H   MOL     2      15.763  16.435   1.962  1.00  0.00           H    
ATOM    553  H   MOL     2       0.280  12.727   2.241  1.00  0.00           H    
ATOM    554  H   MOL     2       0.234  15.030   1.668  1.00  0.00           H    
ATOM    555  H   MOL     2       1.711  19.113   1.579  1.00  0.00           H    
ATOM    556  H   MOL     2     -13.854  19.870  23.352  1.00  0.00           H1-  
ATOM    557  H   MOL     2      -6.071  18.297  12.400  1.00  0.00           H    
ATOM    558  H   MOL     2      -4.832  17.297   8.384  1.00  0.00           H    
ATOM    559  H   MOL     2      -6.613  12.550  13.971  1.00  0.00           H    
ATOM    560  H   MOL     2      -4.752  16.450  13.241  1.00  0.00           H    
ATOM    561  H   MOL     2      -5.718  14.248  12.493  1.00  0.00           H    
ATOM    562  H   MOL     2      -1.707  13.126  13.554  1.00  0.00           H    
ATOM    563  H   MOL     2      -3.499  15.482   9.226  1.00  0.00           H    
ATOM    564  H   MOL     2      -2.586  11.345  14.961  1.00  0.00           H    
ATOM    565  H   MOL     2      -5.173  10.361  17.856  1.00  0.00           H    
ATOM    566  H   MOL     2      -7.091   6.311  21.078  1.00  0.00           H    
ATOM    567  H   MOL     2      -5.144   5.466  16.295  1.00  0.00           H    
ATOM    568  H   MOL     2      12.413  21.647   7.416  1.00  0.00           H    
ATOM    569  C   MOL     2      -0.282   2.583  16.653  1.00  0.00           C    
ATOM    570  C   MOL     2      -1.542   4.612  16.984  1.00  0.00           C    
ATOM    571  C   MOL     2       6.942   5.093  16.800  1.00  0.00           C    
ATOM    572  C   MOL     2       1.879   2.630  15.240  1.00  0.00           C    
ATOM    573  C   MOL     2       5.660   4.398  16.429  1.00  0.00           C    
ATOM    574  C   MOL     2      -2.801   5.318  17.398  1.00  0.00           C    
ATOM    575  C   MOL     2       2.002   1.125  15.540  1.00  0.00           C    
ATOM    576  C   MOL     2       3.218   3.248  15.693  1.00  0.00           C    
ATOM    577  C   MOL     2       2.191  26.227  16.562  1.00  0.00           C    
ATOM    578  C   MOL     2       2.144  27.674  16.195  1.00  0.00           C    
ATOM    579  C   MOL     2      -1.405   3.248  17.172  1.00  0.00           C    
ATOM    580  C   MOL     2       0.704   3.297  15.981  1.00  0.00           C    
ATOM    581  C   MOL     2      -0.529   5.336  16.353  1.00  0.00           C    
ATOM    582  C   MOL     2       0.570   4.680  15.852  1.00  0.00           C    
ATOM    583  C   MOL     2       1.541   2.934  13.768  1.00  0.00           C    
ATOM    584  C   MOL     2       3.329   3.965  16.865  1.00  0.00           C    
ATOM    585  C   MOL     2       4.370   2.999  14.966  1.00  0.00           C    
ATOM    586  C   MOL     2       2.327   0.726  16.815  1.00  0.00           C    
ATOM    587  C   MOL     2       2.404  28.631  17.155  1.00  0.00           C    
ATOM    588  C   MOL     2       5.570   3.576  15.314  1.00  0.00           C    
ATOM    589  C   MOL     2       4.543   4.507  17.258  1.00  0.00           C    
ATOM    590  C   MOL     2       0.319   2.489  13.294  1.00  0.00           C    
ATOM    591  C   MOL     2       1.803  28.089  14.931  1.00  0.00           C    
ATOM    592  C   MOL     2       1.720   0.173  14.619  1.00  0.00           C    
ATOM    593  C   MOL     2       0.514   3.980  11.477  1.00  0.00           C    
ATOM    594  C   MOL     2       2.164   3.948  13.108  1.00  0.00           C    
ATOM    595  C   MOL     2       1.656   4.422  11.936  1.00  0.00           C    
ATOM    596  C   MOL     2      -0.155   4.735  10.278  1.00  0.00           C    
ATOM    597  C   MOL     2      -0.258   2.975  12.141  1.00  0.00           C    
ATOM    598  C   MOL     2      12.387  28.502   1.029  1.00  0.00           C    
ATOM    599  C   MOL     2      -3.528   2.472  21.362  1.00  0.00           C    
ATOM    600  C   MOL     2      -4.229   3.303  22.224  1.00  0.00           C    
ATOM    601  C   MOL     2      10.499  27.316   1.994  1.00  0.00           C    
ATOM    602  C   MOL     2      11.240   1.959   0.260  1.00  0.00           C    
ATOM    603  C   MOL     2      11.034  28.330   1.167  1.00  0.00           C    
ATOM    604  C   MOL     2      13.258  27.665   1.741  1.00  0.00           C    
ATOM    605  C   MOL     2      -2.779   1.397  21.846  1.00  0.00           C    
ATOM    606  C   MOL     2      11.377  26.470   2.649  1.00  0.00           C    
ATOM    607  C   MOL     2      10.833  25.343   3.473  1.00  0.00           C    
ATOM    608  C   MOL     2      12.759  26.637   2.532  1.00  0.00           C    
ATOM    609  C   MOL     2      -4.909   4.507  21.707  1.00  0.00           C    
ATOM    610  C   MOL     2      -1.597  17.225   4.743  1.00  0.00           C    
ATOM    611  C   MOL     2      -2.857  19.254   5.074  1.00  0.00           C    
ATOM    612  C   MOL     2       5.627  19.735   4.890  1.00  0.00           C    
ATOM    613  C   MOL     2       0.564  17.272   3.330  1.00  0.00           C    
ATOM    614  C   MOL     2       4.345  19.041   4.519  1.00  0.00           C    
ATOM    615  C   MOL     2      13.238  19.960   5.488  1.00  0.00           C    
ATOM    616  C   MOL     2       0.687  15.767   3.630  1.00  0.00           C    
ATOM    617  C   MOL     2       1.903  17.890   3.783  1.00  0.00           C    
ATOM    618  C   MOL     2       0.876  11.585   4.652  1.00  0.00           C    
ATOM    619  C   MOL     2       0.829  13.031   4.285  1.00  0.00           C    
ATOM    620  C   MOL     2      -2.720  17.890   5.262  1.00  0.00           C    
ATOM    621  C   MOL     2      -0.611  17.940   4.071  1.00  0.00           C    
ATOM    622  C   MOL     2      -1.844  19.978   4.442  1.00  0.00           C    
ATOM    623  C   MOL     2      -0.745  19.322   3.942  1.00  0.00           C    
ATOM    624  C   MOL     2       0.226  17.576   1.858  1.00  0.00           C    
ATOM    625  C   MOL     2       2.014  18.607   4.955  1.00  0.00           C    
ATOM    626  C   MOL     2       3.055  17.641   3.056  1.00  0.00           C    
ATOM    627  C   MOL     2       1.012  15.368   4.905  1.00  0.00           C    
ATOM    628  C   MOL     2       1.089  13.989   5.245  1.00  0.00           C    
ATOM    629  C   MOL     2       4.255  18.218   3.404  1.00  0.00           C    
ATOM    630  C   MOL     2       3.228  19.149   5.348  1.00  0.00           C    
ATOM    631  C   MOL     2      16.358  17.131   1.384  1.00  0.00           C    
ATOM    632  C   MOL     2       0.488  13.447   3.020  1.00  0.00           C    
ATOM    633  C   MOL     2       0.405  14.815   2.708  1.00  0.00           C    
ATOM    634  C   MOL     2       0.849  18.590   1.198  1.00  0.00           C    
ATOM    635  C   MOL     2       0.341  19.064   0.026  1.00  0.00           C    
ATOM    636  C   MOL     2       1.161  19.377  22.189  1.00  0.00           C    
ATOM    637  C   MOL     2      15.782  17.617   0.231  1.00  0.00           C    
ATOM    638  C   MOL     2      -3.653  13.860  12.939  1.00  0.00           C    
ATOM    639  C   MOL     2      -4.045  15.802  11.300  1.00  0.00           C    
ATOM    640  C   MOL     2      -5.539  17.667  11.698  1.00  0.00           C    
ATOM    641  C   MOL     2      -4.843  17.114   9.452  1.00  0.00           C    
ATOM    642  C   MOL     2      -5.544  17.945  10.314  1.00  0.00           C    
ATOM    643  C   MOL     2      -5.540  12.674  13.904  1.00  0.00           C    
ATOM    644  C   MOL     2      -4.800  16.601  12.170  1.00  0.00           C    
ATOM    645  C   MOL     2      -5.005  13.687  13.077  1.00  0.00           C    
ATOM    646  C   MOL     2      -2.781  13.023  13.651  1.00  0.00           C    
ATOM    647  C   MOL     2      -4.094  16.039   9.935  1.00  0.00           C    
ATOM    648  C   MOL     2      -4.663  11.828  14.559  1.00  0.00           C    
ATOM    649  C   MOL     2      -5.207  10.700  15.383  1.00  0.00           C    
ATOM    650  C   MOL     2      -3.280  11.995  14.442  1.00  0.00           C    
ATOM    651  C   MOL     2      11.130  19.149   9.797  1.00  0.00           C    
ATOM    652  O   MOL     2      -5.673   6.085  16.850  1.00  0.00           O1-  
ATOM    653  O   MOL     2      -4.618   4.815  20.509  1.00  0.00           O1-  
ATOM    654  O   MOL     2      -3.596   4.697  18.120  1.00  0.00           O1-  
ATOM    655  O   MOL     2      -2.897   6.501  16.891  1.00  0.00           O    
ATOM    656  O   MOL     2      -7.781   5.160  17.880  1.00  0.00           O2-  
ATOM    657  O   MOL     2      -4.511   7.098  18.889  1.00  0.00           O2-  
ATOM    658  O   MOL     2      -6.964   6.574  20.138  1.00  0.00           O1-  
ATOM    659  O   MOL     2      -9.520   5.129  15.898  1.00  0.00           O    
ATOM    660  O   MOL     2     -10.393   5.616  17.972  1.00  0.00           O1-  
ATOM    661  O   MOL     2      11.637  24.385   3.666  1.00  0.00           O1-  
ATOM    662  O   MOL     2       2.826  25.963  17.625  1.00  0.00           O1-  
ATOM    663  O   MOL     2       9.627  25.407   3.842  1.00  0.00           O    
ATOM    664  O   MOL     2       1.564  25.404  15.719  1.00  0.00           O    
ATOM    665  O   MOL     2       0.435   5.734   9.804  1.00  0.00           O1-  
ATOM    666  O   MOL     2      -5.609   5.207  22.474  1.00  0.00           O    
ATOM    667  O   MOL     2      -1.319   4.352   9.804  1.00  0.00           O    
ATOM    668  O   MOL     2      10.366  20.727   4.940  1.00  0.00           O2-  
ATOM    669  O   MOL     2      11.421  19.457   8.599  1.00  0.00           O1-  
ATOM    670  O   MOL     2      12.443  19.339   6.210  1.00  0.00           O    
ATOM    671  O   MOL     2      13.142  21.143   4.981  1.00  0.00           O1-  
ATOM    672  O   MOL     2       8.259  19.802   5.969  1.00  0.00           O1-  
ATOM    673  O   MOL     2      11.529  21.741   6.979  1.00  0.00           O1-  
ATOM    674  O   MOL     2       9.075  21.216   8.228  1.00  0.00           O2-  
ATOM    675  O   MOL     2       6.520  19.772   3.988  1.00  0.00           O1-  
ATOM    676  O   MOL     2       5.647  20.259   6.062  1.00  0.00           O    
ATOM    677  O   MOL     2      -4.403   9.743  15.576  1.00  0.00           O1-  
ATOM    678  O   MOL     2       1.511  11.321   5.714  1.00  0.00           O1-  
ATOM    679  O   MOL     2      -6.412  10.765  15.752  1.00  0.00           O    
ATOM    680  O   MOL     2       0.249  10.762   3.809  1.00  0.00           O    
ATOM    681  O   MOL     2       1.750  20.376  21.715  1.00  0.00           O1-  
ATOM    682  O   MOL     2      10.430  19.849  10.564  1.00  0.00           O    
ATOM    683  O   MOL     2      -0.004  18.994  21.715  1.00  0.00           O    
ATOM    684 ZR   MOL     2      -5.901   8.571  19.865  1.00  0.00          Zr4+  
ATOM    685 ZR   MOL     2      -4.586   7.874  16.721  1.00  0.00          Zr4+  
ATOM    686 ZR   MOL     2      -5.698   5.216  18.721  1.00  0.00          Zr4+  
ATOM    687 ZR   MOL     2      10.138  23.213   7.955  1.00  0.00          Zr4+  
ATOM    688 ZR   MOL     2      11.453  22.516   4.811  1.00  0.00          Zr4+  
ATOM    689 ZR   MOL     2      10.342  19.858   6.811  1.00  0.00          Zr4+  
ATOM    690  C   MOL     2     -10.386  29.111  23.820  1.00  0.00           C    
ATOM    691  H   MOL     2      24.472  13.135   4.838  1.00  0.00           H    
ATOM    692  H   MOL     2      22.538  11.974   5.750  1.00  0.00           H    
ATOM    693  H   MOL     2      24.124   8.234   4.305  1.00  0.00           H    
ATOM    694  H   MOL     2      26.035   9.373   3.428  1.00  0.00           H    
ATOM    695  H   MOL     2      27.217  10.555   5.638  1.00  0.00           H    
ATOM    696  H   MOL     2      29.052  12.278   2.179  1.00  0.00           H    
ATOM    697  H   MOL     2      27.223  13.191   5.687  1.00  0.00           H    
ATOM    698  H   MOL     2      27.365  15.566   6.265  1.00  0.00           H    
ATOM    699  H   MOL     2      31.153  11.247   2.780  1.00  0.00           H    
ATOM    700  H   MOL     2      29.298   9.571   6.271  1.00  0.00           H    
ATOM    701  H   MOL     2      24.440  12.849   1.962  1.00  0.00           H    
ATOM    702  H   MOL     2      26.312  16.557   2.241  1.00  0.00           H    
ATOM    703  H   MOL     2      26.265  14.254   1.668  1.00  0.00           H    
ATOM    704  H   MOL     2      27.742  10.172   1.579  1.00  0.00           H    
ATOM    705  H   MOL     2      19.960  10.987  12.400  1.00  0.00           H    
ATOM    706  H   MOL     2      21.199  11.987   8.384  1.00  0.00           H    
ATOM    707  H   MOL     2      19.419  16.735  13.971  1.00  0.00           H    
ATOM    708  H   MOL     2      21.279  12.834  13.241  1.00  0.00           H    
ATOM    709  H   MOL     2      20.314  15.036  12.493  1.00  0.00           H    
ATOM    710  H   MOL     2      24.325  16.158  13.554  1.00  0.00           H    
ATOM    711  H   MOL     2      22.533  13.802   9.226  1.00  0.00           H    
ATOM    712  H   MOL     2      23.446  17.940  14.961  1.00  0.00           H    
ATOM    713  H   MOL     2       8.432  27.777  16.748  1.00  0.00           H    
ATOM    714  H   MOL     2       6.498  26.616  17.660  1.00  0.00           H    
ATOM    715  H   MOL     2       8.085  22.876  16.215  1.00  0.00           H    
ATOM    716  H   MOL     2       9.996  24.015  15.339  1.00  0.00           H    
ATOM    717  H   MOL     2      11.177  25.197  17.548  1.00  0.00           H    
ATOM    718  H   MOL     2      13.012  26.920  14.089  1.00  0.00           H    
ATOM    719  H   MOL     2      11.184  27.833  17.597  1.00  0.00           H    
ATOM    720  H   MOL     2      11.326   0.924  18.175  1.00  0.00           H    
ATOM    721  H   MOL     2      15.113  25.890  14.690  1.00  0.00           H    
ATOM    722  H   MOL     2      13.259  24.213  18.182  1.00  0.00           H    
ATOM    723  H   MOL     2      25.755  27.491  13.872  1.00  0.00           H    
ATOM    724  H   MOL     2      10.272   1.915  14.152  1.00  0.00           H    
ATOM    725  H   MOL     2      10.226  28.896  13.578  1.00  0.00           H    
ATOM    726  H   MOL     2      11.703  24.814  13.489  1.00  0.00           H    
ATOM    727  H   MOL     2      10.863  24.056  11.441  1.00  0.00           H    
ATOM    728  H   MOL     2      24.798  26.632  11.803  1.00  0.00           H    
ATOM    729  H   MOL     2      18.645  25.629   0.490  1.00  0.00           H1-  
ATOM    730  H   MOL     2       5.160  26.629  20.294  1.00  0.00           H    
ATOM    731  H   MOL     2      18.104   2.092   2.061  1.00  0.00           H    
ATOM    732  H   MOL     2      19.964  27.476   1.331  1.00  0.00           H    
ATOM    733  H   MOL     2      18.999   0.394   0.583  1.00  0.00           H    
ATOM    734  H   MOL     2      23.010   1.516   1.643  1.00  0.00           H    
ATOM    735  H   MOL     2       6.493  28.444  21.136  1.00  0.00           H    
ATOM    736  H   MOL     2      22.130   3.297   3.051  1.00  0.00           H    
ATOM    737  H   MOL     2      19.543   4.281   5.946  1.00  0.00           H    
ATOM    738  H   MOL     2      17.626   8.331   9.168  1.00  0.00           H    
ATOM    739  H   MOL     2      19.573   9.176   4.385  1.00  0.00           H    
ATOM    740  H   MOL     2      22.406  22.280  19.326  1.00  0.00           H    
ATOM    741  C   MOL     2      24.435  12.059   4.743  1.00  0.00           C    
ATOM    742  C   MOL     2      23.175  10.030   5.074  1.00  0.00           C    
ATOM    743  C   MOL     2      31.658   9.550   4.890  1.00  0.00           C    
ATOM    744  C   MOL     2      26.596  12.012   3.330  1.00  0.00           C    
ATOM    745  C   MOL     2      30.376  10.244   4.519  1.00  0.00           C    
ATOM    746  C   MOL     2      21.916   9.324   5.488  1.00  0.00           C    
ATOM    747  C   MOL     2      26.719  13.518   3.630  1.00  0.00           C    
ATOM    748  C   MOL     2      27.935  11.394   3.783  1.00  0.00           C    
ATOM    749  C   MOL     2      26.908  17.699   4.652  1.00  0.00           C    
ATOM    750  C   MOL     2      26.861  16.253   4.285  1.00  0.00           C    
ATOM    751  C   MOL     2      23.312  11.394   5.262  1.00  0.00           C    
ATOM    752  C   MOL     2      25.421  11.345   4.071  1.00  0.00           C    
ATOM    753  C   MOL     2      24.188   9.307   4.442  1.00  0.00           C    
ATOM    754  C   MOL     2      25.287   9.962   3.942  1.00  0.00           C    
ATOM    755  C   MOL     2      26.258  11.708   1.858  1.00  0.00           C    
ATOM    756  C   MOL     2      28.045  10.677   4.955  1.00  0.00           C    
ATOM    757  C   MOL     2      29.087  11.643   3.056  1.00  0.00           C    
ATOM    758  C   MOL     2      27.044  13.916   4.905  1.00  0.00           C    
ATOM    759  C   MOL     2      27.121  15.295   5.245  1.00  0.00           C    
ATOM    760  C   MOL     2      30.286  11.066   3.404  1.00  0.00           C    
ATOM    761  C   MOL     2      29.260  10.135   5.348  1.00  0.00           C    
ATOM    762  C   MOL     2      25.036  12.153   1.384  1.00  0.00           C    
ATOM    763  C   MOL     2      26.520  15.837   3.020  1.00  0.00           C    
ATOM    764  C   MOL     2      26.437  14.469   2.708  1.00  0.00           C    
ATOM    765  C   MOL     2      26.881  10.695   1.198  1.00  0.00           C    
ATOM    766  C   MOL     2      26.373  10.220   0.026  1.00  0.00           C    
ATOM    767  C   MOL     2       9.838   9.907  22.189  1.00  0.00           C    
ATOM    768  C   MOL     2      24.459  11.667   0.231  1.00  0.00           C    
ATOM    769  C   MOL     2      22.379  15.424  12.939  1.00  0.00           C    
ATOM    770  C   MOL     2      21.986  13.482  11.300  1.00  0.00           C    
ATOM    771  C   MOL     2      20.493  11.617  11.698  1.00  0.00           C    
ATOM    772  C   MOL     2      21.189  12.171   9.452  1.00  0.00           C    
ATOM    773  C   MOL     2      20.487  11.339  10.314  1.00  0.00           C    
ATOM    774  C   MOL     2      20.492  16.610  13.904  1.00  0.00           C    
ATOM    775  C   MOL     2      21.232  12.683  12.170  1.00  0.00           C    
ATOM    776  C   MOL     2      21.027  15.597  13.077  1.00  0.00           C    
ATOM    777  C   MOL     2      23.251  16.262  13.651  1.00  0.00           C    
ATOM    778  C   MOL     2      21.938  13.245   9.935  1.00  0.00           C    
ATOM    779  C   MOL     2      21.369  17.456  14.559  1.00  0.00           C    
ATOM    780  C   MOL     2      20.825  18.584  15.383  1.00  0.00           C    
ATOM    781  C   MOL     2      22.752  17.289  14.442  1.00  0.00           C    
ATOM    782  C   MOL     2      19.807  10.135   9.797  1.00  0.00           C    
ATOM    783  C   MOL     2       8.395  26.701  16.653  1.00  0.00           C    
ATOM    784  C   MOL     2       7.135  24.672  16.984  1.00  0.00           C    
ATOM    785  C   MOL     2      15.619  24.192  16.800  1.00  0.00           C    
ATOM    786  C   MOL     2      10.556  26.654  15.240  1.00  0.00           C    
ATOM    787  C   MOL     2      14.337  24.886  16.429  1.00  0.00           C    
ATOM    788  C   MOL     2      23.231  23.966  17.398  1.00  0.00           C    
ATOM    789  C   MOL     2      10.680  28.160  15.540  1.00  0.00           C    
ATOM    790  C   MOL     2      11.896  26.037  15.693  1.00  0.00           C    
ATOM    791  C   MOL     2      10.869   3.057  16.562  1.00  0.00           C    
ATOM    792  C   MOL     2      10.821   1.611  16.195  1.00  0.00           C    
ATOM    793  C   MOL     2       7.272  26.037  17.172  1.00  0.00           C    
ATOM    794  C   MOL     2       9.381  25.987  15.981  1.00  0.00           C    
ATOM    795  C   MOL     2       8.149  23.949  16.353  1.00  0.00           C    
ATOM    796  C   MOL     2       9.248  24.605  15.852  1.00  0.00           C    
ATOM    797  C   MOL     2      10.218  26.350  13.768  1.00  0.00           C    
ATOM    798  C   MOL     2      12.006  25.319  16.865  1.00  0.00           C    
ATOM    799  C   MOL     2      13.047  26.285  14.966  1.00  0.00           C    
ATOM    800  C   MOL     2      11.004  28.558  16.815  1.00  0.00           C    
ATOM    801  C   MOL     2      11.082   0.653  17.155  1.00  0.00           C    
ATOM    802  C   MOL     2      14.247  25.709  15.314  1.00  0.00           C    
ATOM    803  C   MOL     2      13.221  24.777  17.258  1.00  0.00           C    
ATOM    804  C   MOL     2      26.351  26.795  13.294  1.00  0.00           C    
ATOM    805  C   MOL     2      10.480   1.195  14.931  1.00  0.00           C    
ATOM    806  C   MOL     2      10.397  29.111  14.619  1.00  0.00           C    
ATOM    807  C   MOL     2      26.546  25.304  11.477  1.00  0.00           C    
ATOM    808  C   MOL     2      10.841  25.337  13.108  1.00  0.00           C    
ATOM    809  C   MOL     2      10.334  24.862  11.936  1.00  0.00           C    
ATOM    810  C   MOL     2      25.877  24.549  10.278  1.00  0.00           C    
ATOM    811  C   MOL     2      25.774  26.309  12.141  1.00  0.00           C    
ATOM    812  C   MOL     2      21.064   0.782   1.029  1.00  0.00           C    
ATOM    813  C   MOL     2       5.947  28.125  23.210  1.00  0.00           C    
ATOM    814  C   MOL     2       4.453  26.259  23.608  1.00  0.00           C    
ATOM    815  C   MOL     2       5.149  26.813  21.362  1.00  0.00           C    
ATOM    816  C   MOL     2       4.448  25.981  22.224  1.00  0.00           C    
ATOM    817  C   MOL     2      19.176   1.968   1.994  1.00  0.00           C    
ATOM    818  C   MOL     2      19.917  27.325   0.260  1.00  0.00           C    
ATOM    819  C   MOL     2      19.712   0.955   1.167  1.00  0.00           C    
ATOM    820  C   MOL     2      21.936   1.619   1.741  1.00  0.00           C    
ATOM    821  C   MOL     2       5.899  27.887  21.846  1.00  0.00           C    
ATOM    822  C   MOL     2      20.054   2.814   2.649  1.00  0.00           C    
ATOM    823  C   MOL     2      19.510   3.942   3.473  1.00  0.00           C    
ATOM    824  C   MOL     2      21.436   2.647   2.532  1.00  0.00           C    
ATOM    825  C   MOL     2      21.122  24.777  21.707  1.00  0.00           C    
ATOM    826  C   MOL     2      23.008  14.469  11.910  1.00  0.00           C    
ATOM    827  O   MOL     2      19.044   8.557   4.940  1.00  0.00           O1-  
ATOM    828  O   MOL     2      20.098   9.827   8.599  1.00  0.00           O1-  
ATOM    829  O   MOL     2      21.121   9.946   6.210  1.00  0.00           O1-  
ATOM    830  O   MOL     2      21.820   8.141   4.981  1.00  0.00           O    
ATOM    831  O   MOL     2      16.936   9.482   5.969  1.00  0.00           O2-  
ATOM    832  O   MOL     2      20.206   7.544   6.979  1.00  0.00           O2-  
ATOM    833  O   MOL     2      17.753   8.068   8.228  1.00  0.00           O1-  
ATOM    834  O   MOL     2      15.197   9.513   3.988  1.00  0.00           O1-  
ATOM    835  O   MOL     2      14.324   9.026   6.062  1.00  0.00           O    
ATOM    836  O   MOL     2      21.629  19.542  15.576  1.00  0.00           O1-  
ATOM    837  O   MOL     2      27.543  17.963   5.714  1.00  0.00           O1-  
ATOM    838  O   MOL     2      19.620  18.519  15.752  1.00  0.00           O    
ATOM    839  O   MOL     2      26.281  18.522   3.809  1.00  0.00           O    
ATOM    840  O   MOL     2      10.428   8.908  21.715  1.00  0.00           O1-  
ATOM    841  O   MOL     2      19.108   9.435  10.564  1.00  0.00           O    
ATOM    842  O   MOL     2       8.673  10.290  21.715  1.00  0.00           O    
ATOM    843  O   MOL     2      20.359  23.199  16.850  1.00  0.00           O2-  
ATOM    844  O   MOL     2      21.414  24.469  20.509  1.00  0.00           O1-  
ATOM    845  O   MOL     2      22.436  24.588  18.120  1.00  0.00           O1-  
ATOM    846  O   MOL     2      23.135  22.783  16.891  1.00  0.00           O    
ATOM    847  O   MOL     2      18.251  24.124  17.880  1.00  0.00           O1-  
ATOM    848  O   MOL     2      21.521  22.186  18.889  1.00  0.00           O1-  
ATOM    849  O   MOL     2      19.068  22.710  20.138  1.00  0.00           O2-  
ATOM    850  O   MOL     2      16.512  24.155  15.898  1.00  0.00           O1-  
ATOM    851  O   MOL     2      15.639  23.668  17.972  1.00  0.00           O    
ATOM    852  O   MOL     2      20.314   4.900   3.666  1.00  0.00           O1-  
ATOM    853  O   MOL     2      11.503   3.321  17.625  1.00  0.00           O1-  
ATOM    854  O   MOL     2      18.305   3.877   3.842  1.00  0.00           O    
ATOM    855  O   MOL     2      10.241   3.880  15.719  1.00  0.00           O    
ATOM    856  O   MOL     2      26.467  23.550   9.804  1.00  0.00           O1-  
ATOM    857  O   MOL     2      20.423  24.077  22.474  1.00  0.00           O    
ATOM    858  O   MOL     2      24.712  24.933   9.804  1.00  0.00           O    
ATOM    859 ZR   MOL     2      18.815   6.071   7.955  1.00  0.00          Zr4+  
ATOM    860 ZR   MOL     2      20.131   6.768   4.811  1.00  0.00          Zr4+  
ATOM    861 ZR   MOL     2      19.019   9.427   6.811  1.00  0.00          Zr4+  
ATOM    862 ZR   MOL     2      20.131  20.714  19.865  1.00  0.00          Zr4+  
ATOM    863 ZR   MOL     2      21.446  21.410  16.721  1.00  0.00          Zr4+  
ATOM    864 ZR   MOL     2      20.334  24.069  18.721  1.00  0.00          Zr4+  
ATOM    865  H   MOL     2      20.230  27.777   7.072  1.00  0.00           H    
ATOM    866  H   MOL     2      22.164  26.616   6.160  1.00  0.00           H    
ATOM    867  H   MOL     2      20.577  22.876   7.605  1.00  0.00           H    
ATOM    868  H   MOL     2      18.666  24.015   8.482  1.00  0.00           H    
ATOM    869  H   MOL     2      17.485  25.197   6.272  1.00  0.00           H    
ATOM    870  H   MOL     2      15.650  26.920   9.732  1.00  0.00           H    
ATOM    871  H   MOL     2      17.478  27.833   6.223  1.00  0.00           H    
ATOM    872  H   MOL     2      17.336   0.924   5.645  1.00  0.00           H    
ATOM    873  H   MOL     2      13.548  25.890   9.130  1.00  0.00           H    
ATOM    874  H   MOL     2      15.403  24.213   5.639  1.00  0.00           H    
ATOM    875  H   MOL     2      20.261  27.491   9.949  1.00  0.00           H    
ATOM    876  H   MOL     2      18.390   1.915   9.669  1.00  0.00           H    
ATOM    877  H   MOL     2      18.436  28.896  10.242  1.00  0.00           H    
ATOM    878  H   MOL     2      16.959  24.814  10.331  1.00  0.00           H    
ATOM    879  H   MOL     2      17.799  24.056  12.379  1.00  0.00           H    
ATOM    880  H   MOL     2      21.219  26.632  12.018  1.00  0.00           H    
ATOM    881  H   MOL     2      10.017  25.629  23.330  1.00  0.00           H1-  
ATOM    882  H   MOL     2      23.502  26.629   3.526  1.00  0.00           H    
ATOM    883  H   MOL     2      10.558   2.093  21.760  1.00  0.00           H    
ATOM    884  H   MOL     2       8.698  27.476  22.489  1.00  0.00           H    
ATOM    885  H   MOL     2       5.652   1.516  22.177  1.00  0.00           H    
ATOM    886  H   MOL     2      22.168  28.444   2.684  1.00  0.00           H    
ATOM    887  H   MOL     2       6.531   3.297  20.769  1.00  0.00           H    
ATOM    888  H   MOL     2      21.545  13.135  18.982  1.00  0.00           H    
ATOM    889  H   MOL     2      23.479  11.974  18.071  1.00  0.00           H    
ATOM    890  H   MOL     2      21.892   8.234  19.515  1.00  0.00           H    
ATOM    891  H   MOL     2      19.981   9.373  20.392  1.00  0.00           H    
ATOM    892  H   MOL     2      18.800  10.555  18.183  1.00  0.00           H    
ATOM    893  H   MOL     2      16.965  12.278  21.642  1.00  0.00           H    
ATOM    894  H   MOL     2      18.793  13.191  18.133  1.00  0.00           H    
ATOM    895  H   MOL     2      18.651  15.566  17.555  1.00  0.00           H    
ATOM    896  H   MOL     2      14.864  11.248  21.040  1.00  0.00           H    
ATOM    897  H   MOL     2      16.718   9.571  17.549  1.00  0.00           H    
ATOM    898  H   MOL     2       4.222  12.849  21.859  1.00  0.00           H    
ATOM    899  H   MOL     2      19.705  16.557  21.579  1.00  0.00           H    
ATOM    900  H   MOL     2      19.751  14.254  22.152  1.00  0.00           H    
ATOM    901  H   MOL     2      18.274  10.172  22.241  1.00  0.00           H    
ATOM    902  H   MOL     2      33.839   9.414   0.469  1.00  0.00           H1-  
ATOM    903  H   MOL     2      19.904  11.990   0.107  1.00  0.00           H1-  
ATOM    904  H   MOL     2      26.056  10.987  11.420  1.00  0.00           H    
ATOM    905  H   MOL     2      24.817  11.987  15.436  1.00  0.00           H    
ATOM    906  H   MOL     2      26.597  16.734   9.849  1.00  0.00           H    
ATOM    907  H   MOL     2      24.737  12.834  10.579  1.00  0.00           H    
ATOM    908  H   MOL     2      25.703  15.036  11.328  1.00  0.00           H    
ATOM    909  H   MOL     2      21.692  16.158  10.267  1.00  0.00           H    
ATOM    910  H   MOL     2      23.483  13.802  14.594  1.00  0.00           H    
ATOM    911  H   MOL     2      22.571  17.939   8.859  1.00  0.00           H    
ATOM    912  H   MOL     2      25.158  18.923   5.964  1.00  0.00           H    
ATOM    913  H   MOL     2      27.076  22.973   2.742  1.00  0.00           H    
ATOM    914  H   MOL     2      25.129  23.818   7.525  1.00  0.00           H    
ATOM    915  H   MOL     2       7.571   7.638  16.405  1.00  0.00           H    
ATOM    916  C   MOL     2      20.267  26.701   7.168  1.00  0.00           C    
ATOM    917  C   MOL     2      21.526  24.672   6.836  1.00  0.00           C    
ATOM    918  C   MOL     2      13.043  24.192   7.020  1.00  0.00           C    
ATOM    919  C   MOL     2      18.106  26.654   8.580  1.00  0.00           C    
ATOM    920  C   MOL     2      14.325  24.886   7.391  1.00  0.00           C    
ATOM    921  C   MOL     2      22.786  23.966   6.422  1.00  0.00           C    
ATOM    922  C   MOL     2      17.982  28.160   8.280  1.00  0.00           C    
ATOM    923  C   MOL     2      16.766  26.037   8.127  1.00  0.00           C    
ATOM    924  C   MOL     2      17.793   3.057   7.258  1.00  0.00           C    
ATOM    925  C   MOL     2      17.841   1.611   7.625  1.00  0.00           C    
ATOM    926  C   MOL     2      21.389  26.037   6.648  1.00  0.00           C    
ATOM    927  C   MOL     2      19.280  25.987   7.839  1.00  0.00           C    
ATOM    928  C   MOL     2      20.513  23.949   7.468  1.00  0.00           C    
ATOM    929  C   MOL     2      19.414  24.605   7.968  1.00  0.00           C    
ATOM    930  C   MOL     2      18.444  26.350  10.052  1.00  0.00           C    
ATOM    931  C   MOL     2      16.656  25.319   6.956  1.00  0.00           C    
ATOM    932  C   MOL     2      15.614  26.285   8.854  1.00  0.00           C    
ATOM    933  C   MOL     2      17.658  28.558   7.006  1.00  0.00           C    
ATOM    934  C   MOL     2      17.580   0.653   6.665  1.00  0.00           C    
ATOM    935  C   MOL     2      14.415  25.709   8.506  1.00  0.00           C    
ATOM    936  C   MOL     2      15.441  24.777   6.562  1.00  0.00           C    
ATOM    937  C   MOL     2      19.666  26.795  10.526  1.00  0.00           C    
ATOM    938  C   MOL     2      18.182   1.195   8.890  1.00  0.00           C    
ATOM    939  C   MOL     2      18.265  29.111   9.202  1.00  0.00           C    
ATOM    940  C   MOL     2      19.471  25.304  12.344  1.00  0.00           C    
ATOM    941  C   MOL     2      17.821  25.337  10.712  1.00  0.00           C    
ATOM    942  C   MOL     2      18.328  24.862  11.884  1.00  0.00           C    
ATOM    943  C   MOL     2      20.139  24.549  13.542  1.00  0.00           C    
ATOM    944  C   MOL     2      20.242  26.309  11.679  1.00  0.00           C    
ATOM    945  C   MOL     2      22.715  28.125   0.610  1.00  0.00           C    
ATOM    946  C   MOL     2      24.209  26.259   0.212  1.00  0.00           C    
ATOM    947  C   MOL     2      23.513  26.813   2.458  1.00  0.00           C    
ATOM    948  C   MOL     2      24.214  25.981   1.596  1.00  0.00           C    
ATOM    949  C   MOL     2       9.485   1.968  21.827  1.00  0.00           C    
ATOM    950  C   MOL     2       8.745  27.325  23.561  1.00  0.00           C    
ATOM    951  C   MOL     2       6.726   1.619  22.079  1.00  0.00           C    
ATOM    952  C   MOL     2      22.763  27.887   1.975  1.00  0.00           C    
ATOM    953  C   MOL     2       8.608   2.814  21.171  1.00  0.00           C    
ATOM    954  C   MOL     2       9.152   3.942  20.347  1.00  0.00           C    
ATOM    955  C   MOL     2       7.225   2.647  21.288  1.00  0.00           C    
ATOM    956  C   MOL     2      24.894  24.777   2.113  1.00  0.00           C    
ATOM    957  C   MOL     2      21.582  12.059  19.078  1.00  0.00           C    
ATOM    958  C   MOL     2      22.842  10.030  18.747  1.00  0.00           C    
ATOM    959  C   MOL     2      14.358   9.550  18.930  1.00  0.00           C    
ATOM    960  C   MOL     2      19.421  12.012  20.490  1.00  0.00           C    
ATOM    961  C   MOL     2      15.640  10.244  19.302  1.00  0.00           C    
ATOM    962  C   MOL     2       6.746   9.324  18.332  1.00  0.00           C    
ATOM    963  C   MOL     2      19.297  13.518  20.190  1.00  0.00           C    
ATOM    964  C   MOL     2      18.081  11.394  20.038  1.00  0.00           C    
ATOM    965  C   MOL     2      19.108  17.699  19.168  1.00  0.00           C    
ATOM    966  C   MOL     2      19.156  16.253  19.535  1.00  0.00           C    
ATOM    967  C   MOL     2      22.704  11.394  18.558  1.00  0.00           C    
ATOM    968  C   MOL     2      20.596  11.345  19.749  1.00  0.00           C    
ATOM    969  C   MOL     2      21.828   9.307  19.378  1.00  0.00           C    
ATOM    970  C   MOL     2      20.729   9.962  19.878  1.00  0.00           C    
ATOM    971  C   MOL     2      19.759  11.708  21.962  1.00  0.00           C    
ATOM    972  C   MOL     2      17.971  10.677  18.866  1.00  0.00           C    
ATOM    973  C   MOL     2      16.929  11.643  20.764  1.00  0.00           C    
ATOM    974  C   MOL     2      18.973  13.916  18.916  1.00  0.00           C    
ATOM    975  C   MOL     2      18.895  15.295  18.575  1.00  0.00           C    
ATOM    976  C   MOL     2      15.730  11.066  20.416  1.00  0.00           C    
ATOM    977  C   MOL     2      16.756  10.135  18.473  1.00  0.00           C    
ATOM    978  C   MOL     2       3.626  12.153  22.436  1.00  0.00           C    
ATOM    979  C   MOL     2      19.497  15.837  20.800  1.00  0.00           C    
ATOM    980  C   MOL     2      19.580  14.469  21.112  1.00  0.00           C    
ATOM    981  C   MOL     2      18.156  10.662   0.434  1.00  0.00           C    
ATOM    982  C   MOL     2      19.136  10.695  22.622  1.00  0.00           C    
ATOM    983  C   MOL     2      18.824   9.907   1.632  1.00  0.00           C    
ATOM    984  C   MOL     2      23.637  15.424  10.881  1.00  0.00           C    
ATOM    985  C   MOL     2      24.030  13.482  12.520  1.00  0.00           C    
ATOM    986  C   MOL     2      25.524  11.617  12.122  1.00  0.00           C    
ATOM    987  C   MOL     2      24.828  12.171  14.368  1.00  0.00           C    
ATOM    988  C   MOL     2      25.529  11.339  13.506  1.00  0.00           C    
ATOM    989  C   MOL     2      25.525  16.610   9.916  1.00  0.00           C    
ATOM    990  C   MOL     2      24.784  12.683  11.651  1.00  0.00           C    
ATOM    991  C   MOL     2      24.990  15.597  10.743  1.00  0.00           C    
ATOM    992  C   MOL     2      22.766  16.262  10.169  1.00  0.00           C    
ATOM    993  C   MOL     2      24.078  13.245  13.885  1.00  0.00           C    
ATOM    994  C   MOL     2      24.647  17.456   9.261  1.00  0.00           C    
ATOM    995  C   MOL     2      25.191  18.584   8.437  1.00  0.00           C    
ATOM    996  C   MOL     2      23.265  17.289   9.378  1.00  0.00           C    
ATOM    997  C   MOL     2       8.855  10.135  14.023  1.00  0.00           C    
ATOM    998  O   MOL     2      25.658  23.199   6.970  1.00  0.00           O1-  
ATOM    999  O   MOL     2      24.603  24.469   3.311  1.00  0.00           O1-  
ATOM   1000  O   MOL     2      23.581  24.588   5.700  1.00  0.00           O1-  
ATOM   1001  O   MOL     2      22.882  22.783   6.929  1.00  0.00           O    
ATOM   1002  O   MOL     2      27.765  24.124   5.941  1.00  0.00           O2-  
ATOM   1003  O   MOL     2      24.495  22.186   4.931  1.00  0.00           O2-  
ATOM   1004  O   MOL     2      26.949  22.710   3.683  1.00  0.00           O1-  
ATOM   1005  O   MOL     2      29.505  24.155   7.923  1.00  0.00           O1-  
ATOM   1006  O   MOL     2      30.377  23.668   5.848  1.00  0.00           O    
ATOM   1007  O   MOL     2       8.348   4.900  20.154  1.00  0.00           O1-  
ATOM   1008  O   MOL     2      17.159   3.321   6.196  1.00  0.00           O1-  
ATOM   1009  O   MOL     2      10.357   3.877  19.978  1.00  0.00           O    
ATOM   1010  O   MOL     2      18.421   3.880   8.101  1.00  0.00           O    
ATOM   1011  O   MOL     2      19.549  23.550  14.016  1.00  0.00           O1-  
ATOM   1012  O   MOL     2      25.594  24.077   1.346  1.00  0.00           O    
ATOM   1013  O   MOL     2      21.304  24.933  14.016  1.00  0.00           O    
ATOM   1014  O   MOL     2       9.618   8.557  18.880  1.00  0.00           O2-  
ATOM   1015  O   MOL     2       8.563   9.827  15.221  1.00  0.00           O1-  
ATOM   1016  O   MOL     2       7.541   9.946  17.610  1.00  0.00           O1-  
ATOM   1017  O   MOL     2       6.842   8.141  18.839  1.00  0.00           O    
ATOM   1018  O   MOL     2      11.726   9.482  17.851  1.00  0.00           O1-  
ATOM   1019  O   MOL     2       8.456   7.544  16.841  1.00  0.00           O1-  
ATOM   1020  O   MOL     2      10.909   8.068  15.593  1.00  0.00           O2-  
ATOM   1021  O   MOL     2      13.465   9.513  19.833  1.00  0.00           O1-  
ATOM   1022  O   MOL     2      14.338   9.026  17.758  1.00  0.00           O    
ATOM   1023  O   MOL     2      24.387  19.542   8.244  1.00  0.00           O1-  
ATOM   1024  O   MOL     2      18.474  17.963  18.106  1.00  0.00           O1-  
ATOM   1025  O   MOL     2      26.397  18.519   8.068  1.00  0.00           O    
ATOM   1026  O   MOL     2      19.736  18.522  20.011  1.00  0.00           O    
ATOM   1027  O   MOL     2      18.234   8.908   2.106  1.00  0.00           O1-  
ATOM   1028  O   MOL     2       9.554   9.435  13.256  1.00  0.00           O    
ATOM   1029  O   MOL     2      19.989  10.290   2.106  1.00  0.00           O    
ATOM   1030 ZR   MOL     2      25.886  20.714   3.955  1.00  0.00          Zr4+  
ATOM   1031 ZR   MOL     2      24.571  21.410   7.099  1.00  0.00          Zr4+  
ATOM   1032 ZR   MOL     2      25.682  24.069   5.099  1.00  0.00          Zr4+  
ATOM   1033 ZR   MOL     2       9.846   6.071  15.866  1.00  0.00          Zr4+  
ATOM   1034 ZR   MOL     2       8.531   6.768  19.010  1.00  0.00          Zr4+  
ATOM   1035 ZR   MOL     2       9.643   9.427  17.009  1.00  0.00          Zr4+  
ATOM   1036  H   MOL     2      12.868  16.149  18.982  1.00  0.00           H    
ATOM   1037  H   MOL     2      14.801  17.310  18.071  1.00  0.00           H    
ATOM   1038  H   MOL     2      13.215  21.050  19.515  1.00  0.00           H    
ATOM   1039  H   MOL     2      11.304  19.911  20.392  1.00  0.00           H    
ATOM   1040  H   MOL     2      10.122  18.729  18.183  1.00  0.00           H    
ATOM   1041  H   MOL     2       8.287  17.006  21.642  1.00  0.00           H    
ATOM   1042  H   MOL     2      10.116  16.093  18.133  1.00  0.00           H    
ATOM   1043  H   MOL     2       9.974  13.718  17.555  1.00  0.00           H    
ATOM   1044  H   MOL     2       6.186  18.037  21.040  1.00  0.00           H    
ATOM   1045  H   MOL     2       8.041  19.713  17.549  1.00  0.00           H    
ATOM   1046  H   MOL     2      12.899  16.435  21.859  1.00  0.00           H    
ATOM   1047  H   MOL     2      11.028  12.727  21.579  1.00  0.00           H    
ATOM   1048  H   MOL     2      11.074  15.030  22.152  1.00  0.00           H    
ATOM   1049  H   MOL     2       9.597  19.113  22.241  1.00  0.00           H    
ATOM   1050  H   MOL     2      25.161  19.870   0.469  1.00  0.00           H1-  
ATOM   1051  H   MOL     2      28.581  17.294   0.107  1.00  0.00           H1-  
ATOM   1052  H   MOL     2      17.379  18.297  11.420  1.00  0.00           H    
ATOM   1053  H   MOL     2      16.140  17.297  15.436  1.00  0.00           H    
ATOM   1054  H   MOL     2      17.920  12.549   9.849  1.00  0.00           H    
ATOM   1055  H   MOL     2      16.060  16.450  10.579  1.00  0.00           H    
ATOM   1056  H   MOL     2      17.025  14.248  11.328  1.00  0.00           H    
ATOM   1057  H   MOL     2      13.015  13.126  10.267  1.00  0.00           H    
ATOM   1058  H   MOL     2      14.806  15.482  14.594  1.00  0.00           H    
ATOM   1059  H   MOL     2      13.894  11.345   8.859  1.00  0.00           H    
ATOM   1060  H   MOL     2      28.907   1.507   7.072  1.00  0.00           H    
ATOM   1061  H   MOL     2      30.841   2.668   6.160  1.00  0.00           H    
ATOM   1062  H   MOL     2      29.254   6.408   7.605  1.00  0.00           H    
ATOM   1063  H   MOL     2      27.343   5.269   8.481  1.00  0.00           H    
ATOM   1064  H   MOL     2      26.162   4.087   6.272  1.00  0.00           H    
ATOM   1065  H   MOL     2      24.327   2.364   9.732  1.00  0.00           H    
ATOM   1066  H   MOL     2      26.156   1.451   6.223  1.00  0.00           H    
ATOM   1067  H   MOL     2      26.013  28.361   5.645  1.00  0.00           H    
ATOM   1068  H   MOL     2      22.226   3.394   9.130  1.00  0.00           H    
ATOM   1069  H   MOL     2      24.080   5.071   5.639  1.00  0.00           H    
ATOM   1070  H   MOL     2      11.584   1.793   9.949  1.00  0.00           H    
ATOM   1071  H   MOL     2      27.067  27.370   9.669  1.00  0.00           H    
ATOM   1072  H   MOL     2      27.113   0.388  10.242  1.00  0.00           H    
ATOM   1073  H   MOL     2      25.636   4.471  10.331  1.00  0.00           H    
ATOM   1074  H   MOL     2      26.476   5.228  12.379  1.00  0.00           H    
ATOM   1075  H   MOL     2      12.542   2.652  12.018  1.00  0.00           H    
ATOM   1076  H   MOL     2      32.179   2.655   3.526  1.00  0.00           H    
ATOM   1077  H   MOL     2      19.235  27.192  21.760  1.00  0.00           H    
ATOM   1078  H   MOL     2      18.341  28.890  23.238  1.00  0.00           H    
ATOM   1079  H   MOL     2      14.330  27.768  22.177  1.00  0.00           H    
ATOM   1080  H   MOL     2      30.846   0.840   2.684  1.00  0.00           H    
ATOM   1081  H   MOL     2      15.209  25.987  20.769  1.00  0.00           H    
ATOM   1082  H   MOL     2      17.796  25.003  17.874  1.00  0.00           H    
ATOM   1083  H   MOL     2      19.713  20.953  14.653  1.00  0.00           H    
ATOM   1084  H   MOL     2      17.766  20.108  19.435  1.00  0.00           H    
ATOM   1085  H   MOL     2      14.934   7.004   4.494  1.00  0.00           H    
ATOM   1086  C   MOL     2      12.904  17.225  19.078  1.00  0.00           C    
ATOM   1087  C   MOL     2      14.164  19.254  18.747  1.00  0.00           C    
ATOM   1088  C   MOL     2       5.681  19.735  18.930  1.00  0.00           C    
ATOM   1089  C   MOL     2      10.744  17.272  20.490  1.00  0.00           C    
ATOM   1090  C   MOL     2       6.963  19.041  19.302  1.00  0.00           C    
ATOM   1091  C   MOL     2      15.424  19.960  18.332  1.00  0.00           C    
ATOM   1092  C   MOL     2      10.620  15.767  20.190  1.00  0.00           C    
ATOM   1093  C   MOL     2       9.404  17.890  20.038  1.00  0.00           C    
ATOM   1094  C   MOL     2      10.431  11.585  19.168  1.00  0.00           C    
ATOM   1095  C   MOL     2      10.478  13.031  19.535  1.00  0.00           C    
ATOM   1096  C   MOL     2      14.027  17.890  18.558  1.00  0.00           C    
ATOM   1097  C   MOL     2      11.918  17.940  19.749  1.00  0.00           C    
ATOM   1098  C   MOL     2      13.151  19.978  19.378  1.00  0.00           C    
ATOM   1099  C   MOL     2      12.052  19.322  19.878  1.00  0.00           C    
ATOM   1100  C   MOL     2      11.081  17.576  21.962  1.00  0.00           C    
ATOM   1101  C   MOL     2       9.294  18.607  18.866  1.00  0.00           C    
ATOM   1102  C   MOL     2       8.252  17.641  20.764  1.00  0.00           C    
ATOM   1103  C   MOL     2      10.296  15.368  18.916  1.00  0.00           C    
ATOM   1104  C   MOL     2      10.218  13.989  18.575  1.00  0.00           C    
ATOM   1105  C   MOL     2       7.053  18.218  20.416  1.00  0.00           C    
ATOM   1106  C   MOL     2       8.079  19.149  18.473  1.00  0.00           C    
ATOM   1107  C   MOL     2      12.303  17.131  22.436  1.00  0.00           C    
ATOM   1108  C   MOL     2      10.819  13.447  20.800  1.00  0.00           C    
ATOM   1109  C   MOL     2      10.902  14.815  21.112  1.00  0.00           C    
ATOM   1110  C   MOL     2      26.833  18.622   0.434  1.00  0.00           C    
ATOM   1111  C   MOL     2      10.458  18.590  22.622  1.00  0.00           C    
ATOM   1112  C   MOL     2      27.501  19.377   1.632  1.00  0.00           C    
ATOM   1113  C   MOL     2      14.960  13.860  10.881  1.00  0.00           C    
ATOM   1114  C   MOL     2      15.353  15.802  12.520  1.00  0.00           C    
ATOM   1115  C   MOL     2      16.846  17.667  12.122  1.00  0.00           C    
ATOM   1116  C   MOL     2      16.150  17.114  14.368  1.00  0.00           C    
ATOM   1117  C   MOL     2      16.852  17.945  13.506  1.00  0.00           C    
ATOM   1118  C   MOL     2      16.848  12.674   9.916  1.00  0.00           C    
ATOM   1119  C   MOL     2      16.107  16.601  11.651  1.00  0.00           C    
ATOM   1120  C   MOL     2      16.312  13.687  10.743  1.00  0.00           C    
ATOM   1121  C   MOL     2      14.088  13.023  10.169  1.00  0.00           C    
ATOM   1122  C   MOL     2      15.401  16.039  13.885  1.00  0.00           C    
ATOM   1123  C   MOL     2      15.970  11.828   9.261  1.00  0.00           C    
ATOM   1124  C   MOL     2      16.514  10.700   8.437  1.00  0.00           C    
ATOM   1125  C   MOL     2      14.588  11.995   9.378  1.00  0.00           C    
ATOM   1126  C   MOL     2      17.532  19.149  14.023  1.00  0.00           C    
ATOM   1127  C   MOL     2      28.944   2.583   7.168  1.00  0.00           C    
ATOM   1128  C   MOL     2      30.204   4.612   6.836  1.00  0.00           C    
ATOM   1129  C   MOL     2      21.720   5.093   7.020  1.00  0.00           C    
ATOM   1130  C   MOL     2      26.783   2.630   8.580  1.00  0.00           C    
ATOM   1131  C   MOL     2      23.002   4.398   7.391  1.00  0.00           C    
ATOM   1132  C   MOL     2      14.108   5.318   6.422  1.00  0.00           C    
ATOM   1133  C   MOL     2      26.660   1.125   8.280  1.00  0.00           C    
ATOM   1134  C   MOL     2      25.444   3.248   8.127  1.00  0.00           C    
ATOM   1135  C   MOL     2      26.470  26.227   7.258  1.00  0.00           C    
ATOM   1136  C   MOL     2      26.518  27.674   7.625  1.00  0.00           C    
ATOM   1137  C   MOL     2      30.067   3.248   6.648  1.00  0.00           C    
ATOM   1138  C   MOL     2      27.958   3.297   7.839  1.00  0.00           C    
ATOM   1139  C   MOL     2      29.190   5.336   7.468  1.00  0.00           C    
ATOM   1140  C   MOL     2      28.092   4.680   7.968  1.00  0.00           C    
ATOM   1141  C   MOL     2      27.121   2.934  10.052  1.00  0.00           C    
ATOM   1142  C   MOL     2      25.333   3.965   6.956  1.00  0.00           C    
ATOM   1143  C   MOL     2      24.292   2.999   8.854  1.00  0.00           C    
ATOM   1144  C   MOL     2      26.335   0.726   7.006  1.00  0.00           C    
ATOM   1145  C   MOL     2      26.257  28.631   6.665  1.00  0.00           C    
ATOM   1146  C   MOL     2      23.092   3.576   8.506  1.00  0.00           C    
ATOM   1147  C   MOL     2      24.118   4.507   6.562  1.00  0.00           C    
ATOM   1148  C   MOL     2      10.988   2.489  10.526  1.00  0.00           C    
ATOM   1149  C   MOL     2      26.859  28.089   8.890  1.00  0.00           C    
ATOM   1150  C   MOL     2      26.942   0.173   9.202  1.00  0.00           C    
ATOM   1151  C   MOL     2      10.793   3.980  12.344  1.00  0.00           C    
ATOM   1152  C   MOL     2      26.498   3.948  10.712  1.00  0.00           C    
ATOM   1153  C   MOL     2      27.006   4.422  11.884  1.00  0.00           C    
ATOM   1154  C   MOL     2      11.462   4.735  13.542  1.00  0.00           C    
ATOM   1155  C   MOL     2      11.565   2.975  11.679  1.00  0.00           C    
ATOM   1156  C   MOL     2      16.275  28.502  22.791  1.00  0.00           C    
ATOM   1157  C   MOL     2      31.392   1.160   0.610  1.00  0.00           C    
ATOM   1158  C   MOL     2      32.886   3.025   0.212  1.00  0.00           C    
ATOM   1159  C   MOL     2      32.190   2.472   2.458  1.00  0.00           C    
ATOM   1160  C   MOL     2      32.891   3.303   1.596  1.00  0.00           C    
ATOM   1161  C   MOL     2      18.163  27.316  21.827  1.00  0.00           C    
ATOM   1162  C   MOL     2      17.627  28.330  22.653  1.00  0.00           C    
ATOM   1163  C   MOL     2      15.403  27.665  22.079  1.00  0.00           C    
ATOM   1164  C   MOL     2      31.441   1.397   1.975  1.00  0.00           C    
ATOM   1165  C   MOL     2      17.285  26.470  21.171  1.00  0.00           C    
ATOM   1166  C   MOL     2      17.829  25.343  20.347  1.00  0.00           C    
ATOM   1167  C   MOL     2      15.903  26.637  21.288  1.00  0.00           C    
ATOM   1168  C   MOL     2      16.217   4.507   2.113  1.00  0.00           C    
ATOM   1169  C   MOL     2      14.331  14.815  11.910  1.00  0.00           C    
ATOM   1170  O   MOL     2      18.295  20.727  18.880  1.00  0.00           O1-  
ATOM   1171  O   MOL     2      17.241  19.457  15.221  1.00  0.00           O1-  
ATOM   1172  O   MOL     2      16.219  19.339  17.610  1.00  0.00           O1-  
ATOM   1173  O   MOL     2      15.520  21.143  18.839  1.00  0.00           O    
ATOM   1174  O   MOL     2      20.403  19.802  17.851  1.00  0.00           O2-  
ATOM   1175  O   MOL     2      17.133  21.741  16.841  1.00  0.00           O2-  
ATOM   1176  O   MOL     2      19.586  21.216  15.593  1.00  0.00           O1-  
ATOM   1177  O   MOL     2      22.142  19.772  19.833  1.00  0.00           O1-  
ATOM   1178  O   MOL     2      23.015  20.259  17.758  1.00  0.00           O    
ATOM   1179  O   MOL     2      15.710   9.743   8.244  1.00  0.00           O1-  
ATOM   1180  O   MOL     2       9.797  11.321  18.106  1.00  0.00           O1-  
ATOM   1181  O   MOL     2      17.719  10.765   8.068  1.00  0.00           O    
ATOM   1182  O   MOL     2      11.059  10.762  20.011  1.00  0.00           O    
ATOM   1183  O   MOL     2      26.912  20.376   2.106  1.00  0.00           O1-  
ATOM   1184  O   MOL     2      18.232  19.849  13.256  1.00  0.00           O    
ATOM   1185  O   MOL     2      28.666  18.994   2.106  1.00  0.00           O    
ATOM   1186  O   MOL     2      16.980   6.085   6.970  1.00  0.00           O2-  
ATOM   1187  O   MOL     2      15.926   4.815   3.311  1.00  0.00           O1-  
ATOM   1188  O   MOL     2      14.903   4.697   5.700  1.00  0.00           O1-  
ATOM   1189  O   MOL     2      14.204   6.501   6.929  1.00  0.00           O    
ATOM   1190  O   MOL     2      19.088   5.160   5.941  1.00  0.00           O1-  
ATOM   1191  O   MOL     2      15.818   7.098   4.931  1.00  0.00           O1-  
ATOM   1192  O   MOL     2      18.271   6.574   3.683  1.00  0.00           O2-  
ATOM   1193  O   MOL     2      20.827   5.129   7.923  1.00  0.00           O1-  
ATOM   1194  O   MOL     2      21.700   5.616   5.848  1.00  0.00           O    
ATOM   1195  O   MOL     2      17.025  24.385  20.154  1.00  0.00           O1-  
ATOM   1196  O   MOL     2      25.836  25.963   6.196  1.00  0.00           O1-  
ATOM   1197  O   MOL     2      19.035  25.407  19.978  1.00  0.00           O    
ATOM   1198  O   MOL     2      27.098  25.404   8.101  1.00  0.00           O    
ATOM   1199  O   MOL     2      10.872   5.734  14.016  1.00  0.00           O1-  
ATOM   1200  O   MOL     2      16.917   5.207   1.346  1.00  0.00           O    
ATOM   1201  O   MOL     2      12.627   4.352  14.016  1.00  0.00           O    
ATOM   1202 ZR   MOL     2      18.524  23.213  15.866  1.00  0.00          Zr4+  
ATOM   1203 ZR   MOL     2      17.208  22.516  19.010  1.00  0.00          Zr4+  
ATOM   1204 ZR   MOL     2      18.320  19.858  17.009  1.00  0.00          Zr4+  
ATOM   1205 ZR   MOL     2      17.209   8.571   3.955  1.00  0.00          Zr4+  
ATOM   1206 ZR   MOL     2      15.893   7.874   7.099  1.00  0.00          Zr4+  
ATOM   1207 ZR   MOL     2      17.005   5.216   5.099  1.00  0.00          Zr4+  
ATOM   1208  H   MOL     2      17.109   1.507  16.748  1.00  0.00           H    
ATOM   1209  H   MOL     2      15.176   2.668  17.660  1.00  0.00           H    
ATOM   1210  H   MOL     2      16.762   6.408  16.215  1.00  0.00           H    
ATOM   1211  H   MOL     2      18.673   5.269  15.339  1.00  0.00           H    
ATOM   1212  H   MOL     2      19.855   4.087  17.548  1.00  0.00           H    
ATOM   1213  H   MOL     2      21.690   2.364  14.089  1.00  0.00           H    
ATOM   1214  H   MOL     2      19.861   1.451  17.597  1.00  0.00           H    
ATOM   1215  H   MOL     2      20.003  28.361  18.175  1.00  0.00           H    
ATOM   1216  H   MOL     2      23.791   3.395  14.690  1.00  0.00           H    
ATOM   1217  H   MOL     2      21.936   5.071  18.182  1.00  0.00           H    
ATOM   1218  H   MOL     2      17.078   1.793  13.872  1.00  0.00           H    
ATOM   1219  H   MOL     2      18.949  27.370  14.152  1.00  0.00           H    
ATOM   1220  H   MOL     2      18.903   0.388  13.578  1.00  0.00           H    
ATOM   1221  H   MOL     2      20.380   4.471  13.489  1.00  0.00           H    
ATOM   1222  H   MOL     2      19.540   5.228  11.441  1.00  0.00           H    
ATOM   1223  H   MOL     2      16.120   2.652  11.803  1.00  0.00           H    
ATOM   1224  H   MOL     2      27.323   3.655   0.490  1.00  0.00           H1-  
ATOM   1225  H   MOL     2      13.837   2.655  20.294  1.00  0.00           H    
ATOM   1226  H   MOL     2      26.781  27.192   2.061  1.00  0.00           H    
ATOM   1227  H   MOL     2      28.641   1.808   1.331  1.00  0.00           H    
ATOM   1228  H   MOL     2      27.676  28.890   0.583  1.00  0.00           H    
ATOM   1229  H   MOL     2      31.687  27.768   1.643  1.00  0.00           H    
ATOM   1230  H   MOL     2      15.171   0.840  21.136  1.00  0.00           H    
ATOM   1231  H   MOL     2      30.808  25.987   3.051  1.00  0.00           H    
ATOM   1232  H   MOL     2      15.794  16.149   4.838  1.00  0.00           H    
ATOM   1233  H   MOL     2      13.861  17.310   5.750  1.00  0.00           H    
ATOM   1234  H   MOL     2      15.447  21.050   4.305  1.00  0.00           H    
ATOM   1235  H   MOL     2      17.358  19.911   3.429  1.00  0.00           H    
ATOM   1236  H   MOL     2      18.539  18.729   5.638  1.00  0.00           H    
ATOM   1237  H   MOL     2      20.375  17.006   2.179  1.00  0.00           H    
ATOM   1238  H   MOL     2      18.546  16.093   5.687  1.00  0.00           H    
ATOM   1239  H   MOL     2      18.688  13.718   6.265  1.00  0.00           H    
ATOM   1240  H   MOL     2      22.476  18.036   2.780  1.00  0.00           H    
ATOM   1241  H   MOL     2      20.621  19.713   6.272  1.00  0.00           H    
ATOM   1242  H   MOL     2      33.117  16.435   1.962  1.00  0.00           H    
ATOM   1243  H   MOL     2      17.634  12.727   2.241  1.00  0.00           H    
ATOM   1244  H   MOL     2      17.588  15.030   1.668  1.00  0.00           H    
ATOM   1245  H   MOL     2      19.065  19.113   1.579  1.00  0.00           H    
ATOM   1246  H   MOL     2       3.501  19.870  23.352  1.00  0.00           H1-  
ATOM   1247  H   MOL     2      11.283  18.297  12.400  1.00  0.00           H    
ATOM   1248  H   MOL     2      12.522  17.297   8.384  1.00  0.00           H    
ATOM   1249  H   MOL     2      10.742  12.550  13.971  1.00  0.00           H    
ATOM   1250  H   MOL     2      12.602  16.450  13.241  1.00  0.00           H    
ATOM   1251  H   MOL     2      11.636  14.248  12.493  1.00  0.00           H    
ATOM   1252  H   MOL     2      15.647  13.126  13.554  1.00  0.00           H    
ATOM   1253  H   MOL     2      13.856  15.482   9.226  1.00  0.00           H    
ATOM   1254  H   MOL     2      14.768  11.345  14.961  1.00  0.00           H    
ATOM   1255  H   MOL     2      12.181  10.361  17.856  1.00  0.00           H    
ATOM   1256  H   MOL     2      10.264   6.311  21.078  1.00  0.00           H    
ATOM   1257  H   MOL     2      12.211   5.466  16.295  1.00  0.00           H    
ATOM   1258  H   MOL     2      29.768  21.647   7.416  1.00  0.00           H    
ATOM   1259  C   MOL     2      17.073   2.583  16.653  1.00  0.00           C    
ATOM   1260  C   MOL     2      15.813   4.612  16.984  1.00  0.00           C    
ATOM   1261  C   MOL     2      24.296   5.093  16.800  1.00  0.00           C    
ATOM   1262  C   MOL     2      19.233   2.630  15.240  1.00  0.00           C    
ATOM   1263  C   MOL     2      23.014   4.398  16.429  1.00  0.00           C    
ATOM   1264  C   MOL     2      14.553   5.318  17.398  1.00  0.00           C    
ATOM   1265  C   MOL     2      19.357   1.125  15.540  1.00  0.00           C    
ATOM   1266  C   MOL     2      20.573   3.248  15.693  1.00  0.00           C    
ATOM   1267  C   MOL     2      19.546  26.227  16.562  1.00  0.00           C    
ATOM   1268  C   MOL     2      19.499  27.674  16.195  1.00  0.00           C    
ATOM   1269  C   MOL     2      15.950   3.248  17.172  1.00  0.00           C    
ATOM   1270  C   MOL     2      18.059   3.297  15.981  1.00  0.00           C    
ATOM   1271  C   MOL     2      16.826   5.336  16.353  1.00  0.00           C    
ATOM   1272  C   MOL     2      17.925   4.680  15.852  1.00  0.00           C    
ATOM   1273  C   MOL     2      18.896   2.934  13.768  1.00  0.00           C    
ATOM   1274  C   MOL     2      20.683   3.965  16.865  1.00  0.00           C    
ATOM   1275  C   MOL     2      21.725   2.999  14.966  1.00  0.00           C    
ATOM   1276  C   MOL     2      19.681   0.726  16.815  1.00  0.00           C    
ATOM   1277  C   MOL     2      19.759  28.631  17.155  1.00  0.00           C    
ATOM   1278  C   MOL     2      22.924   3.576  15.314  1.00  0.00           C    
ATOM   1279  C   MOL     2      21.898   4.507  17.258  1.00  0.00           C    
ATOM   1280  C   MOL     2      17.674   2.489  13.294  1.00  0.00           C    
ATOM   1281  C   MOL     2      19.158  28.089  14.931  1.00  0.00           C    
ATOM   1282  C   MOL     2      19.074   0.173  14.619  1.00  0.00           C    
ATOM   1283  C   MOL     2      17.869   3.980  11.477  1.00  0.00           C    
ATOM   1284  C   MOL     2      19.519   3.948  13.108  1.00  0.00           C    
ATOM   1285  C   MOL     2      19.011   4.422  11.936  1.00  0.00           C    
ATOM   1286  C   MOL     2      17.200   4.735  10.278  1.00  0.00           C    
ATOM   1287  C   MOL     2      17.097   2.975  12.141  1.00  0.00           C    
ATOM   1288  C   MOL     2      29.741  28.502   1.029  1.00  0.00           C    
ATOM   1289  C   MOL     2      13.827   2.472  21.362  1.00  0.00           C    
ATOM   1290  C   MOL     2      13.125   3.303  22.224  1.00  0.00           C    
ATOM   1291  C   MOL     2      27.854  27.316   1.994  1.00  0.00           C    
ATOM   1292  C   MOL     2      28.594   1.959   0.260  1.00  0.00           C    
ATOM   1293  C   MOL     2      28.389  28.330   1.167  1.00  0.00           C    
ATOM   1294  C   MOL     2      30.613  27.665   1.741  1.00  0.00           C    
ATOM   1295  C   MOL     2      14.576   1.397  21.846  1.00  0.00           C    
ATOM   1296  C   MOL     2      28.731  26.470   2.649  1.00  0.00           C    
ATOM   1297  C   MOL     2      28.187  25.343   3.473  1.00  0.00           C    
ATOM   1298  C   MOL     2      30.114  26.637   2.532  1.00  0.00           C    
ATOM   1299  C   MOL     2      12.445   4.507  21.707  1.00  0.00           C    
ATOM   1300  C   MOL     2      15.757  17.225   4.743  1.00  0.00           C    
ATOM   1301  C   MOL     2      14.498  19.254   5.074  1.00  0.00           C    
ATOM   1302  C   MOL     2      22.981  19.735   4.890  1.00  0.00           C    
ATOM   1303  C   MOL     2      17.918  17.272   3.330  1.00  0.00           C    
ATOM   1304  C   MOL     2      21.699  19.041   4.519  1.00  0.00           C    
ATOM   1305  C   MOL     2      30.593  19.960   5.488  1.00  0.00           C    
ATOM   1306  C   MOL     2      18.042  15.767   3.630  1.00  0.00           C    
ATOM   1307  C   MOL     2      19.258  17.890   3.783  1.00  0.00           C    
ATOM   1308  C   MOL     2      18.231  11.585   4.652  1.00  0.00           C    
ATOM   1309  C   MOL     2      18.183  13.031   4.285  1.00  0.00           C    
ATOM   1310  C   MOL     2      14.635  17.890   5.262  1.00  0.00           C    
ATOM   1311  C   MOL     2      16.744  17.940   4.071  1.00  0.00           C    
ATOM   1312  C   MOL     2      15.511  19.978   4.442  1.00  0.00           C    
ATOM   1313  C   MOL     2      16.610  19.322   3.942  1.00  0.00           C    
ATOM   1314  C   MOL     2      17.580  17.576   1.858  1.00  0.00           C    
ATOM   1315  C   MOL     2      19.368  18.607   4.955  1.00  0.00           C    
ATOM   1316  C   MOL     2      20.410  17.641   3.056  1.00  0.00           C    
ATOM   1317  C   MOL     2      18.366  15.368   4.905  1.00  0.00           C    
ATOM   1318  C   MOL     2      18.444  13.989   5.245  1.00  0.00           C    
ATOM   1319  C   MOL     2      21.609  18.218   3.404  1.00  0.00           C    
ATOM   1320  C   MOL     2      20.583  19.149   5.348  1.00  0.00           C    
ATOM   1321  C   MOL     2      33.713  17.131   1.384  1.00  0.00           C    
ATOM   1322  C   MOL     2      17.842  13.447   3.020  1.00  0.00           C    
ATOM   1323  C   MOL     2      17.759  14.815   2.708  1.00  0.00           C    
ATOM   1324  C   MOL     2      18.204  18.590   1.198  1.00  0.00           C    
ATOM   1325  C   MOL     2      17.696  19.064   0.026  1.00  0.00           C    
ATOM   1326  C   MOL     2      18.515  19.377  22.189  1.00  0.00           C    
ATOM   1327  C   MOL     2      33.136  17.617   0.231  1.00  0.00           C    
ATOM   1328  C   MOL     2      13.702  13.860  12.939  1.00  0.00           C    
ATOM   1329  C   MOL     2      13.309  15.802  11.300  1.00  0.00           C    
ATOM   1330  C   MOL     2      11.815  17.667  11.698  1.00  0.00           C    
ATOM   1331  C   MOL     2      12.511  17.114   9.452  1.00  0.00           C    
ATOM   1332  C   MOL     2      11.810  17.945  10.314  1.00  0.00           C    
ATOM   1333  C   MOL     2      11.814  12.674  13.904  1.00  0.00           C    
ATOM   1334  C   MOL     2      12.555  16.601  12.170  1.00  0.00           C    
ATOM   1335  C   MOL     2      12.350  13.687  13.077  1.00  0.00           C    
ATOM   1336  C   MOL     2      14.574  13.023  13.651  1.00  0.00           C    
ATOM   1337  C   MOL     2      13.261  16.039   9.935  1.00  0.00           C    
ATOM   1338  C   MOL     2      12.692  11.828  14.559  1.00  0.00           C    
ATOM   1339  C   MOL     2      12.148  10.700  15.383  1.00  0.00           C    
ATOM   1340  C   MOL     2      14.074  11.995  14.442  1.00  0.00           C    
ATOM   1341  C   MOL     2      28.485  19.149   9.797  1.00  0.00           C    
ATOM   1342  O   MOL     2      11.681   6.085  16.850  1.00  0.00           O1-  
ATOM   1343  O   MOL     2      12.736   4.815  20.509  1.00  0.00           O1-  
ATOM   1344  O   MOL     2      13.758   4.697  18.120  1.00  0.00           O1-  
ATOM   1345  O   MOL     2      14.457   6.501  16.891  1.00  0.00           O    
ATOM   1346  O   MOL     2       9.574   5.160  17.880  1.00  0.00           O2-  
ATOM   1347  O   MOL     2      12.844   7.098  18.889  1.00  0.00           O2-  
ATOM   1348  O   MOL     2      10.391   6.574  20.138  1.00  0.00           O1-  
ATOM   1349  O   MOL     2       7.835   5.129  15.898  1.00  0.00           O1-  
ATOM   1350  O   MOL     2       6.962   5.616  17.972  1.00  0.00           O    
ATOM   1351  O   MOL     2      28.991  24.385   3.666  1.00  0.00           O1-  
ATOM   1352  O   MOL     2      20.180  25.963  17.625  1.00  0.00           O1-  
ATOM   1353  O   MOL     2      26.982  25.407   3.842  1.00  0.00           O    
ATOM   1354  O   MOL     2      18.918  25.404  15.719  1.00  0.00           O    
ATOM   1355  O   MOL     2      17.790   5.734   9.804  1.00  0.00           O1-  
ATOM   1356  O   MOL     2      16.035   4.352   9.804  1.00  0.00           O    
ATOM   1357  O   MOL     2      27.721  20.727   4.940  1.00  0.00           O2-  
ATOM   1358  O   MOL     2      28.776  19.457   8.599  1.00  0.00           O1-  
ATOM   1359  O   MOL     2      29.798  19.339   6.210  1.00  0.00           O1-  
ATOM   1360  O   MOL     2      30.497  21.143   4.981  1.00  0.00           O    
ATOM   1361  O   MOL     2      25.613  19.802   5.969  1.00  0.00           O1-  
ATOM   1362  O   MOL     2      28.883  21.741   6.979  1.00  0.00           O1-  
ATOM   1363  O   MOL     2      26.430  21.216   8.228  1.00  0.00           O2-  
ATOM   1364  O   MOL     2      23.874  19.772   3.988  1.00  0.00           O1-  
ATOM   1365  O   MOL     2      23.001  20.259   6.062  1.00  0.00           O    
ATOM   1366  O   MOL     2      12.952   9.743  15.576  1.00  0.00           O1-  
ATOM   1367  O   MOL     2      18.865  11.321   5.714  1.00  0.00           O1-  
ATOM   1368  O   MOL     2      10.942  10.765  15.752  1.00  0.00           O    
ATOM   1369  O   MOL     2      17.603  10.762   3.809  1.00  0.00           O    
ATOM   1370  O   MOL     2      19.105  20.376  21.715  1.00  0.00           O1-  
ATOM   1371  O   MOL     2      27.785  19.849  10.564  1.00  0.00           O    
ATOM   1372  O   MOL     2      17.350  18.994  21.715  1.00  0.00           O    
ATOM   1373 ZR   MOL     2      11.453   8.571  19.865  1.00  0.00          Zr4+  
ATOM   1374 ZR   MOL     2      12.768   7.874  16.721  1.00  0.00          Zr4+  
ATOM   1375 ZR   MOL     2      11.657   5.216  18.721  1.00  0.00          Zr4+  
ATOM   1376 ZR   MOL     2      27.493  23.213   7.955  1.00  0.00          Zr4+  
ATOM   1377 ZR   MOL     2      28.808  22.516   4.811  1.00  0.00          Zr4+  
ATOM   1378 ZR   MOL     2      27.696  19.858   6.811  1.00  0.00          Zr4+  
ATOM   1379  C   MOL     2       6.969  29.111  23.820  1.00  0.00           C    
ATOM   1380  O   C40 C   1       6.101   7.821  18.527  1.00  0.00           O1-  
ATOM   1381  C   C40 C   1       5.071   7.598  19.010  1.00  0.00           C    
ATOM   1382  O   C40 C   1       4.039   7.375  19.494  1.00  0.00           O1-  
ATOM   1383  O   C40 C   1     -11.004   7.337   9.965  1.00  0.00           O1-  
ATOM   1384  C   C40 C   1     -10.642   7.631   8.903  1.00  0.00           C    
ATOM   1385  O   C40 C   1     -10.279   7.925   7.841  1.00  0.00           O1-  
ATOM   1386  O   C40 C   1     -14.290  21.022  19.529  1.00  0.00           O1-  
ATOM   1387  C   C40 C   1     -15.072  21.458  20.266  1.00  0.00           C    
ATOM   1388  O   C40 C   1     -15.854  21.895  21.003  1.00  0.00           O1-  
ATOM   1389  O   C40 C   1       9.053  21.683   8.549  1.00  0.00           O1-  
ATOM   1390  C   C40 C   1       9.707  21.441   7.623  1.00  0.00           C    
ATOM   1391  O   C40 C   1      10.362  21.199   6.696  1.00  0.00           O1-  
ATOM   1392  O   C40 C   1       0.708  21.802  11.749  1.00  0.00           O1-  
ATOM   1393  C   C40 C   1       0.425  21.366  12.787  1.00  0.00           C    
ATOM   1394  O   C40 C   1       0.144  20.930  13.824  1.00  0.00           O1-  
ATOM   1395  O   C40 C   1      25.812  20.683  17.179  1.00  0.00           O1-  
ATOM   1396  C   C40 C   1      24.939  21.333  17.578  1.00  0.00           C    
ATOM   1397  O   C40 C   1      24.066  21.984  17.977  1.00  0.00           O1-  
ATOM   1398  O   C40 C   1     -35.453  21.559  20.138  1.00  0.00           O1-  
ATOM   1399  C   C40 C   1     -35.296  21.859  19.028  1.00  0.00           C    
ATOM   1400  O   C40 C   1     -35.138  22.159  17.919  1.00  0.00           O1-  
ATOM   1401  O   C40 C   1      -6.968   7.045   6.930  1.00  0.00           O1-  
ATOM   1402  C   C40 C   1      -7.509   6.798   7.926  1.00  0.00           C    
ATOM   1403  O   C40 C   1      -8.051   6.551   8.922  1.00  0.00           O1-  
ATOM   1404  O   C40 C   1     -13.167   7.649  21.962  1.00  0.00           O1-  
ATOM   1405  C   C40 C   1     -12.963   7.702  20.822  1.00  0.00           C    
ATOM   1406  O   C40 C   1     -12.759   7.756  19.680  1.00  0.00           O1-  
ATOM   1407  O   C40 C   1     -23.429   7.467  16.390  1.00  0.00           O1-  
ATOM   1408  C   C40 C   1     -22.735   6.921  15.637  1.00  0.00           C    
ATOM   1409  O   C40 C   1     -22.042   6.374  14.885  1.00  0.00           O1-  
ATOM   1410  O   C40 C   1      17.812  13.923  20.569  1.00  0.00           O1-  
ATOM   1411  C   C40 C   1      17.250  14.528  19.755  1.00  0.00           C    
ATOM   1412  O   C40 C   1      16.687  15.134  18.941  1.00  0.00           O1-  
ATOM   1413  O   C40 C   1       7.587   7.457  15.800  1.00  0.00           O1-  
ATOM   1414  C   C40 C   1       6.658   6.781  15.953  1.00  0.00           C    
ATOM   1415  O   C40 C   1       5.728   6.104  16.107  1.00  0.00           O1-  
ATOM   1416  O   C40 C   1       6.481  21.241  18.866  1.00  0.00           O1-  
ATOM   1417  C   C40 C   1       6.789  21.713  19.881  1.00  0.00           C    
ATOM   1418  O   C40 C   1       7.097  22.184  20.895  1.00  0.00           O1-  
ATOM   1419  O   C40 C   1      19.716  21.591  14.494  1.00  0.00           O1-  
ATOM   1420  C   C40 C   1      19.554  22.159  13.497  1.00  0.00           C    
ATOM   1421  O   C40 C   1      19.391  22.728  12.498  1.00  0.00           O1-  
ATOM   1422  O   C40 C   1       1.601   6.977   3.250  1.00  0.00           O1-  
ATOM   1423  C   C40 C   1       1.873   6.606   2.185  1.00  0.00           C    
ATOM   1424  O   C40 C   1       2.143   6.235   1.120  1.00  0.00           O1-  
ATOM   1425  O   C40 C   1     -12.371  22.445  17.656  1.00  0.00           O1-  
ATOM   1426  C   C40 C   1     -13.016  23.137  18.327  1.00  0.00           C    
ATOM   1427  O   C40 C   1     -13.661  23.829  18.998  1.00  0.00           O1-  
ATOM   1428  O   C40 C   1     -21.291   8.958  13.356  1.00  0.00           O1-  
ATOM   1429  C   C40 C   1     -20.383   8.260  13.174  1.00  0.00           C    
ATOM   1430  O   C40 C   1     -19.474   7.562  12.990  1.00  0.00           O1-  
ATOM   1431  O   C40 C   1       0.001   8.208  10.840  1.00  0.00           O1-  
ATOM   1432  C   C40 C   1      -1.026   7.679  10.736  1.00  0.00           C    
ATOM   1433  O   C40 C   1      -2.053   7.150  10.632  1.00  0.00           O1-  
ATOM   1434  O   C40 C   1      16.448   7.438  13.262  1.00  0.00           O1-  
ATOM   1435  C   C40 C   1      17.564   7.387  12.948  1.00  0.00           C    
ATOM   1436  O   C40 C   1      18.680   7.337  12.634  1.00  0.00           O1-  
ATOM   1437  O   C40 C   1      14.939  22.160  20.380  1.00  0.00           O1-  
ATOM   1438  C   C40 C   1      14.035  22.766  20.783  1.00  0.00           C    
ATOM   1439  O   C40 C   1      13.131  23.371  21.186  1.00  0.00           O1-  
ATOM   1440  O   C40 C   1      12.181   7.054  18.930  1.00  0.00           O1-  
ATOM   1441  C   C40 C   1      12.090   7.212  20.076  1.00  0.00           C    
ATOM   1442  O   C40 C   1      11.998   7.370  21.221  1.00  0.00           O1-  
ATOM   1443  O   C40 C   1      -7.760  22.153  11.754  1.00  0.00           O1-  
ATOM   1444  C   C40 C   1      -8.563  21.666  11.073  1.00  0.00           C    
ATOM   1445  O   C40 C   1      -9.366  21.179  10.392  1.00  0.00           O1-  
ATOM   1446  O   C40 C   1      -0.734   7.161  15.583  1.00  0.00           O1-  
ATOM   1447  C   C40 C   1      -0.153   7.529  14.649  1.00  0.00           C    
ATOM   1448  O   C40 C   1       0.428   7.898  13.715  1.00  0.00           O1-  
ATOM   1449  O   C40 C   1     -32.255   7.348  19.092  1.00  0.00           O1-  
ATOM   1450  C   C40 C   1     -32.702   7.062  20.123  1.00  0.00           C    
ATOM   1451  O   C40 C   1     -33.149   6.775  21.155  1.00  0.00           O1-  
ATOM   1452  O   C40 C   1      12.139   7.568  10.100  1.00  0.00           O1-  
ATOM   1453  C   C40 C   1      12.476   7.356   9.010  1.00  0.00           C    
ATOM   1454  O   C40 C   1      12.811   7.143   7.920  1.00  0.00           O1-  
ATOM   1455  O   C40 C   1     -12.462   6.349  16.958  1.00  0.00           O1-  
ATOM   1456  C   C40 C   1     -13.434   6.949  16.754  1.00  0.00           C    
ATOM   1457  O   C40 C   1     -14.406   7.549  16.551  1.00  0.00           O1-  
ATOM   1458  O   C40 C   1      -1.579  23.190  13.568  1.00  0.00           O1-  
ATOM   1459  C   C40 C   1      -2.500  22.712  14.086  1.00  0.00           C    
ATOM   1460  O   C40 C   1      -3.422  22.233  14.604  1.00  0.00           O1-  
ATOM   1461  O   C40 C   1       2.470  22.358   4.519  1.00  0.00           O1-  
ATOM   1462  C   C40 C   1       3.520  22.064   4.916  1.00  0.00           C    
ATOM   1463  O   C40 C   1       4.568  21.769   5.314  1.00  0.00           O1-  
ATOM   1464  O   C40 C   1     -22.051  22.699  13.653  1.00  0.00           O1-  
ATOM   1465  C   C40 C   1     -22.254  22.093  12.686  1.00  0.00           C    
ATOM   1466  O   C40 C   1     -22.456  21.486  11.718  1.00  0.00           O1-  
ATOM   1467  O   C40 C   1     -21.395  21.641  16.813  1.00  0.00           O1-  
ATOM   1468  C   C40 C   1     -22.513  21.887  17.000  1.00  0.00           C    
ATOM   1469  O   C40 C   1     -23.631  22.132  17.186  1.00  0.00           O1-  
ATOM   1470  O   C40 C   1     -10.163  22.364   5.372  1.00  0.00           O1-  
ATOM   1471  C   C40 C   1      -9.953  22.094   6.481  1.00  0.00           C    
ATOM   1472  O   C40 C   1      -9.745  21.823   7.589  1.00  0.00           O1-  
ATOM   1473  O   C40 C   1     -39.581  19.131  21.450  1.00  0.00           O1-  
ATOM   1474  C   C40 C   1     -40.403  19.723  20.883  1.00  0.00           C    
ATOM   1475  O   C40 C   1     -41.224  20.314  20.315  1.00  0.00           O1-  
ATOM   1476  O   C40 C   1       8.935  28.093  12.573  1.00  0.00           O1-  
ATOM   1477  C   C40 C   1       9.965  27.590  12.393  1.00  0.00           C    
ATOM   1478  O   C40 C   1      10.994  27.086  12.212  1.00  0.00           O1-  
ATOM   1479  O   C40 C   1      -2.605   0.429  16.402  1.00  0.00           O1-  
ATOM   1480  C   C40 C   1      -3.185   0.781  17.343  1.00  0.00           C    
ATOM   1481  O   C40 C   1      -3.764   1.133  18.284  1.00  0.00           O1-  
ATOM   1482  O   C40 C   1      -7.227  21.993  21.912  1.00  0.00           O1-  
ATOM   1483  C   C40 C   1      -8.180  22.244  22.522  1.00  0.00           C    
ATOM   1484  O   C40 C   1      -9.135  22.495  23.133  1.00  0.00           O1-  
ATOM   1485  O   C40 C   1       2.550  14.106  10.412  1.00  0.00           O1-  
ATOM   1486  C   C40 C   1       1.984  14.771   9.650  1.00  0.00           C    
ATOM   1487  O   C40 C   1       1.417  15.436   8.887  1.00  0.00           O1-  
ATOM   1488  O   C40 C   1     -16.722  22.433  13.185  1.00  0.00           O1-  
ATOM   1489  C   C40 C   1     -17.719  22.786  13.661  1.00  0.00           C    
ATOM   1490  O   C40 C   1     -18.716  23.140  14.137  1.00  0.00           O1-  
ATOM   1491  O   C40 C   1      -0.126  25.176   4.969  1.00  0.00           O1-  
ATOM   1492  C   C40 C   1      -0.668  24.227   4.581  1.00  0.00           C    
ATOM   1493  O   C40 C   1      -1.210  23.277   4.193  1.00  0.00           O1-  
ATOM   1494  O   C40 C   1      -5.337  13.556   4.460  1.00  0.00           O1-  
ATOM   1495  C   C40 C   1      -4.989  14.432   5.137  1.00  0.00           C    
ATOM   1496  O   C40 C   1      -4.641  15.308   5.813  1.00  0.00           O1-  
ATOM   1497  O   C40 C   1     -33.699  28.734  19.410  1.00  0.00           O1-  
ATOM   1498  C   C40 C   1     -33.491  28.740  18.269  1.00  0.00           C    
ATOM   1499  O   C40 C   1     -33.282  28.747  17.128  1.00  0.00           O1-  
TER    1500 
CONECT    1 1499
CONECT 1381 1382
CONECT 1382 1381 1383
CONECT 1383 1382
CONECT 1384 1385
CONECT 1385 1384 1386
CONECT 1386 1385
CONECT 1387 1388
CONECT 1388 1387 1389
CONECT 1389 1388
CONECT 1390 1391
CONECT 1391 1390 1392
CONECT 1392 1391
CONECT 1393 1394
CONECT 1394 1393 1395
CONECT 1395 1394
CONECT 1396 1397
CONECT 1397 1396 1398
CONECT 1398 1397
CONECT 1399 1400
CONECT 1400 1399 1401
CONECT 1401 1400
CONECT 1402 1403
CONECT 1403 1402 1404
CONECT 1404 1403
CONECT 1405 1406
CONECT 1406 1405 1407
CONECT 1407 1406
CONECT 1408 1409
CONECT 1409 1408 1410
CONECT 1410 1409
CONECT 1411 1412
CONECT 1412 1411 1413
CONECT 1413 1412
CONECT 1414 1415
CONECT 1415 1414 1416
CONECT 1416 1415
CONECT 1417 1418
CONECT 1418 1417 1419
CONECT 1419 1418
CONECT 1420 1421
CONECT 1421 1420 1422
CONECT 1422 1421
CONECT 1423 1424
CONECT 1424 1423 1425
CONECT 1425 1424
CONECT 1426 1427
CONECT 1427 1426 1428
CONECT 1428 1427
CONECT 1429 1430
CONECT 1430 1429 1431
CONECT 1431 1430
CONECT 1432 1433
CONECT 1433 1432 1434
CONECT 1434 1433
CONECT 1435 1436
CONECT 1436 1435 1437
CONECT 1437 1436
CONECT 1438 1439
CONECT 1439 1438 1440
CONECT 1440 1439
CONECT 1441 1442
CONECT 1442 1441 1443
CONECT 1443 1442
CONECT 1444 1445
CONECT 1445 1444 1446
CONECT 1446 1445
CONECT 1447 1448
CONECT 1448 1447 1449
CONECT 1449 1448
CONECT 1450 1451
CONECT 1451 1450 1452
CONECT 1452 1451
CONECT 1453 1454
CONECT 1454 1453 1455
CONECT 1455 1454
CONECT 1456 1457
CONECT 1457 1456 1458
CONECT 1458 1457
CONECT 1459 1460
CONECT 1460 1459 1461
CONECT 1461 1460
CONECT 1462 1463
CONECT 1463 1462 1464
CONECT 1464 1463
CONECT 1465 1466
CONECT 1466 1465 1467
CONECT 1467 1466
CONECT 1468 1469
CONECT 1469 1468 1470
CONECT 1470 1469
CONECT 1471 1472
CONECT 1472 1471 1473
CONECT 1473 1472
CONECT 1474 1475
CONECT 1475 1474 1476
CONECT 1476 1475
CONECT 1477 1478
CONECT 1478 1477 1479
CONECT 1479 1478
CONECT 1480 1481
CONECT 1481 1480 1482
CONECT 1482 1481
CONECT 1483 1484
CONECT 1484 1483 1485
CONECT 1485 1484
CONECT 1486 1487
CONECT 1487 1486 1488
CONECT 1488 1487
CONECT 1489 1490
CONECT 1490 1489 1491
CONECT 1491 1490
CONECT 1492 1493
CONECT 1493 1492 1494
CONECT 1494 1493
CONECT 1495 1496
CONECT 1496 1495 1497
CONECT 1497 1496
CONECT 1498 1499
CONECT 1499 1498    1
END
