# Supplementary material for: Augmented Reality for Enhanced Visualization of MOF Adsorbents
Source: J Chem Inf Model. 2023 Sep 26;63(19):5950–5. doi: 10.1021/acs.jcim.3c01190 (PMC10565814; doi:10.1021/acs.jcim.3c01190)
Supplement: Supplementary file 2 — ci3c01190_si_002.zip [file ci3c01190_si_002.zip › FIQCEN_HKUST-1 with H2O.pdb]

HEADER    CSD ENTRY 00000001
CRYST1  26.3430  26.3430  26.3430  90.00  90.00  90.00        P1
SCALE1      0.037961  0.000000  0.000000       0.000000
SCALE2      0.000000  0.037961  0.000000       0.000000
SCALE3      0.000000  0.000000  0.037961       0.000000
ATOM      1  O1  MOL     2       4.796   6.771  24.962  1.00  0.00           O  
ATOM      2  O2  MOL     2       4.796  19.943  11.791  1.00  0.00           O  
ATOM      3  O3  MOL     2      17.968   6.771  11.791  1.00  0.00           O  
ATOM      4  O4  MOL     2      17.968  19.943  24.962  1.00  0.00           O  
ATOM      5  O5  MOL     2      21.547  19.572  24.962  1.00  0.00           O  
ATOM      6  O6  MOL     2      21.547   6.400  11.791  1.00  0.00           O  
ATOM      7  O7  MOL     2       8.375  19.572  11.791  1.00  0.00           O  
ATOM      8  O8  MOL     2       8.375   6.400  24.962  1.00  0.00           O  
ATOM      9  O9  MOL     2      21.547   6.771   1.381  1.00  0.00           O  
ATOM     10  O10 MOL     2      21.547  19.943  14.552  1.00  0.00           O  
ATOM     11  O11 MOL     2       8.375   6.771  14.552  1.00  0.00           O  
ATOM     12  O12 MOL     2       8.375  19.943   1.381  1.00  0.00           O  
ATOM     13  O13 MOL     2       4.796  19.572   1.381  1.00  0.00           O  
ATOM     14  O14 MOL     2       4.796   6.400  14.552  1.00  0.00           O  
ATOM     15  O15 MOL     2      17.968  19.572  14.552  1.00  0.00           O  
ATOM     16  O16 MOL     2      17.968   6.400   1.381  1.00  0.00           O  
ATOM     17  O17 MOL     2      24.962   4.796   6.771  1.00  0.00           O  
ATOM     18  O18 MOL     2      24.962  17.968  19.943  1.00  0.00           O  
ATOM     19  O19 MOL     2      11.791   4.796  19.943  1.00  0.00           O  
ATOM     20  O20 MOL     2      11.791  17.968   6.771  1.00  0.00           O  
ATOM     21  O21 MOL     2      24.962  21.547  19.572  1.00  0.00           O  
ATOM     22  O22 MOL     2      24.962   8.375   6.400  1.00  0.00           O  
ATOM     23  O23 MOL     2      11.791  21.547   6.400  1.00  0.00           O  
ATOM     24  O24 MOL     2      11.791   8.375  19.572  1.00  0.00           O  
ATOM     25  O25 MOL     2       1.381  21.547   6.771  1.00  0.00           O  
ATOM     26  O26 MOL     2       1.381   8.375  19.943  1.00  0.00           O  
ATOM     27  O27 MOL     2      14.552  21.547  19.943  1.00  0.00           O  
ATOM     28  O28 MOL     2      14.552   8.375   6.771  1.00  0.00           O  
ATOM     29  O29 MOL     2       1.381   4.796  19.572  1.00  0.00           O  
ATOM     30  O30 MOL     2       1.381  17.968   6.400  1.00  0.00           O  
ATOM     31  O31 MOL     2      14.552   4.796   6.400  1.00  0.00           O  
ATOM     32  O32 MOL     2      14.552  17.968  19.572  1.00  0.00           O  
ATOM     33  O33 MOL     2       6.771  24.962   4.796  1.00  0.00           O  
ATOM     34  O34 MOL     2       6.771  11.791  17.968  1.00  0.00           O  
ATOM     35  O35 MOL     2      19.943  24.962  17.968  1.00  0.00           O  
ATOM     36  O36 MOL     2      19.943  11.791   4.796  1.00  0.00           O  
ATOM     37  O37 MOL     2      19.572  24.962  21.547  1.00  0.00           O  
ATOM     38  O38 MOL     2      19.572  11.791   8.375  1.00  0.00           O  
ATOM     39  O39 MOL     2       6.400  24.962   8.375  1.00  0.00           O  
ATOM     40  O40 MOL     2       6.400  11.791  21.547  1.00  0.00           O  
ATOM     41  O41 MOL     2       6.771   1.381  21.547  1.00  0.00           O  
ATOM     42  O42 MOL     2       6.771  14.552   8.375  1.00  0.00           O  
ATOM     43  O43 MOL     2      19.943   1.381   8.375  1.00  0.00           O  
ATOM     44  O44 MOL     2      19.943  14.552  21.547  1.00  0.00           O  
ATOM     45  O45 MOL     2      19.572   1.381   4.796  1.00  0.00           O  
ATOM     46  O46 MOL     2      19.572  14.552  17.968  1.00  0.00           O  
ATOM     47  O47 MOL     2       6.400   1.381  17.968  1.00  0.00           O  
ATOM     48  O48 MOL     2       6.400  14.552   4.796  1.00  0.00           O  
ATOM     49  O49 MOL     2       6.771   4.796   1.381  1.00  0.00           O  
ATOM     50  O50 MOL     2       6.771  17.968  14.552  1.00  0.00           O  
ATOM     51  O51 MOL     2      19.943   4.796  14.552  1.00  0.00           O  
ATOM     52  O52 MOL     2      19.943  17.968   1.381  1.00  0.00           O  
ATOM     53  O53 MOL     2      19.572  21.547   1.381  1.00  0.00           O  
ATOM     54  O54 MOL     2      19.572   8.375  14.552  1.00  0.00           O  
ATOM     55  O55 MOL     2       6.400  21.547  14.552  1.00  0.00           O  
ATOM     56  O56 MOL     2       6.400   8.375   1.381  1.00  0.00           O  
ATOM     57  O57 MOL     2       6.771  21.547  24.962  1.00  0.00           O  
ATOM     58  O58 MOL     2       6.771   8.375  11.791  1.00  0.00           O  
ATOM     59  O59 MOL     2      19.943  21.547  11.791  1.00  0.00           O  
ATOM     60  O60 MOL     2      19.943   8.375  24.962  1.00  0.00           O  
ATOM     61  O61 MOL     2      19.572   4.796  24.962  1.00  0.00           O  
ATOM     62  O62 MOL     2      19.572  17.968  11.791  1.00  0.00           O  
ATOM     63  O63 MOL     2       6.400   4.796  11.791  1.00  0.00           O  
ATOM     64  O64 MOL     2       6.400  17.968  24.962  1.00  0.00           O  
ATOM     65  O65 MOL     2       4.796  24.962  19.572  1.00  0.00           O  
ATOM     66  O66 MOL     2       4.796  11.791   6.400  1.00  0.00           O  
ATOM     67  O67 MOL     2      17.968  24.962   6.400  1.00  0.00           O  
ATOM     68  O68 MOL     2      17.968  11.791  19.572  1.00  0.00           O  
ATOM     69  O69 MOL     2      21.547  24.962   6.771  1.00  0.00           O  
ATOM     70  O70 MOL     2      21.547  11.791  19.943  1.00  0.00           O  
ATOM     71  O71 MOL     2       8.375  24.962  19.943  1.00  0.00           O  
ATOM     72  O72 MOL     2       8.375  11.791   6.771  1.00  0.00           O  
ATOM     73  O73 MOL     2      21.547   1.381  19.572  1.00  0.00           O  
ATOM     74  O74 MOL     2      21.547  14.552   6.400  1.00  0.00           O  
ATOM     75  O75 MOL     2       8.375   1.381   6.400  1.00  0.00           O  
ATOM     76  O76 MOL     2       8.375  14.552  19.572  1.00  0.00           O  
ATOM     77  O77 MOL     2       4.796   1.381   6.771  1.00  0.00           O  
ATOM     78  O78 MOL     2       4.796  14.552  19.943  1.00  0.00           O  
ATOM     79  O79 MOL     2      17.968   1.381  19.943  1.00  0.00           O  
ATOM     80  O80 MOL     2      17.968  14.552   6.771  1.00  0.00           O  
ATOM     81  O81 MOL     2      24.962   6.771  21.547  1.00  0.00           O  
ATOM     82  O82 MOL     2      24.962  19.943   8.375  1.00  0.00           O  
ATOM     83  O83 MOL     2      11.791   6.771   8.375  1.00  0.00           O  
ATOM     84  O84 MOL     2      11.791  19.943  21.547  1.00  0.00           O  
ATOM     85  O85 MOL     2      24.962  19.572   4.796  1.00  0.00           O  
ATOM     86  O86 MOL     2      24.962   6.400  17.968  1.00  0.00           O  
ATOM     87  O87 MOL     2      11.791  19.572  17.968  1.00  0.00           O  
ATOM     88  O88 MOL     2      11.791   6.400   4.796  1.00  0.00           O  
ATOM     89  O89 MOL     2       1.381   6.771   4.796  1.00  0.00           O  
ATOM     90  O90 MOL     2       1.381  19.943  17.968  1.00  0.00           O  
ATOM     91  O91 MOL     2      14.552   6.771  17.968  1.00  0.00           O  
ATOM     92  O92 MOL     2      14.552  19.943   4.796  1.00  0.00           O  
ATOM     93  O93 MOL     2       1.381  19.572  21.547  1.00  0.00           O  
ATOM     94  O94 MOL     2       1.381   6.400   8.375  1.00  0.00           O  
ATOM     95  O95 MOL     2      14.552  19.572   8.375  1.00  0.00           O  
ATOM     96  O96 MOL     2      14.552   6.400  21.547  1.00  0.00           O  
ATOM     97  O97 MOL     2      21.547  19.572   1.381  1.00  0.00           O  
ATOM     98  O98 MOL     2      21.547   6.400  14.552  1.00  0.00           O  
ATOM     99  O99 MOL     2       8.375  19.572  14.552  1.00  0.00           O  
ATOM    100  O10 MOL     2       8.375   6.400   1.381  1.00  0.00           O  
ATOM    101  O10 MOL     2       4.796   6.771   1.381  1.00  0.00           O  
ATOM    102  O10 MOL     2       4.796  19.943  14.552  1.00  0.00           O  
ATOM    103  O10 MOL     2      17.968   6.771  14.552  1.00  0.00           O  
ATOM    104  O10 MOL     2      17.968  19.943   1.381  1.00  0.00           O  
ATOM    105  O10 MOL     2       4.796  19.572  24.962  1.00  0.00           O  
ATOM    106  O10 MOL     2       4.796   6.400  11.791  1.00  0.00           O  
ATOM    107  O10 MOL     2      17.968  19.572  11.791  1.00  0.00           O  
ATOM    108  O10 MOL     2      17.968   6.400  24.962  1.00  0.00           O  
ATOM    109  O10 MOL     2      21.547   6.771  24.962  1.00  0.00           O  
ATOM    110  O11 MOL     2      21.547  19.943  11.791  1.00  0.00           O  
ATOM    111  O11 MOL     2       8.375   6.771  11.791  1.00  0.00           O  
ATOM    112  O11 MOL     2       8.375  19.943  24.962  1.00  0.00           O  
ATOM    113  O11 MOL     2       1.381  21.547  19.572  1.00  0.00           O  
ATOM    114  O11 MOL     2       1.381   8.375   6.400  1.00  0.00           O  
ATOM    115  O11 MOL     2      14.552  21.547   6.400  1.00  0.00           O  
ATOM    116  O11 MOL     2      14.552   8.375  19.572  1.00  0.00           O  
ATOM    117  O11 MOL     2       1.381   4.796   6.771  1.00  0.00           O  
ATOM    118  O11 MOL     2       1.381  17.968  19.943  1.00  0.00           O  
ATOM    119  O11 MOL     2      14.552   4.796  19.943  1.00  0.00           O  
ATOM    120  O12 MOL     2      14.552  17.968   6.771  1.00  0.00           O  
ATOM    121  O12 MOL     2      24.962   4.796  19.572  1.00  0.00           O  
ATOM    122  O12 MOL     2      24.962  17.968   6.400  1.00  0.00           O  
ATOM    123  O12 MOL     2      11.791   4.796   6.400  1.00  0.00           O  
ATOM    124  O12 MOL     2      11.791  17.968  19.572  1.00  0.00           O  
ATOM    125  O12 MOL     2      24.962  21.547   6.771  1.00  0.00           O  
ATOM    126  O12 MOL     2      24.962   8.375  19.943  1.00  0.00           O  
ATOM    127  O12 MOL     2      11.791  21.547  19.943  1.00  0.00           O  
ATOM    128  O12 MOL     2      11.791   8.375   6.771  1.00  0.00           O  
ATOM    129  O12 MOL     2      19.572   1.381  21.547  1.00  0.00           O  
ATOM    130  O13 MOL     2      19.572  14.552   8.375  1.00  0.00           O  
ATOM    131  O13 MOL     2       6.400   1.381   8.375  1.00  0.00           O  
ATOM    132  O13 MOL     2       6.400  14.552  21.547  1.00  0.00           O  
ATOM    133  O13 MOL     2       6.771   1.381   4.796  1.00  0.00           O  
ATOM    134  O13 MOL     2       6.771  14.552  17.968  1.00  0.00           O  
ATOM    135  O13 MOL     2      19.943   1.381  17.968  1.00  0.00           O  
ATOM    136  O13 MOL     2      19.943  14.552   4.796  1.00  0.00           O  
ATOM    137  O13 MOL     2      19.572  24.962   4.796  1.00  0.00           O  
ATOM    138  O13 MOL     2      19.572  11.791  17.968  1.00  0.00           O  
ATOM    139  O13 MOL     2       6.400  24.962  17.968  1.00  0.00           O  
ATOM    140  O14 MOL     2       6.400  11.791   4.796  1.00  0.00           O  
ATOM    141  O14 MOL     2       6.771  24.962  21.547  1.00  0.00           O  
ATOM    142  O14 MOL     2       6.771  11.791   8.375  1.00  0.00           O  
ATOM    143  O14 MOL     2      19.943  24.962   8.375  1.00  0.00           O  
ATOM    144  O14 MOL     2      19.943  11.791  21.547  1.00  0.00           O  
ATOM    145  O14 MOL     2      19.572  21.547  24.962  1.00  0.00           O  
ATOM    146  O14 MOL     2      19.572   8.375  11.791  1.00  0.00           O  
ATOM    147  O14 MOL     2       6.400  21.547  11.791  1.00  0.00           O  
ATOM    148  O14 MOL     2       6.400   8.375  24.962  1.00  0.00           O  
ATOM    149  O14 MOL     2       6.771   4.796  24.962  1.00  0.00           O  
ATOM    150  O15 MOL     2       6.771  17.968  11.791  1.00  0.00           O  
ATOM    151  O15 MOL     2      19.943   4.796  11.791  1.00  0.00           O  
ATOM    152  O15 MOL     2      19.943  17.968  24.962  1.00  0.00           O  
ATOM    153  O15 MOL     2      19.572   4.796   1.381  1.00  0.00           O  
ATOM    154  O15 MOL     2      19.572  17.968  14.552  1.00  0.00           O  
ATOM    155  O15 MOL     2       6.400   4.796  14.552  1.00  0.00           O  
ATOM    156  O15 MOL     2       6.400  17.968   1.381  1.00  0.00           O  
ATOM    157  O15 MOL     2       6.771  21.547   1.381  1.00  0.00           O  
ATOM    158  O15 MOL     2       6.771   8.375  14.552  1.00  0.00           O  
ATOM    159  O15 MOL     2      19.943  21.547  14.552  1.00  0.00           O  
ATOM    160  O16 MOL     2      19.943   8.375   1.381  1.00  0.00           O  
ATOM    161  O16 MOL     2      21.547   1.381   6.771  1.00  0.00           O  
ATOM    162  O16 MOL     2      21.547  14.552  19.943  1.00  0.00           O  
ATOM    163  O16 MOL     2       8.375   1.381  19.943  1.00  0.00           O  
ATOM    164  O16 MOL     2       8.375  14.552   6.771  1.00  0.00           O  
ATOM    165  O16 MOL     2       4.796   1.381  19.572  1.00  0.00           O  
ATOM    166  O16 MOL     2       4.796  14.552   6.400  1.00  0.00           O  
ATOM    167  O16 MOL     2      17.968   1.381   6.400  1.00  0.00           O  
ATOM    168  O16 MOL     2      17.968  14.552  19.572  1.00  0.00           O  
ATOM    169  O16 MOL     2       4.796  24.962   6.771  1.00  0.00           O  
ATOM    170  O17 MOL     2       4.796  11.791  19.943  1.00  0.00           O  
ATOM    171  O17 MOL     2      17.968  24.962  19.943  1.00  0.00           O  
ATOM    172  O17 MOL     2      17.968  11.791   6.771  1.00  0.00           O  
ATOM    173  O17 MOL     2      21.547  24.962  19.572  1.00  0.00           O  
ATOM    174  O17 MOL     2      21.547  11.791   6.400  1.00  0.00           O  
ATOM    175  O17 MOL     2       8.375  24.962   6.400  1.00  0.00           O  
ATOM    176  O17 MOL     2       8.375  11.791  19.572  1.00  0.00           O  
ATOM    177  O17 MOL     2       1.381  19.572   4.796  1.00  0.00           O  
ATOM    178  O17 MOL     2       1.381   6.400  17.968  1.00  0.00           O  
ATOM    179  O17 MOL     2      14.552  19.572  17.968  1.00  0.00           O  
ATOM    180  O18 MOL     2      14.552   6.400   4.796  1.00  0.00           O  
ATOM    181  O18 MOL     2       1.381   6.771  21.547  1.00  0.00           O  
ATOM    182  O18 MOL     2       1.381  19.943   8.375  1.00  0.00           O  
ATOM    183  O18 MOL     2      14.552   6.771   8.375  1.00  0.00           O  
ATOM    184  O18 MOL     2      14.552  19.943  21.547  1.00  0.00           O  
ATOM    185  O18 MOL     2      24.962  19.572  21.547  1.00  0.00           O  
ATOM    186  O18 MOL     2      24.962   6.400   8.375  1.00  0.00           O  
ATOM    187  O18 MOL     2      11.791  19.572   8.375  1.00  0.00           O  
ATOM    188  O18 MOL     2      11.791   6.400  21.547  1.00  0.00           O  
ATOM    189  O18 MOL     2      24.962   6.771   4.796  1.00  0.00           O  
ATOM    190  O19 MOL     2      24.962  19.943  17.968  1.00  0.00           O  
ATOM    191  O19 MOL     2      11.791   6.771  17.968  1.00  0.00           O  
ATOM    192  O19 MOL     2      11.791  19.943   4.796  1.00  0.00           O  
ATOM    193 Cu19 MOL     2       5.637  13.171  18.808  1.00  0.00          CU  
ATOM    194 Cu19 MOL     2       5.637   0.000   5.637  1.00  0.00          CU  
ATOM    195 Cu19 MOL     2      20.706  13.171  18.808  1.00  0.00          CU  
ATOM    196 Cu19 MOL     2      20.706   0.000   5.637  1.00  0.00          CU  
ATOM    197 Cu19 MOL     2      20.706  13.171   7.535  1.00  0.00          CU  
ATOM    198 Cu19 MOL     2      20.706   0.000  20.706  1.00  0.00          CU  
ATOM    199 Cu19 MOL     2       5.637  13.172   7.535  1.00  0.00          CU  
ATOM    200 Cu20 MOL     2       5.637   0.000  20.706  1.00  0.00          CU  
ATOM    201 Cu20 MOL     2      18.808   5.637  13.171  1.00  0.00          CU  
ATOM    202 Cu20 MOL     2      18.808  18.808   0.000  1.00  0.00          CU  
ATOM    203 Cu20 MOL     2      18.808  20.706  13.172  1.00  0.00          CU  
ATOM    204 Cu20 MOL     2      18.808   7.535   0.000  1.00  0.00          CU  
ATOM    205 Cu20 MOL     2       7.535  20.706  13.171  1.00  0.00          CU  
ATOM    206 Cu21 MOL     2       7.535   7.535   0.000  1.00  0.00          CU  
ATOM    207 Cu21 MOL     2       7.535   5.637  13.172  1.00  0.00          CU  
ATOM    208 Cu21 MOL     2       7.535  18.808   0.000  1.00  0.00          CU  
ATOM    209 Cu21 MOL     2      13.171  18.808   5.637  1.00  0.00          CU  
ATOM    210 Cu21 MOL     2       0.000  18.808  18.808  1.00  0.00          CU  
ATOM    211 Cu21 MOL     2      13.172  18.808  20.706  1.00  0.00          CU  
ATOM    212 Cu22 MOL     2       0.000  18.808   7.535  1.00  0.00          CU  
ATOM    213 Cu22 MOL     2      13.171   7.535  20.706  1.00  0.00          CU  
ATOM    214 Cu22 MOL     2       0.000   7.535   7.535  1.00  0.00          CU  
ATOM    215 Cu22 MOL     2      13.172   7.535   5.637  1.00  0.00          CU  
ATOM    216 Cu22 MOL     2       0.000   7.535  18.808  1.00  0.00          CU  
ATOM    217 Cu22 MOL     2      13.171   5.637   7.535  1.00  0.00          CU  
ATOM    218 Cu22 MOL     2       0.000   5.637  20.706  1.00  0.00          CU  
ATOM    219 Cu22 MOL     2      13.172  20.706   7.535  1.00  0.00          CU  
ATOM    220 Cu22 MOL     2       0.000  20.706  20.706  1.00  0.00          CU  
ATOM    221 Cu22 MOL     2      13.171  20.706  18.808  1.00  0.00          CU  
ATOM    222 Cu23 MOL     2       0.000  20.706   5.637  1.00  0.00          CU  
ATOM    223 Cu23 MOL     2      13.172   5.637  18.808  1.00  0.00          CU  
ATOM    224 Cu23 MOL     2       0.000   5.637   5.637  1.00  0.00          CU  
ATOM    225 Cu23 MOL     2       5.637  18.808  13.172  1.00  0.00          CU  
ATOM    226 Cu23 MOL     2       5.637   5.637   0.000  1.00  0.00          CU  
ATOM    227 Cu23 MOL     2      20.706  18.808  13.172  1.00  0.00          CU  
ATOM    228 Cu23 MOL     2      20.706   5.637   0.000  1.00  0.00          CU  
ATOM    229 Cu24 MOL     2      20.706   7.535  13.172  1.00  0.00          CU  
ATOM    230 Cu24 MOL     2      20.706  20.706   0.000  1.00  0.00          CU  
ATOM    231 Cu24 MOL     2       5.637   7.535  13.171  1.00  0.00          CU  
ATOM    232 Cu24 MOL     2       5.637  20.706   0.000  1.00  0.00          CU  
ATOM    233 Cu24 MOL     2      18.808  13.171  20.706  1.00  0.00          CU  
ATOM    234 Cu25 MOL     2      18.808   0.000   7.535  1.00  0.00          CU  
ATOM    235 Cu25 MOL     2      18.808  13.171   5.637  1.00  0.00          CU  
ATOM    236 Cu25 MOL     2      18.808   0.000  18.808  1.00  0.00          CU  
ATOM    237 Cu25 MOL     2       7.535  13.171   5.637  1.00  0.00          CU  
ATOM    238 Cu25 MOL     2       7.535   0.000  18.808  1.00  0.00          CU  
ATOM    239 Cu25 MOL     2       7.535  13.172  20.706  1.00  0.00          CU  
ATOM    240 Cu25 MOL     2       7.535   0.000   7.535  1.00  0.00          CU  
ATOM    241  C25 MOL     2       4.674  17.846  23.361  1.00  0.00           C  
ATOM    242  C25 MOL     2       4.674   4.674  10.190  1.00  0.00           C  
ATOM    243  C25 MOL     2      17.846  17.846  10.190  1.00  0.00           C  
ATOM    244  C26 MOL     2      21.669   8.497  23.361  1.00  0.00           C  
ATOM    245  C26 MOL     2      21.669  21.669  10.190  1.00  0.00           C  
ATOM    246  C26 MOL     2      21.669  17.846   2.982  1.00  0.00           C  
ATOM    247  C26 MOL     2      21.669   4.674  16.153  1.00  0.00           C  
ATOM    248  C26 MOL     2       4.674   8.497   2.982  1.00  0.00           C  
ATOM    249  C26 MOL     2       4.674  21.669  16.153  1.00  0.00           C  
ATOM    250  C26 MOL     2      17.846  21.669   2.982  1.00  0.00           C  
ATOM    251  C26 MOL     2      23.361   4.674  17.846  1.00  0.00           C  
ATOM    252  C26 MOL     2      10.190   4.674   4.674  1.00  0.00           C  
ATOM    253  C26 MOL     2      10.190  17.846  17.846  1.00  0.00           C  
ATOM    254  C27 MOL     2      23.361  21.669   8.497  1.00  0.00           C  
ATOM    255  C27 MOL     2      10.190  21.669  21.669  1.00  0.00           C  
ATOM    256  C27 MOL     2       2.982  21.669  17.846  1.00  0.00           C  
ATOM    257  C27 MOL     2      16.153  21.669   4.674  1.00  0.00           C  
ATOM    258  C27 MOL     2       2.982   4.674   8.497  1.00  0.00           C  
ATOM    259  C27 MOL     2       2.982  17.846  21.669  1.00  0.00           C  
ATOM    260  C27 MOL     2      16.153   4.674  21.669  1.00  0.00           C  
ATOM    261  C27 MOL     2      17.846  23.361   4.674  1.00  0.00           C  
ATOM    262  C27 MOL     2      17.846  10.190  17.846  1.00  0.00           C  
ATOM    263  C27 MOL     2       8.497  23.361  21.669  1.00  0.00           C  
ATOM    264  C28 MOL     2       8.497  10.190   8.497  1.00  0.00           C  
ATOM    265  C28 MOL     2      21.669  10.190  21.669  1.00  0.00           C  
ATOM    266  C28 MOL     2      17.846   2.982  21.669  1.00  0.00           C  
ATOM    267  C28 MOL     2      17.846  16.153   8.497  1.00  0.00           C  
ATOM    268  C28 MOL     2       8.497   2.982   4.674  1.00  0.00           C  
ATOM    269  C28 MOL     2       8.497  16.153  17.846  1.00  0.00           C  
ATOM    270  C28 MOL     2      21.669   2.982  17.846  1.00  0.00           C  
ATOM    271  C28 MOL     2      17.846   4.674   2.982  1.00  0.00           C  
ATOM    272  C28 MOL     2      17.846  17.846  16.153  1.00  0.00           C  
ATOM    273  C28 MOL     2       8.497  21.669   2.982  1.00  0.00           C  
ATOM    274  C29 MOL     2       8.497   8.497  16.153  1.00  0.00           C  
ATOM    275  C29 MOL     2      21.669  21.669  16.153  1.00  0.00           C  
ATOM    276  C29 MOL     2      17.846  21.669  23.361  1.00  0.00           C  
ATOM    277  C29 MOL     2      17.846   8.497  10.190  1.00  0.00           C  
ATOM    278  C29 MOL     2       8.497   4.674  23.361  1.00  0.00           C  
ATOM    279  C29 MOL     2       8.497  17.846  10.190  1.00  0.00           C  
ATOM    280  C29 MOL     2      21.669  17.846  23.361  1.00  0.00           C  
ATOM    281  C29 MOL     2       4.674  23.361   8.497  1.00  0.00           C  
ATOM    282  C29 MOL     2       4.674  10.190  21.669  1.00  0.00           C  
ATOM    283  C29 MOL     2      17.846  23.361  21.669  1.00  0.00           C  
ATOM    284  C30 MOL     2      21.669  23.361  17.846  1.00  0.00           C  
ATOM    285  C30 MOL     2      21.669  10.190   4.674  1.00  0.00           C  
ATOM    286  C30 MOL     2      21.669   2.982   8.497  1.00  0.00           C  
ATOM    287  C30 MOL     2      21.669  16.153  21.669  1.00  0.00           C  
ATOM    288  C30 MOL     2       4.674   2.982  17.846  1.00  0.00           C  
ATOM    289  C30 MOL     2       4.674  16.153   4.674  1.00  0.00           C  
ATOM    290  C30 MOL     2      17.846  16.153  17.846  1.00  0.00           C  
ATOM    291  C30 MOL     2      23.361  17.846  21.669  1.00  0.00           C  
ATOM    292  C30 MOL     2      10.190  17.846   8.497  1.00  0.00           C  
ATOM    293  C30 MOL     2      23.361   8.497   4.674  1.00  0.00           C  
ATOM    294  C31 MOL     2      23.361  21.669  17.846  1.00  0.00           C  
ATOM    295  C31 MOL     2      10.190   8.497  17.846  1.00  0.00           C  
ATOM    296  C31 MOL     2       2.982  17.846   4.674  1.00  0.00           C  
ATOM    297  C31 MOL     2      16.153  17.846  17.846  1.00  0.00           C  
ATOM    298  C31 MOL     2       2.982   8.497  21.669  1.00  0.00           C  
ATOM    299  C31 MOL     2      16.153   8.497   8.497  1.00  0.00           C  
ATOM    300  C31 MOL     2      16.153  21.669  21.669  1.00  0.00           C  
ATOM    301  C31 MOL     2      21.669   8.497   2.982  1.00  0.00           C  
ATOM    302  C31 MOL     2       4.674  17.846   2.982  1.00  0.00           C  
ATOM    303  C31 MOL     2       4.674   4.674  16.153  1.00  0.00           C  
ATOM    304  C32 MOL     2       4.674   8.497  23.361  1.00  0.00           C  
ATOM    305  C32 MOL     2       4.674  21.669  10.190  1.00  0.00           C  
ATOM    306  C32 MOL     2      21.669   4.674  10.190  1.00  0.00           C  
ATOM    307  C32 MOL     2       2.982  21.669   8.497  1.00  0.00           C  
ATOM    308  C32 MOL     2       2.982   4.674  17.846  1.00  0.00           C  
ATOM    309  C32 MOL     2      16.153   4.674   4.674  1.00  0.00           C  
ATOM    310  C32 MOL     2      23.361   4.674   8.497  1.00  0.00           C  
ATOM    311  C32 MOL     2      10.190   4.674  21.669  1.00  0.00           C  
ATOM    312  C32 MOL     2      10.190  21.669   4.674  1.00  0.00           C  
ATOM    313  C32 MOL     2       8.497   2.982  21.669  1.00  0.00           C  
ATOM    314  C33 MOL     2       8.497  16.153   8.497  1.00  0.00           C  
ATOM    315  C33 MOL     2      17.846   2.982   4.674  1.00  0.00           C  
ATOM    316  C33 MOL     2       8.497  23.361   4.674  1.00  0.00           C  
ATOM    317  C33 MOL     2       8.497  10.190  17.846  1.00  0.00           C  
ATOM    318  C33 MOL     2      17.846  10.190   8.497  1.00  0.00           C  
ATOM    319  C33 MOL     2       8.497  21.669  23.361  1.00  0.00           C  
ATOM    320  C33 MOL     2       8.497   8.497  10.190  1.00  0.00           C  
ATOM    321  C33 MOL     2      17.846   4.674  23.361  1.00  0.00           C  
ATOM    322  C33 MOL     2       8.497   4.674   2.982  1.00  0.00           C  
ATOM    323  C33 MOL     2       8.497  17.846  16.153  1.00  0.00           C  
ATOM    324  C34 MOL     2      17.846   8.497  16.153  1.00  0.00           C  
ATOM    325  C34 MOL     2      21.669  16.153   4.674  1.00  0.00           C  
ATOM    326  C34 MOL     2       4.674   2.982   8.497  1.00  0.00           C  
ATOM    327  C34 MOL     2       4.674  16.153  21.669  1.00  0.00           C  
ATOM    328  C34 MOL     2       4.674  23.361  17.846  1.00  0.00           C  
ATOM    329  C34 MOL     2       4.674  10.190   4.674  1.00  0.00           C  
ATOM    330  C34 MOL     2      21.669  23.361   8.497  1.00  0.00           C  
ATOM    331  C34 MOL     2       2.982   8.497   4.674  1.00  0.00           C  
ATOM    332  C34 MOL     2      16.153   8.497  17.846  1.00  0.00           C  
ATOM    333  C34 MOL     2      16.153  17.846   8.497  1.00  0.00           C  
ATOM    334  C35 MOL     2      23.361   8.497  21.669  1.00  0.00           C  
ATOM    335  C35 MOL     2      10.190   8.497   8.497  1.00  0.00           C  
ATOM    336  C35 MOL     2      23.361  17.846   4.674  1.00  0.00           C  
ATOM    337  C35 MOL     2       5.334   7.838  24.528  1.00  0.00           C  
ATOM    338 4H35 MOL     2       3.137  10.035  20.332  1.00  0.00           H  
ATOM    339  C35 MOL     2       5.334  21.009  11.357  1.00  0.00           C  
ATOM    340 6H35 MOL     2       3.137  23.206   7.161  1.00  0.00           H  
ATOM    341  C35 MOL     2      21.009  18.505  24.528  1.00  0.00           C  
ATOM    342 8H35 MOL     2      23.206  16.308  20.332  1.00  0.00           H  
ATOM    343  C35 MOL     2      21.009   5.334  11.357  1.00  0.00           C  
ATOM    344 0H36 MOL     2      23.206   3.137   7.161  1.00  0.00           H  
ATOM    345  C36 MOL     2       7.838   5.334  24.528  1.00  0.00           C  
ATOM    346 2H36 MOL     2      10.035   3.137  20.332  1.00  0.00           H  
ATOM    347  C36 MOL     2      21.009   7.838   1.815  1.00  0.00           C  
ATOM    348 4H36 MOL     2      23.206  10.035   6.011  1.00  0.00           H  
ATOM    349  C36 MOL     2      21.009  21.009  14.986  1.00  0.00           C  
ATOM    350 6H36 MOL     2      23.206  23.206  19.182  1.00  0.00           H  
ATOM    351  C36 MOL     2       7.838   7.838  14.986  1.00  0.00           C  
ATOM    352 8H36 MOL     2      10.035  10.035  19.182  1.00  0.00           H  
ATOM    353  C36 MOL     2       5.334  18.505   1.815  1.00  0.00           C  
ATOM    354 0H37 MOL     2       3.137  16.308   6.011  1.00  0.00           H  
ATOM    355  C37 MOL     2       5.334   5.334  14.986  1.00  0.00           C  
ATOM    356 2H37 MOL     2       3.137   3.137  19.182  1.00  0.00           H  
ATOM    357  C37 MOL     2      24.528   5.334   7.838  1.00  0.00           C  
ATOM    358 4H37 MOL     2      20.332   3.137  10.035  1.00  0.00           H  
ATOM    359  C37 MOL     2      11.357   5.334  21.009  1.00  0.00           C  
ATOM    360 6H37 MOL     2       7.161   3.137  23.206  1.00  0.00           H  
ATOM    361  C37 MOL     2      24.528  21.009  18.505  1.00  0.00           C  
ATOM    362 8H37 MOL     2      20.332  23.206  16.308  1.00  0.00           H  
ATOM    363  C37 MOL     2      24.528   7.838   5.334  1.00  0.00           C  
ATOM    364 0H38 MOL     2      20.332  10.035   3.137  1.00  0.00           H  
ATOM    365  C38 MOL     2      11.357  21.009   5.334  1.00  0.00           C  
ATOM    366 2H38 MOL     2       7.161  23.206   3.137  1.00  0.00           H  
ATOM    367  C38 MOL     2       1.815  21.009   7.838  1.00  0.00           C  
ATOM    368 4H38 MOL     2       6.011  23.206  10.035  1.00  0.00           H  
ATOM    369  C38 MOL     2      14.986  21.009  21.009  1.00  0.00           C  
ATOM    370 6H38 MOL     2      19.182  23.206  23.206  1.00  0.00           H  
ATOM    371  C38 MOL     2      14.986   7.838   7.838  1.00  0.00           C  
ATOM    372 8H38 MOL     2      19.182  10.035  10.035  1.00  0.00           H  
ATOM    373  C38 MOL     2       1.815   5.334  18.505  1.00  0.00           C  
ATOM    374 0H39 MOL     2       6.011   3.137  16.308  1.00  0.00           H  
ATOM    375  C39 MOL     2      14.986   5.334   5.334  1.00  0.00           C  
ATOM    376 2H39 MOL     2      19.182   3.137   3.137  1.00  0.00           H  
ATOM    377  C39 MOL     2       7.838  24.528   5.334  1.00  0.00           C  
ATOM    378 4H39 MOL     2      10.035  20.332   3.137  1.00  0.00           H  
ATOM    379  C39 MOL     2       7.838  11.357  18.505  1.00  0.00           C  
ATOM    380 6H39 MOL     2      10.035   7.161  16.308  1.00  0.00           H  
ATOM    381  C39 MOL     2      18.505  24.528  21.009  1.00  0.00           C  
ATOM    382 8H39 MOL     2      16.308  20.332  23.206  1.00  0.00           H  
ATOM    383  C39 MOL     2      18.505  11.357   7.838  1.00  0.00           C  
ATOM    384 0H40 MOL     2      16.308   7.161  10.035  1.00  0.00           H  
ATOM    385  C40 MOL     2       5.334  24.528   7.838  1.00  0.00           C  
ATOM    386 2H40 MOL     2       3.137  20.332  10.035  1.00  0.00           H  
ATOM    387  C40 MOL     2       7.838   1.815  21.009  1.00  0.00           C  
ATOM    388 4H40 MOL     2      10.035   6.011  23.206  1.00  0.00           H  
ATOM    389  C40 MOL     2       7.838  14.986   7.838  1.00  0.00           C  
ATOM    390 6H40 MOL     2      10.035  19.182  10.035  1.00  0.00           H  
ATOM    391  C40 MOL     2      18.505   1.815   5.334  1.00  0.00           C  
ATOM    392 8H40 MOL     2      16.308   6.011   3.137  1.00  0.00           H  
ATOM    393  C40 MOL     2      18.505  14.986  18.505  1.00  0.00           C  
ATOM    394 0H41 MOL     2      16.308  19.182  16.308  1.00  0.00           H  
ATOM    395  C41 MOL     2       5.334  14.986   5.334  1.00  0.00           C  
ATOM    396 2H41 MOL     2       3.137  19.182   3.137  1.00  0.00           H  
ATOM    397  C41 MOL     2       7.838   5.334   1.815  1.00  0.00           C  
ATOM    398 4H41 MOL     2      10.035   3.137   6.011  1.00  0.00           H  
ATOM    399  C41 MOL     2       7.838  18.505  14.986  1.00  0.00           C  
ATOM    400 6H41 MOL     2      10.035  16.308  19.182  1.00  0.00           H  
ATOM    401  C41 MOL     2      18.505  21.009   1.815  1.00  0.00           C  
ATOM    402 8H41 MOL     2      16.308  23.206   6.011  1.00  0.00           H  
ATOM    403  C41 MOL     2      18.505   7.838  14.986  1.00  0.00           C  
ATOM    404 0H42 MOL     2      16.308  10.035  19.182  1.00  0.00           H  
ATOM    405  C42 MOL     2       5.334   7.838   1.815  1.00  0.00           C  
ATOM    406 2H42 MOL     2       3.137  10.035   6.011  1.00  0.00           H  
ATOM    407  C42 MOL     2       7.838  21.009  24.528  1.00  0.00           C  
ATOM    408 4H42 MOL     2      10.035  23.206  20.332  1.00  0.00           H  
ATOM    409  C42 MOL     2       7.838   7.838  11.357  1.00  0.00           C  
ATOM    410 6H42 MOL     2      10.035  10.035   7.161  1.00  0.00           H  
ATOM    411  C42 MOL     2      18.505   5.334  24.528  1.00  0.00           C  
ATOM    412 8H42 MOL     2      16.308   3.137  20.332  1.00  0.00           H  
ATOM    413  C42 MOL     2      18.505  18.505  11.357  1.00  0.00           C  
ATOM    414 0H43 MOL     2      16.308  16.308   7.161  1.00  0.00           H  
ATOM    415  C43 MOL     2       5.334   5.334  11.357  1.00  0.00           C  
ATOM    416 2H43 MOL     2       3.137   3.137   7.161  1.00  0.00           H  
ATOM    417  C43 MOL     2       5.334  24.528  18.505  1.00  0.00           C  
ATOM    418 4H43 MOL     2       3.137  20.332  16.308  1.00  0.00           H  
ATOM    419  C43 MOL     2       5.334  11.357   5.334  1.00  0.00           C  
ATOM    420 6H43 MOL     2       3.137   7.161   3.137  1.00  0.00           H  
ATOM    421  C43 MOL     2      21.009  24.528   7.838  1.00  0.00           C  
ATOM    422 8H43 MOL     2      23.206  20.332  10.035  1.00  0.00           H  
ATOM    423  C43 MOL     2      21.009  11.357  21.009  1.00  0.00           C  
ATOM    424 0H44 MOL     2      23.206   7.161  23.206  1.00  0.00           H  
ATOM    425  C44 MOL     2       7.838  11.357   7.838  1.00  0.00           C  
ATOM    426 2H44 MOL     2      10.035   7.161  10.035  1.00  0.00           H  
ATOM    427  C44 MOL     2      21.009   1.815  18.505  1.00  0.00           C  
ATOM    428 4H44 MOL     2      23.206   6.011  16.308  1.00  0.00           H  
ATOM    429  C44 MOL     2      21.009  14.986   5.334  1.00  0.00           C  
ATOM    430 6H44 MOL     2      23.206  19.182   3.137  1.00  0.00           H  
ATOM    431  C44 MOL     2       7.838   1.815   5.334  1.00  0.00           C  
ATOM    432 8H44 MOL     2      10.035   6.011   3.137  1.00  0.00           H  
ATOM    433  C44 MOL     2       5.334   1.815   7.838  1.00  0.00           C  
ATOM    434 0H45 MOL     2       3.137   6.011  10.035  1.00  0.00           H  
ATOM    435  C45 MOL     2       5.334  14.986  21.009  1.00  0.00           C  
ATOM    436 2H45 MOL     2       3.137  19.182  23.206  1.00  0.00           H  
ATOM    437  C45 MOL     2      24.528   7.838  21.009  1.00  0.00           C  
ATOM    438 4H45 MOL     2      20.332  10.035  23.206  1.00  0.00           H  
ATOM    439  C45 MOL     2      11.357   7.838   7.838  1.00  0.00           C  
ATOM    440 6H45 MOL     2       7.161  10.035  10.035  1.00  0.00           H  
ATOM    441  C45 MOL     2      24.528  18.505   5.334  1.00  0.00           C  
ATOM    442 8H45 MOL     2      20.332  16.308   3.137  1.00  0.00           H  
ATOM    443  C45 MOL     2      11.357  18.505  18.505  1.00  0.00           C  
ATOM    444 0H46 MOL     2       7.161  16.308  16.308  1.00  0.00           H  
ATOM    445  C46 MOL     2      11.357   5.334   5.334  1.00  0.00           C  
ATOM    446 2H46 MOL     2       7.161   3.137   3.137  1.00  0.00           H  
ATOM    447  C46 MOL     2       1.815   7.838   5.334  1.00  0.00           C  
ATOM    448 4H46 MOL     2       6.011  10.035   3.137  1.00  0.00           H  
ATOM    449  C46 MOL     2      14.986   7.838  18.505  1.00  0.00           C  
ATOM    450 6H46 MOL     2      19.182  10.035  16.308  1.00  0.00           H  
ATOM    451  C46 MOL     2       1.815  18.505  21.009  1.00  0.00           C  
ATOM    452 8H46 MOL     2       6.011  16.308  23.206  1.00  0.00           H  
ATOM    453  C46 MOL     2       1.815   5.334   7.838  1.00  0.00           C  
ATOM    454 0H47 MOL     2       6.011   3.137  10.035  1.00  0.00           H  
ATOM    455  C47 MOL     2      14.986  18.505   7.838  1.00  0.00           C  
ATOM    456 2H47 MOL     2      19.182  16.308  10.035  1.00  0.00           H  
ATOM    457  C47 MOL     2      21.009  18.505   1.815  1.00  0.00           C  
ATOM    458 4H47 MOL     2      23.206  16.308   6.011  1.00  0.00           H  
ATOM    459  C47 MOL     2      21.009   5.334  14.986  1.00  0.00           C  
ATOM    460 6H47 MOL     2      23.206   3.137  19.182  1.00  0.00           H  
ATOM    461  C47 MOL     2       5.334  21.009  14.986  1.00  0.00           C  
ATOM    462 8H47 MOL     2       3.137  23.206  19.182  1.00  0.00           H  
ATOM    463  C47 MOL     2       5.334  18.505  24.528  1.00  0.00           C  
ATOM    464 0H48 MOL     2       3.137  16.308  20.332  1.00  0.00           H  
ATOM    465  C48 MOL     2      21.009   7.838  24.528  1.00  0.00           C  
ATOM    466 2H48 MOL     2      23.206  10.035  20.332  1.00  0.00           H  
ATOM    467  C48 MOL     2      21.009  21.009  11.357  1.00  0.00           C  
ATOM    468 4H48 MOL     2      23.206  23.206   7.161  1.00  0.00           H  
ATOM    469  C48 MOL     2       1.815  21.009  18.505  1.00  0.00           C  
ATOM    470 6H48 MOL     2       6.011  23.206  16.308  1.00  0.00           H  
ATOM    471  C48 MOL     2      14.986  21.009   5.334  1.00  0.00           C  
ATOM    472 8H48 MOL     2      19.182  23.206   3.137  1.00  0.00           H  
ATOM    473  C48 MOL     2      14.986   5.334  21.009  1.00  0.00           C  
ATOM    474 0H49 MOL     2      19.182   3.137  23.206  1.00  0.00           H  
ATOM    475  C49 MOL     2      24.528   5.334  18.505  1.00  0.00           C  
ATOM    476 2H49 MOL     2      20.332   3.137  16.308  1.00  0.00           H  
ATOM    477  C49 MOL     2      24.528  21.009   7.838  1.00  0.00           C  
ATOM    478 4H49 MOL     2      20.332  23.206  10.035  1.00  0.00           H  
ATOM    479  C49 MOL     2      11.357  21.009  21.009  1.00  0.00           C  
ATOM    480 6H49 MOL     2       7.161  23.206  23.206  1.00  0.00           H  
ATOM    481  C49 MOL     2      18.505   1.815  21.009  1.00  0.00           C  
ATOM    482 8H49 MOL     2      16.308   6.011  23.206  1.00  0.00           H  
ATOM    483  C49 MOL     2      18.505  14.986   7.838  1.00  0.00           C  
ATOM    484 0H50 MOL     2      16.308  19.182  10.035  1.00  0.00           H  
ATOM    485  C50 MOL     2       7.838  14.986  18.505  1.00  0.00           C  
ATOM    486 2H50 MOL     2      10.035  19.182  16.308  1.00  0.00           H  
ATOM    487  C50 MOL     2      18.505  24.528   5.334  1.00  0.00           C  
ATOM    488 4H50 MOL     2      16.308  20.332   3.137  1.00  0.00           H  
ATOM    489  C50 MOL     2      18.505  11.357  18.505  1.00  0.00           C  
ATOM    490 6H50 MOL     2      16.308   7.161  16.308  1.00  0.00           H  
ATOM    491  C50 MOL     2       7.838  24.528  21.009  1.00  0.00           C  
ATOM    492 8H50 MOL     2      10.035  20.332  23.206  1.00  0.00           H  
ATOM    493  C50 MOL     2      18.505  21.009  24.528  1.00  0.00           C  
ATOM    494 0H51 MOL     2      16.308  23.206  20.332  1.00  0.00           H  
ATOM    495  C51 MOL     2      18.505   7.838  11.357  1.00  0.00           C  
ATOM    496 2H51 MOL     2      16.308  10.035   7.161  1.00  0.00           H  
ATOM    497  C51 MOL     2       7.838  18.505  11.357  1.00  0.00           C  
ATOM    498 4H51 MOL     2      10.035  16.308   7.161  1.00  0.00           H  
ATOM    499  C51 MOL     2      18.505   5.334   1.815  1.00  0.00           C  
ATOM    500 6H51 MOL     2      16.308   3.137   6.011  1.00  0.00           H  
ATOM    501  C51 MOL     2      18.505  18.505  14.986  1.00  0.00           C  
ATOM    502 8H51 MOL     2      16.308  16.308  19.182  1.00  0.00           H  
ATOM    503  C51 MOL     2       7.838  21.009   1.815  1.00  0.00           C  
ATOM    504 0H52 MOL     2      10.035  23.206   6.011  1.00  0.00           H  
ATOM    505  C52 MOL     2      21.009   1.815   7.838  1.00  0.00           C  
ATOM    506 2H52 MOL     2      23.206   6.011  10.035  1.00  0.00           H  
ATOM    507  C52 MOL     2      21.009  14.986  21.009  1.00  0.00           C  
ATOM    508 4H52 MOL     2      23.206  19.182  23.206  1.00  0.00           H  
ATOM    509  C52 MOL     2       5.334   1.815  18.505  1.00  0.00           C  
ATOM    510 6H52 MOL     2       3.137   6.011  16.308  1.00  0.00           H  
ATOM    511  C52 MOL     2       5.334  11.357  21.009  1.00  0.00           C  
ATOM    512 8H52 MOL     2       3.137   7.161  23.206  1.00  0.00           H  
ATOM    513  C52 MOL     2      21.009  24.528  18.505  1.00  0.00           C  
ATOM    514 0H53 MOL     2      23.206  20.332  16.308  1.00  0.00           H  
ATOM    515  C53 MOL     2      21.009  11.357   5.334  1.00  0.00           C  
ATOM    516 2H53 MOL     2      23.206   7.161   3.137  1.00  0.00           H  
ATOM    517  C53 MOL     2       1.815  18.505   5.334  1.00  0.00           C  
ATOM    518 4H53 MOL     2       6.011  16.308   3.137  1.00  0.00           H  
ATOM    519  C53 MOL     2      14.986  18.505  18.505  1.00  0.00           C  
ATOM    520 6H53 MOL     2      19.182  16.308  16.308  1.00  0.00           H  
ATOM    521  C53 MOL     2       1.815   7.838  21.009  1.00  0.00           C  
ATOM    522 8H53 MOL     2       6.011  10.035  23.206  1.00  0.00           H  
ATOM    523  C53 MOL     2      24.528  18.505  21.009  1.00  0.00           C  
ATOM    524 0H54 MOL     2      20.332  16.308  23.206  1.00  0.00           H  
ATOM    525  C54 MOL     2      11.357  18.505   7.838  1.00  0.00           C  
ATOM    526 2H54 MOL     2       7.161  16.308  10.035  1.00  0.00           H  
ATOM    527  C54 MOL     2      11.357   7.838  18.505  1.00  0.00           C  
ATOM    528 4H54 MOL     2       7.161  10.035  16.308  1.00  0.00           H  
ATOM    529  C54 MOL     2       5.219  16.719  22.795  1.00  0.00           C  
ATOM    530  C54 MOL     2      18.390  16.719   9.624  1.00  0.00           C  
ATOM    531  C54 MOL     2      21.124   9.624  22.795  1.00  0.00           C  
ATOM    532  C54 MOL     2       7.953   9.624   9.624  1.00  0.00           C  
ATOM    533  C54 MOL     2      21.124  16.719   3.548  1.00  0.00           C  
ATOM    534  C55 MOL     2       7.953  16.719  16.719  1.00  0.00           C  
ATOM    535  C55 MOL     2       5.219   9.624   3.548  1.00  0.00           C  
ATOM    536  C55 MOL     2      18.390   9.624  16.719  1.00  0.00           C  
ATOM    537  C55 MOL     2      22.795   5.219  16.719  1.00  0.00           C  
ATOM    538  C55 MOL     2      22.795  18.390   3.548  1.00  0.00           C  
ATOM    539  C55 MOL     2      22.795  21.124   9.624  1.00  0.00           C  
ATOM    540  C55 MOL     2      22.795   7.953  22.795  1.00  0.00           C  
ATOM    541  C55 MOL     2       3.548  21.124  16.719  1.00  0.00           C  
ATOM    542  C55 MOL     2       3.548   7.953   3.548  1.00  0.00           C  
ATOM    543  C55 MOL     2       3.548   5.219   9.624  1.00  0.00           C  
ATOM    544  C56 MOL     2       3.548  18.390  22.795  1.00  0.00           C  
ATOM    545  C56 MOL     2      16.719  22.795   5.219  1.00  0.00           C  
ATOM    546  C56 MOL     2      16.719   9.624  18.390  1.00  0.00           C  
ATOM    547  C56 MOL     2       9.624  22.795  21.124  1.00  0.00           C  
ATOM    548  C56 MOL     2       9.624   9.624   7.953  1.00  0.00           C  
ATOM    549  C56 MOL     2      16.719   3.548  21.124  1.00  0.00           C  
ATOM    550  C57 MOL     2      16.719  16.719   7.953  1.00  0.00           C  
ATOM    551  C57 MOL     2       9.624   3.548   5.219  1.00  0.00           C  
ATOM    552  C57 MOL     2       9.624  16.719  18.390  1.00  0.00           C  
ATOM    553  C57 MOL     2      16.719   5.219   3.548  1.00  0.00           C  
ATOM    554  C57 MOL     2      16.719  18.390  16.719  1.00  0.00           C  
ATOM    555  C57 MOL     2       9.624  21.124   3.548  1.00  0.00           C  
ATOM    556  C58 MOL     2       9.624   7.953  16.719  1.00  0.00           C  
ATOM    557  C58 MOL     2      16.719  21.124  22.795  1.00  0.00           C  
ATOM    558  C58 MOL     2      16.719   7.953   9.624  1.00  0.00           C  
ATOM    559  C58 MOL     2       9.624   5.219  22.795  1.00  0.00           C  
ATOM    560  C58 MOL     2       9.624  18.390   9.624  1.00  0.00           C  
ATOM    561  C58 MOL     2       5.219  22.795   9.624  1.00  0.00           C  
ATOM    562  C58 MOL     2      18.390  22.795  22.795  1.00  0.00           C  
ATOM    563  C58 MOL     2      21.124  22.795  16.719  1.00  0.00           C  
ATOM    564  C58 MOL     2       7.953  22.795   3.548  1.00  0.00           C  
ATOM    565  C58 MOL     2      21.124   3.548   9.624  1.00  0.00           C  
ATOM    566  C59 MOL     2       7.953   3.548  22.795  1.00  0.00           C  
ATOM    567  C59 MOL     2       5.219   3.548  16.719  1.00  0.00           C  
ATOM    568  C59 MOL     2      18.390   3.548   3.548  1.00  0.00           C  
ATOM    569  C59 MOL     2      22.795  16.719  21.124  1.00  0.00           C  
ATOM    570  C59 MOL     2      22.795   3.548   7.953  1.00  0.00           C  
ATOM    571  C59 MOL     2      22.795   9.624   5.219  1.00  0.00           C  
ATOM    572  C59 MOL     2      22.795  22.795  18.390  1.00  0.00           C  
ATOM    573  C60 MOL     2       3.548  16.719   5.219  1.00  0.00           C  
ATOM    574  C60 MOL     2       3.548   3.548  18.390  1.00  0.00           C  
ATOM    575  C60 MOL     2       3.548   9.624  21.124  1.00  0.00           C  
ATOM    576  C60 MOL     2       3.548  22.795   7.953  1.00  0.00           C  
ATOM    577  C60 MOL     2      21.124   9.624   3.548  1.00  0.00           C  
ATOM    578  C61 MOL     2       7.953   9.624  16.719  1.00  0.00           C  
ATOM    579  C61 MOL     2       5.219  16.719   3.548  1.00  0.00           C  
ATOM    580  C61 MOL     2      18.390  16.719  16.719  1.00  0.00           C  
ATOM    581  C61 MOL     2       5.219   9.624  22.795  1.00  0.00           C  
ATOM    582  C61 MOL     2      18.390   9.624   9.624  1.00  0.00           C  
ATOM    583  C61 MOL     2      21.124  16.719  22.795  1.00  0.00           C  
ATOM    584  C61 MOL     2       7.953  16.719   9.624  1.00  0.00           C  
ATOM    585  C61 MOL     2       3.548  21.124   9.624  1.00  0.00           C  
ATOM    586  C61 MOL     2       3.548   7.953  22.795  1.00  0.00           C  
ATOM    587  C61 MOL     2       3.548   5.219  16.719  1.00  0.00           C  
ATOM    588  C62 MOL     2       3.548  18.390   3.548  1.00  0.00           C  
ATOM    589  C62 MOL     2      22.795   5.219   9.624  1.00  0.00           C  
ATOM    590  C62 MOL     2      22.795  18.390  22.795  1.00  0.00           C  
ATOM    591  C62 MOL     2      22.795  21.124  16.719  1.00  0.00           C  
ATOM    592  C62 MOL     2      22.795   7.953   3.548  1.00  0.00           C  
ATOM    593  C62 MOL     2       9.624   3.548  21.124  1.00  0.00           C  
ATOM    594  C62 MOL     2       9.624  16.719   7.953  1.00  0.00           C  
ATOM    595  C62 MOL     2      16.719   3.548   5.219  1.00  0.00           C  
ATOM    596  C63 MOL     2      16.719  16.719  18.390  1.00  0.00           C  
ATOM    597  C63 MOL     2       9.624  22.795   5.219  1.00  0.00           C  
ATOM    598  C63 MOL     2       9.624   9.624  18.390  1.00  0.00           C  
ATOM    599  C63 MOL     2      16.719  22.795  21.124  1.00  0.00           C  
ATOM    600  C63 MOL     2      16.719   9.624   7.953  1.00  0.00           C  
ATOM    601  C64 MOL     2       9.624  21.124  22.795  1.00  0.00           C  
ATOM    602  C64 MOL     2       9.624   7.953   9.624  1.00  0.00           C  
ATOM    603  C64 MOL     2      16.719   5.219  22.795  1.00  0.00           C  
ATOM    604  C64 MOL     2      16.719  18.390   9.624  1.00  0.00           C  
ATOM    605  C64 MOL     2       9.624   5.219   3.548  1.00  0.00           C  
ATOM    606  C64 MOL     2       9.624  18.390  16.719  1.00  0.00           C  
ATOM    607  C64 MOL     2      16.719  21.124   3.548  1.00  0.00           C  
ATOM    608  C64 MOL     2      16.719   7.953  16.719  1.00  0.00           C  
ATOM    609  C64 MOL     2      21.124   3.548  16.719  1.00  0.00           C  
ATOM    610  C65 MOL     2       7.953   3.548   3.548  1.00  0.00           C  
ATOM    611  C65 MOL     2       5.219   3.548   9.624  1.00  0.00           C  
ATOM    612  C65 MOL     2      18.390   3.548  22.795  1.00  0.00           C  
ATOM    613  C65 MOL     2       5.219  22.795  16.719  1.00  0.00           C  
ATOM    614  C65 MOL     2      18.390  22.795   3.548  1.00  0.00           C  
ATOM    615  C65 MOL     2      21.124  22.795   9.624  1.00  0.00           C  
ATOM    616  C65 MOL     2       7.953  22.795  22.795  1.00  0.00           C  
ATOM    617  C65 MOL     2       3.548   9.624   5.219  1.00  0.00           C  
ATOM    618  C65 MOL     2       3.548  22.795  18.390  1.00  0.00           C  
ATOM    619  C66 MOL     2       3.548  16.719  21.124  1.00  0.00           C  
ATOM    620  C66 MOL     2       3.548   3.548   7.953  1.00  0.00           C  
ATOM    621  C66 MOL     2      22.795   9.624  21.124  1.00  0.00           C  
ATOM    622  C66 MOL     2      22.795  22.795   7.953  1.00  0.00           C  
ATOM    623  C66 MOL     2      22.795  16.719   5.219  1.00  0.00           C  
ATOM    624  C67 MOL     2      22.795   3.548  18.390  1.00  0.00           C  
ATOM    625 Cu19 MOL     2       5.637  26.343   5.637  1.00  0.00          CU  
ATOM    626 Cu19 MOL     2      20.706  26.343   5.637  1.00  0.00          CU  
ATOM    627 Cu19 MOL     2      20.706  26.343  20.706  1.00  0.00          CU  
ATOM    628 Cu20 MOL     2       5.637  26.343  20.706  1.00  0.00          CU  
ATOM    629 Cu20 MOL     2      18.808  18.808  26.343  1.00  0.00          CU  
ATOM    630 Cu20 MOL     2      18.808   7.535  26.343  1.00  0.00          CU  
ATOM    631 Cu21 MOL     2       7.535   7.535  26.343  1.00  0.00          CU  
ATOM    632 Cu21 MOL     2       7.535  18.808  26.343  1.00  0.00          CU  
ATOM    633 Cu21 MOL     2      26.343  18.808  18.808  1.00  0.00          CU  
ATOM    634 Cu22 MOL     2      26.343  18.808   7.535  1.00  0.00          CU  
ATOM    635 Cu22 MOL     2      26.343   7.535   7.535  1.00  0.00          CU  
ATOM    636 Cu22 MOL     2      26.343   7.535  18.808  1.00  0.00          CU  
ATOM    637 Cu22 MOL     2      26.343   5.637  20.706  1.00  0.00          CU  
ATOM    638 Cu22 MOL     2      26.343  20.706  20.706  1.00  0.00          CU  
ATOM    639 Cu23 MOL     2      26.343  20.706   5.637  1.00  0.00          CU  
ATOM    640 Cu23 MOL     2      26.343   5.637   5.637  1.00  0.00          CU  
ATOM    641 Cu23 MOL     2       5.637   5.637  26.343  1.00  0.00          CU  
ATOM    642 Cu23 MOL     2      20.706   5.637  26.343  1.00  0.00          CU  
ATOM    643 Cu24 MOL     2      20.706  20.706  26.343  1.00  0.00          CU  
ATOM    644 Cu24 MOL     2       5.637  20.706  26.343  1.00  0.00          CU  
ATOM    645 Cu25 MOL     2      18.808  26.343   7.535  1.00  0.00          CU  
ATOM    646 Cu25 MOL     2      18.808  26.343  18.808  1.00  0.00          CU  
ATOM    647 Cu25 MOL     2       7.535  26.343  18.808  1.00  0.00          CU  
ATOM    648 Cu25 MOL     2       7.535  26.343   7.535  1.00  0.00          CU  
ATOM    649  O68 MOL     2      14.140  14.241  15.409  1.00  0.00           O  
ATOM    650 0H69 MOL     2      14.699  15.018  15.378  1.00  0.00           H  
ATOM    651 1H69 MOL     2      14.593  13.644  16.004  1.00  0.00           H  
ATOM    652  O69 MOL     2      13.740   7.641  15.519  1.00  0.00           O  
ATOM    653 3H69 MOL     2      14.424   7.674  14.851  1.00  0.00           H  
ATOM    654 4H69 MOL     2      14.038   6.973  16.136  1.00  0.00           H  
ATOM    655  O69 MOL     2      12.930  18.579  10.511  1.00  0.00           O  
ATOM    656 6H69 MOL     2      12.403  18.928  11.230  1.00  0.00           H  
ATOM    657 7H69 MOL     2      12.623  19.052   9.737  1.00  0.00           H  
ATOM    658  O69 MOL     2      16.847   4.280  16.746  1.00  0.00           O  
ATOM    659 9H69 MOL     2      17.351   4.354  17.556  1.00  0.00           H  
ATOM    660 0H70 MOL     2      17.457   4.544  16.058  1.00  0.00           H  
ATOM    661  O70 MOL     2      13.661  16.108   9.839  1.00  0.00           O  
ATOM    662 2H70 MOL     2      13.175  15.460  10.351  1.00  0.00           H  
ATOM    663 3H70 MOL     2      13.600  16.913  10.352  1.00  0.00           H  
ATOM    664  O70 MOL     2       9.060   4.902   7.941  1.00  0.00           O  
ATOM    665 5H70 MOL     2       9.496   4.859   8.792  1.00  0.00           H  
ATOM    666  O70 MOL     2      17.449  13.025  15.066  1.00  0.00           O  
ATOM    667 7H70 MOL     2      17.216  12.200  14.641  1.00  0.00           H  
ATOM    668 H199 MOL     2      16.953  13.770  14.637  1.00  0.00           H  
ATOM    669  O70 MOL     2      13.241  10.032  16.607  1.00  0.00           O  
ATOM    670 9H70 MOL     2      13.583   9.230  16.212  1.00  0.00           H  
ATOM    671 0H71 MOL     2      13.955  10.665  16.521  1.00  0.00           H  
ATOM    672  O71 MOL     2      11.908  15.366  16.421  1.00  0.00           O  
ATOM    673 2H71 MOL     2      11.130  14.870  16.164  1.00  0.00           H  
ATOM    674 3H71 MOL     2      12.643  14.831  16.121  1.00  0.00           H  
ATOM    675  O71 MOL     2      12.753  13.144  13.037  1.00  0.00           O  
ATOM    676 5H71 MOL     2      13.408  12.500  12.768  1.00  0.00           H  
ATOM    677 6H71 MOL     2      13.238  13.768  13.576  1.00  0.00           H  
ATOM    678  O71 MOL     2       9.724   4.654  10.508  1.00  0.00           O  
ATOM    679 8H71 MOL     2       9.196   5.354  10.891  1.00  0.00           H  
ATOM    680 9H71 MOL     2      10.629   4.923  10.663  1.00  0.00           H  
ATOM    681  O72 MOL     2      15.004  21.157  14.523  1.00  0.00           O  
ATOM    682 1H72 MOL     2      14.271  20.772  15.003  1.00  0.00           H  
ATOM    683 2H72 MOL     2      15.265  20.479  13.900  1.00  0.00           H  
ATOM    684  O72 MOL     2      11.445  14.780  11.196  1.00  0.00           O  
ATOM    685 4H72 MOL     2      11.895  14.291  11.885  1.00  0.00           H  
ATOM    686 5H72 MOL     2      11.198  14.117  10.552  1.00  0.00           H  
ATOM    687  O72 MOL     2      12.463   9.136  11.681  1.00  0.00           O  
ATOM    688 7H72 MOL     2      11.681   9.495  12.102  1.00  0.00           H  
ATOM    689 8H72 MOL     2      12.555   9.644  10.875  1.00  0.00           H  
ATOM    690  O72 MOL     2      15.333   7.426  13.478  1.00  0.00           O  
ATOM    691 0H73 MOL     2      14.985   7.078  12.658  1.00  0.00           H  
ATOM    692 1H73 MOL     2      16.238   7.113  13.507  1.00  0.00           H  
ATOM    693  O73 MOL     2      17.200  13.291  10.732  1.00  0.00           O  
ATOM    694 3H73 MOL     2      16.894  13.876  11.425  1.00  0.00           H  
ATOM    695 4H73 MOL     2      16.477  13.265  10.104  1.00  0.00           H  
ATOM    696  O73 MOL     2      14.670  11.081  12.736  1.00  0.00           O  
ATOM    697 6H73 MOL     2      14.209  10.243  12.708  1.00  0.00           H  
ATOM    698 7H73 MOL     2      15.594  10.843  12.812  1.00  0.00           H  
ATOM    699 8H73 MOL     2      10.735   5.429  14.967  1.00  0.00           H  
ATOM    700  O73 MOL     2      17.478  11.093  12.671  1.00  0.00           O  
ATOM    701 0H74 MOL     2      17.218  11.633  11.924  1.00  0.00           H  
ATOM    702 H200 MOL     2      16.928  10.267  12.689  1.00  0.00           H  
ATOM    703  O74 MOL     2      15.024  19.017  12.489  1.00  0.00           O  
ATOM    704 2H74 MOL     2      14.610  18.886  11.636  1.00  0.00           H  
ATOM    705 3H74 MOL     2      15.938  19.213  12.284  1.00  0.00           H  
ATOM    706  O74 MOL     2      12.916  10.916   9.578  1.00  0.00           O  
ATOM    707 5H74 MOL     2      13.225  10.676   8.705  1.00  0.00           H  
ATOM    708 6H74 MOL     2      13.644  11.400   9.967  1.00  0.00           H  
ATOM    709  O74 MOL     2      16.986  15.131  13.064  1.00  0.00           O  
ATOM    710 8H74 MOL     2      17.213  14.515  13.761  1.00  0.00           H  
ATOM    711 9H74 MOL     2      16.604  15.880  13.521  1.00  0.00           H  
ATOM    712  O75 MOL     2      14.085   6.810  11.165  1.00  0.00           O  
ATOM    713 1H75 MOL     2      14.155   6.828  10.211  1.00  0.00           H  
ATOM    714 2H75 MOL     2      13.684   7.649  11.392  1.00  0.00           H  
ATOM    715  O75 MOL     2      15.104  16.931  14.296  1.00  0.00           O  
ATOM    716 4H75 MOL     2      15.145  17.298  13.413  1.00  0.00           H  
ATOM    717 5H75 MOL     2      14.270  17.244  14.647  1.00  0.00           H  
ATOM    718  O75 MOL     2      16.978   4.656  10.362  1.00  0.00           O  
ATOM    719 7H75 MOL     2      17.397   5.335  10.891  1.00  0.00           H  
ATOM    720 8H75 MOL     2      17.482   4.641   9.548  1.00  0.00           H  
ATOM    721  O75 MOL     2      10.875  12.713   9.687  1.00  0.00           O  
ATOM    722 0H76 MOL     2      11.476  11.979   9.558  1.00  0.00           H  
ATOM    723 1H76 MOL     2      10.813  13.126   8.826  1.00  0.00           H  
ATOM    724  O76 MOL     2      11.385  20.063  12.324  1.00  0.00           O  
ATOM    725 3H76 MOL     2      10.555  19.598  12.423  1.00  0.00           H  
ATOM    726 4H76 MOL     2      11.572  20.409  13.197  1.00  0.00           H  
ATOM    727  O76 MOL     2      11.915   5.092  11.949  1.00  0.00           O  
ATOM    728 6H76 MOL     2      12.776   5.353  11.623  1.00  0.00           H  
ATOM    729 7H76 MOL     2      11.689   5.763  12.593  1.00  0.00           H  
ATOM    730  O76 MOL     2      11.611  11.549  15.123  1.00  0.00           O  
ATOM    731 9H76 MOL     2      12.084  11.084  15.813  1.00  0.00           H  
ATOM    732 0H77 MOL     2      12.294  11.992  14.620  1.00  0.00           H  
ATOM    733  O77 MOL     2      11.354   6.935  13.819  1.00  0.00           O  
ATOM    734 2H77 MOL     2      11.026   7.755  13.452  1.00  0.00           H  
ATOM    735 3H77 MOL     2      12.235   7.145  14.127  1.00  0.00           H  
ATOM    736  O77 MOL     2      12.558  20.147  15.178  1.00  0.00           O  
ATOM    737 5H77 MOL     2      12.233  20.344  16.057  1.00  0.00           H  
ATOM    738 6H77 MOL     2      12.497  19.194  15.107  1.00  0.00           H  
ATOM    739  O77 MOL     2      12.216  17.453  14.793  1.00  0.00           O  
ATOM    740 8H77 MOL     2      11.530  17.252  14.156  1.00  0.00           H  
ATOM    741 9H77 MOL     2      12.246  16.685  15.364  1.00  0.00           H  
ATOM    742  O78 MOL     2      14.984  13.707   9.243  1.00  0.00           O  
ATOM    743 1H78 MOL     2      15.119  13.501   8.318  1.00  0.00           H  
ATOM    744 2H78 MOL     2      14.922  14.662   9.269  1.00  0.00           H  
ATOM    745  O78 MOL     2      10.032  13.605  16.101  1.00  0.00           O  
ATOM    746 4H78 MOL     2       9.318  13.557  15.465  1.00  0.00           H  
ATOM    747 5H78 MOL     2      10.588  12.854  15.894  1.00  0.00           H  
ATOM    748  O78 MOL     2      15.286  12.134  16.856  1.00  0.00           O  
ATOM    749 7H78 MOL     2      15.448  12.452  17.745  1.00  0.00           H  
ATOM    750 8H78 MOL     2      16.031  12.452  16.348  1.00  0.00           H  
ATOM    751  O78 MOL     2      10.472  16.970  12.739  1.00  0.00           O  
ATOM    752 0H79 MOL     2      10.931  16.268  12.278  1.00  0.00           H  
ATOM    753 1H79 MOL     2       9.609  16.606  12.932  1.00  0.00           H  
ATOM    754  O79 MOL     2      10.316  10.101  13.087  1.00  0.00           O  
ATOM    755 3H79 MOL     2      10.828  10.612  13.714  1.00  0.00           H  
ATOM    756 4H79 MOL     2       9.840  10.755  12.576  1.00  0.00           H  
MASTER        0    0    0    0    0    0    0    3  756    0    0    0
END
