# Supplementary material for: Augmented Reality for Enhanced Visualization of MOF Adsorbents
Source: J Chem Inf Model. 2023 Sep 26;63(19):5950–5. doi: 10.1021/acs.jcim.3c01190 (PMC10565814; doi:10.1021/acs.jcim.3c01190)
Supplement: Supplementary file 2 — ci3c01190_si_002.zip [file ci3c01190_si_002.zip › REDQUQ_KAUST-7 with H2O.pdb]

REMARK   Materials Studio PDB file
REMARK   Created:  Sat Jun 10 12:18:55 GMT Standard Time 2023
CRYST1   29.787   29.787   31.324  90.00  90.00  90.00 P1
ORIGX1      1.000000  0.000000  0.000000        0.00000
ORIGX2      0.000000  1.000000  0.000000        0.00000
ORIGX3      0.000000  0.000000  1.000000        0.00000
SCALE1      0.033571  0.000000  0.000000        0.00000   
SCALE2      0.000000  0.033571  0.000000        0.00000   
SCALE3      0.000000  0.000000  0.031924        0.00000   
ATOM      1  F   MOL     2       4.715   1.894   0.055  1.00  0.00           F1-  
ATOM      2  F   MOL     2       5.214   8.035   0.055  1.00  0.00           F1-  
ATOM      3  F   MOL     2       3.070   9.680   0.055  1.00  0.00           F1-  
ATOM      4  F   MOL     2       6.859   0.249   0.055  1.00  0.00           F1-  
ATOM      5  F   MOL     2       0.249   3.070   7.776  1.00  0.00           F1-  
ATOM      6  F   MOL     2       9.680   6.859   7.776  1.00  0.00           F1-  
ATOM      7  F   MOL     2       1.894   5.214   7.776  1.00  0.00           F1-  
ATOM      8  F   MOL     2       8.035   4.715   7.776  1.00  0.00           F1-  
ATOM      9 Nb   MOL     2       4.965   0.000   0.094  1.00  0.00          Nb4+  
ATOM     10 Nb   MOL     2       0.000   4.965   7.737  1.00  0.00          Nb4+  
ATOM     11 Ni   MOL     2       4.965   0.000   3.916  1.00  0.00          Ni2+  
ATOM     12 Ni   MOL     2       0.000   4.965   3.916  1.00  0.00          Ni2+  
ATOM     13  O   MOL     2       4.965   0.000   1.926  1.00  0.00           O2-  
ATOM     14  O   MOL     2       0.000   4.965   5.905  1.00  0.00           O2-  
ATOM     15  O   MOL     2       4.965   0.000   5.905  1.00  0.00           O2-  
ATOM     16  O   MOL     2       0.000   4.965   1.926  1.00  0.00           O2-  
ATOM     17  N   MOL     2       6.464   1.499   3.916  1.00  0.00           N    
ATOM     18  N   MOL     2       3.465   8.430   3.916  1.00  0.00           N    
ATOM     19  N   MOL     2       3.465   1.499   3.916  1.00  0.00           N    
ATOM     20  N   MOL     2       6.464   8.430   3.916  1.00  0.00           N    
ATOM     21  N   MOL     2       8.430   3.465   3.916  1.00  0.00           N    
ATOM     22  N   MOL     2       1.499   6.464   3.916  1.00  0.00           N    
ATOM     23  N   MOL     2       1.499   3.465   3.916  1.00  0.00           N    
ATOM     24  N   MOL     2       8.430   6.464   3.916  1.00  0.00           N    
ATOM     25  H   MOL     2       6.003   2.314   2.186  1.00  0.00           H    
ATOM     26  H   MOL     2       3.926   7.615   2.186  1.00  0.00           H    
ATOM     27  H   MOL     2       2.650   1.039   2.186  1.00  0.00           H    
ATOM     28  H   MOL     2       7.279   8.891   2.186  1.00  0.00           H    
ATOM     29  H   MOL     2       8.891   2.650   5.645  1.00  0.00           H    
ATOM     30  H   MOL     2       1.039   7.279   5.645  1.00  0.00           H    
ATOM     31  H   MOL     2       2.314   3.926   5.645  1.00  0.00           H    
ATOM     32  H   MOL     2       7.615   6.003   5.645  1.00  0.00           H    
ATOM     33  H   MOL     2       3.926   2.314   5.645  1.00  0.00           H    
ATOM     34  H   MOL     2       6.003   7.615   5.645  1.00  0.00           H    
ATOM     35  H   MOL     2       2.650   8.891   5.645  1.00  0.00           H    
ATOM     36  H   MOL     2       7.279   1.039   5.645  1.00  0.00           H    
ATOM     37  H   MOL     2       1.039   2.650   2.186  1.00  0.00           H    
ATOM     38  H   MOL     2       8.891   7.279   2.186  1.00  0.00           H    
ATOM     39  H   MOL     2       2.314   6.003   2.186  1.00  0.00           H    
ATOM     40  H   MOL     2       7.615   3.926   2.186  1.00  0.00           H    
ATOM     41  C   MOL     2       6.589   2.369   2.906  1.00  0.00           C    
ATOM     42  C   MOL     2       3.340   7.560   2.906  1.00  0.00           C    
ATOM     43  C   MOL     2       2.595   1.624   2.906  1.00  0.00           C    
ATOM     44  C   MOL     2       7.334   8.305   2.906  1.00  0.00           C    
ATOM     45  C   MOL     2       8.305   2.595   4.925  1.00  0.00           C    
ATOM     46  C   MOL     2       1.624   7.334   4.925  1.00  0.00           C    
ATOM     47  C   MOL     2       2.369   3.340   4.925  1.00  0.00           C    
ATOM     48  C   MOL     2       7.560   6.589   4.925  1.00  0.00           C    
ATOM     49  C   MOL     2       3.340   2.369   4.925  1.00  0.00           C    
ATOM     50  C   MOL     2       6.589   7.560   4.925  1.00  0.00           C    
ATOM     51  C   MOL     2       2.595   8.305   4.925  1.00  0.00           C    
ATOM     52  C   MOL     2       7.334   1.624   4.925  1.00  0.00           C    
ATOM     53  C   MOL     2       1.624   2.595   2.906  1.00  0.00           C    
ATOM     54  C   MOL     2       8.305   7.334   2.906  1.00  0.00           C    
ATOM     55  C   MOL     2       2.369   6.589   2.906  1.00  0.00           C    
ATOM     56  C   MOL     2       7.560   3.340   2.906  1.00  0.00           C    
ATOM     57  F   MOL     2       4.715   1.894   7.886  1.00  0.00           F1-  
ATOM     58  F   MOL     2       5.214   8.035   7.886  1.00  0.00           F1-  
ATOM     59  F   MOL     2       3.070   9.680   7.886  1.00  0.00           F1-  
ATOM     60  F   MOL     2       6.859   0.249   7.886  1.00  0.00           F1-  
ATOM     61  F   MOL     2       0.249   3.070  15.607  1.00  0.00           F1-  
ATOM     62  F   MOL     2       9.680   6.859  15.607  1.00  0.00           F1-  
ATOM     63  F   MOL     2       1.894   5.214  15.607  1.00  0.00           F1-  
ATOM     64  F   MOL     2       8.035   4.715  15.607  1.00  0.00           F1-  
ATOM     65 Nb   MOL     2       4.965   0.000   7.925  1.00  0.00          Nb4+  
ATOM     66 Nb   MOL     2       0.000   4.965  15.568  1.00  0.00          Nb4+  
ATOM     67 Ni   MOL     2       4.965   0.000  11.747  1.00  0.00          Ni2+  
ATOM     68 Ni   MOL     2       0.000   4.965  11.747  1.00  0.00          Ni2+  
ATOM     69  O   MOL     2       4.965   0.000   9.757  1.00  0.00           O2-  
ATOM     70  O   MOL     2       0.000   4.965  13.737  1.00  0.00           O2-  
ATOM     71  O   MOL     2       4.965   0.000  13.737  1.00  0.00           O2-  
ATOM     72  O   MOL     2       0.000   4.965   9.757  1.00  0.00           O2-  
ATOM     73  N   MOL     2       6.464   1.499  11.747  1.00  0.00           N    
ATOM     74  N   MOL     2       3.465   8.430  11.747  1.00  0.00           N    
ATOM     75  N   MOL     2       3.465   1.499  11.747  1.00  0.00           N    
ATOM     76  N   MOL     2       6.464   8.430  11.747  1.00  0.00           N    
ATOM     77  N   MOL     2       8.430   3.465  11.747  1.00  0.00           N    
ATOM     78  N   MOL     2       1.499   6.464  11.747  1.00  0.00           N    
ATOM     79  N   MOL     2       1.499   3.465  11.747  1.00  0.00           N    
ATOM     80  N   MOL     2       8.430   6.464  11.747  1.00  0.00           N    
ATOM     81  H   MOL     2       6.003   2.314  10.017  1.00  0.00           H    
ATOM     82  H   MOL     2       3.926   7.615  10.017  1.00  0.00           H    
ATOM     83  H   MOL     2       2.650   1.039  10.017  1.00  0.00           H    
ATOM     84  H   MOL     2       7.279   8.891  10.017  1.00  0.00           H    
ATOM     85  H   MOL     2       8.891   2.650  13.477  1.00  0.00           H    
ATOM     86  H   MOL     2       1.039   7.279  13.477  1.00  0.00           H    
ATOM     87  H   MOL     2       2.314   3.926  13.477  1.00  0.00           H    
ATOM     88  H   MOL     2       7.615   6.003  13.477  1.00  0.00           H    
ATOM     89  H   MOL     2       3.926   2.314  13.477  1.00  0.00           H    
ATOM     90  H   MOL     2       6.003   7.615  13.477  1.00  0.00           H    
ATOM     91  H   MOL     2       2.650   8.891  13.477  1.00  0.00           H    
ATOM     92  H   MOL     2       7.279   1.039  13.477  1.00  0.00           H    
ATOM     93  H   MOL     2       1.039   2.650  10.017  1.00  0.00           H    
ATOM     94  H   MOL     2       8.891   7.279  10.017  1.00  0.00           H    
ATOM     95  H   MOL     2       2.314   6.003  10.017  1.00  0.00           H    
ATOM     96  H   MOL     2       7.615   3.926  10.017  1.00  0.00           H    
ATOM     97  C   MOL     2       6.589   2.369  10.737  1.00  0.00           C    
ATOM     98  C   MOL     2       3.340   7.560  10.737  1.00  0.00           C    
ATOM     99  C   MOL     2       2.595   1.624  10.737  1.00  0.00           C    
ATOM    100  C   MOL     2       7.334   8.305  10.737  1.00  0.00           C    
ATOM    101  C   MOL     2       8.305   2.595  12.756  1.00  0.00           C    
ATOM    102  C   MOL     2       1.624   7.334  12.756  1.00  0.00           C    
ATOM    103  C   MOL     2       2.369   3.340  12.756  1.00  0.00           C    
ATOM    104  C   MOL     2       7.560   6.589  12.756  1.00  0.00           C    
ATOM    105  C   MOL     2       3.340   2.369  12.756  1.00  0.00           C    
ATOM    106  C   MOL     2       6.589   7.560  12.756  1.00  0.00           C    
ATOM    107  C   MOL     2       2.595   8.305  12.756  1.00  0.00           C    
ATOM    108  C   MOL     2       7.334   1.624  12.756  1.00  0.00           C    
ATOM    109  C   MOL     2       1.624   2.595  10.737  1.00  0.00           C    
ATOM    110  C   MOL     2       8.305   7.334  10.737  1.00  0.00           C    
ATOM    111  C   MOL     2       2.369   6.589  10.737  1.00  0.00           C    
ATOM    112  C   MOL     2       7.560   3.340  10.737  1.00  0.00           C    
ATOM    113  F   MOL     2       4.715   1.894  15.717  1.00  0.00           F1-  
ATOM    114  F   MOL     2       5.214   8.035  15.717  1.00  0.00           F1-  
ATOM    115  F   MOL     2       3.070   9.680  15.717  1.00  0.00           F1-  
ATOM    116  F   MOL     2       6.859   0.249  15.717  1.00  0.00           F1-  
ATOM    117  F   MOL     2       0.249   3.070  23.438  1.00  0.00           F1-  
ATOM    118  F   MOL     2       9.680   6.859  23.438  1.00  0.00           F1-  
ATOM    119  F   MOL     2       1.894   5.214  23.438  1.00  0.00           F1-  
ATOM    120  F   MOL     2       8.035   4.715  23.438  1.00  0.00           F1-  
ATOM    121 Nb   MOL     2       4.965   0.000  15.756  1.00  0.00          Nb4+  
ATOM    122 Nb   MOL     2       0.000   4.965  23.399  1.00  0.00          Nb4+  
ATOM    123 Ni   MOL     2       4.965   0.000  19.578  1.00  0.00          Ni2+  
ATOM    124 Ni   MOL     2       0.000   4.965  19.578  1.00  0.00          Ni2+  
ATOM    125  O   MOL     2       4.965   0.000  17.588  1.00  0.00           O2-  
ATOM    126  O   MOL     2       0.000   4.965  21.568  1.00  0.00           O2-  
ATOM    127  O   MOL     2       4.965   0.000  21.568  1.00  0.00           O2-  
ATOM    128  O   MOL     2       0.000   4.965  17.588  1.00  0.00           O2-  
ATOM    129  N   MOL     2       6.464   1.499  19.578  1.00  0.00           N    
ATOM    130  N   MOL     2       3.465   8.430  19.578  1.00  0.00           N    
ATOM    131  N   MOL     2       3.465   1.499  19.578  1.00  0.00           N    
ATOM    132  N   MOL     2       6.464   8.430  19.578  1.00  0.00           N    
ATOM    133  N   MOL     2       8.430   3.465  19.578  1.00  0.00           N    
ATOM    134  N   MOL     2       1.499   6.464  19.578  1.00  0.00           N    
ATOM    135  N   MOL     2       1.499   3.465  19.578  1.00  0.00           N    
ATOM    136  N   MOL     2       8.430   6.464  19.578  1.00  0.00           N    
ATOM    137  H   MOL     2       6.003   2.314  17.848  1.00  0.00           H    
ATOM    138  H   MOL     2       3.926   7.615  17.848  1.00  0.00           H    
ATOM    139  H   MOL     2       2.650   1.039  17.848  1.00  0.00           H    
ATOM    140  H   MOL     2       7.279   8.891  17.848  1.00  0.00           H    
ATOM    141  H   MOL     2       8.891   2.650  21.308  1.00  0.00           H    
ATOM    142  H   MOL     2       1.039   7.279  21.308  1.00  0.00           H    
ATOM    143  H   MOL     2       2.314   3.926  21.308  1.00  0.00           H    
ATOM    144  H   MOL     2       7.615   6.003  21.308  1.00  0.00           H    
ATOM    145  H   MOL     2       3.926   2.314  21.308  1.00  0.00           H    
ATOM    146  H   MOL     2       6.003   7.615  21.308  1.00  0.00           H    
ATOM    147  H   MOL     2       2.650   8.891  21.308  1.00  0.00           H    
ATOM    148  H   MOL     2       7.279   1.039  21.308  1.00  0.00           H    
ATOM    149  H   MOL     2       1.039   2.650  17.848  1.00  0.00           H    
ATOM    150  H   MOL     2       8.891   7.279  17.848  1.00  0.00           H    
ATOM    151  H   MOL     2       2.314   6.003  17.848  1.00  0.00           H    
ATOM    152  H   MOL     2       7.615   3.926  17.848  1.00  0.00           H    
ATOM    153  C   MOL     2       6.589   2.369  18.568  1.00  0.00           C    
ATOM    154  C   MOL     2       3.340   7.560  18.568  1.00  0.00           C    
ATOM    155  C   MOL     2       2.595   1.624  18.568  1.00  0.00           C    
ATOM    156  C   MOL     2       7.334   8.305  18.568  1.00  0.00           C    
ATOM    157  C   MOL     2       8.305   2.595  20.587  1.00  0.00           C    
ATOM    158  C   MOL     2       1.624   7.334  20.587  1.00  0.00           C    
ATOM    159  C   MOL     2       2.369   3.340  20.587  1.00  0.00           C    
ATOM    160  C   MOL     2       7.560   6.589  20.587  1.00  0.00           C    
ATOM    161  C   MOL     2       3.340   2.369  20.587  1.00  0.00           C    
ATOM    162  C   MOL     2       6.589   7.560  20.587  1.00  0.00           C    
ATOM    163  C   MOL     2       2.595   8.305  20.587  1.00  0.00           C    
ATOM    164  C   MOL     2       7.334   1.624  20.587  1.00  0.00           C    
ATOM    165  C   MOL     2       1.624   2.595  18.568  1.00  0.00           C    
ATOM    166  C   MOL     2       8.305   7.334  18.568  1.00  0.00           C    
ATOM    167  C   MOL     2       2.369   6.589  18.568  1.00  0.00           C    
ATOM    168  C   MOL     2       7.560   3.340  18.568  1.00  0.00           C    
ATOM    169  F   MOL     2       4.715   1.894  23.548  1.00  0.00           F1-  
ATOM    170  F   MOL     2       5.214   8.035  23.548  1.00  0.00           F1-  
ATOM    171  F   MOL     2       3.070   9.680  23.548  1.00  0.00           F1-  
ATOM    172  F   MOL     2       6.859   0.249  23.548  1.00  0.00           F1-  
ATOM    173  F   MOL     2       0.249   3.070  31.270  1.00  0.00           F1-  
ATOM    174  F   MOL     2       9.680   6.859  31.270  1.00  0.00           F1-  
ATOM    175  F   MOL     2       1.894   5.214  31.270  1.00  0.00           F1-  
ATOM    176  F   MOL     2       8.035   4.715  31.270  1.00  0.00           F1-  
ATOM    177 Nb   MOL     2       4.965   0.000  23.587  1.00  0.00          Nb4+  
ATOM    178 Nb   MOL     2       0.000   4.965  31.230  1.00  0.00          Nb4+  
ATOM    179 Ni   MOL     2       4.965   0.000  27.409  1.00  0.00          Ni2+  
ATOM    180 Ni   MOL     2       0.000   4.965  27.409  1.00  0.00          Ni2+  
ATOM    181  O   MOL     2       4.965   0.000  25.419  1.00  0.00           O2-  
ATOM    182  O   MOL     2       0.000   4.965  29.399  1.00  0.00           O2-  
ATOM    183  O   MOL     2       4.965   0.000  29.399  1.00  0.00           O2-  
ATOM    184  O   MOL     2       0.000   4.965  25.419  1.00  0.00           O2-  
ATOM    185  N   MOL     2       6.464   1.499  27.409  1.00  0.00           N    
ATOM    186  N   MOL     2       3.465   8.430  27.409  1.00  0.00           N    
ATOM    187  N   MOL     2       3.465   1.499  27.409  1.00  0.00           N    
ATOM    188  N   MOL     2       6.464   8.430  27.409  1.00  0.00           N    
ATOM    189  N   MOL     2       8.430   3.465  27.409  1.00  0.00           N    
ATOM    190  N   MOL     2       1.499   6.464  27.409  1.00  0.00           N    
ATOM    191  N   MOL     2       1.499   3.465  27.409  1.00  0.00           N    
ATOM    192  N   MOL     2       8.430   6.464  27.409  1.00  0.00           N    
ATOM    193  H   MOL     2       6.003   2.314  25.679  1.00  0.00           H    
ATOM    194  H   MOL     2       3.926   7.615  25.679  1.00  0.00           H    
ATOM    195  H   MOL     2       2.650   1.039  25.679  1.00  0.00           H    
ATOM    196  H   MOL     2       7.279   8.891  25.679  1.00  0.00           H    
ATOM    197  H   MOL     2       8.891   2.650  29.139  1.00  0.00           H    
ATOM    198  H   MOL     2       1.039   7.279  29.139  1.00  0.00           H    
ATOM    199  H   MOL     2       2.314   3.926  29.139  1.00  0.00           H    
ATOM    200  H   MOL     2       7.615   6.003  29.139  1.00  0.00           H    
ATOM    201  H   MOL     2       3.926   2.314  29.139  1.00  0.00           H    
ATOM    202  H   MOL     2       6.003   7.615  29.139  1.00  0.00           H    
ATOM    203  H   MOL     2       2.650   8.891  29.139  1.00  0.00           H    
ATOM    204  H   MOL     2       7.279   1.039  29.139  1.00  0.00           H    
ATOM    205  H   MOL     2       1.039   2.650  25.679  1.00  0.00           H    
ATOM    206  H   MOL     2       8.891   7.279  25.679  1.00  0.00           H    
ATOM    207  H   MOL     2       2.314   6.003  25.679  1.00  0.00           H    
ATOM    208  H   MOL     2       7.615   3.926  25.679  1.00  0.00           H    
ATOM    209  C   MOL     2       6.589   2.369  26.399  1.00  0.00           C    
ATOM    210  C   MOL     2       3.340   7.560  26.399  1.00  0.00           C    
ATOM    211  C   MOL     2       2.595   1.624  26.399  1.00  0.00           C    
ATOM    212  C   MOL     2       7.334   8.305  26.399  1.00  0.00           C    
ATOM    213  C   MOL     2       8.305   2.595  28.418  1.00  0.00           C    
ATOM    214  C   MOL     2       1.624   7.334  28.418  1.00  0.00           C    
ATOM    215  C   MOL     2       2.369   3.340  28.418  1.00  0.00           C    
ATOM    216  C   MOL     2       7.560   6.589  28.418  1.00  0.00           C    
ATOM    217  C   MOL     2       3.340   2.369  28.418  1.00  0.00           C    
ATOM    218  C   MOL     2       6.589   7.560  28.418  1.00  0.00           C    
ATOM    219  C   MOL     2       2.595   8.305  28.418  1.00  0.00           C    
ATOM    220  C   MOL     2       7.334   1.624  28.418  1.00  0.00           C    
ATOM    221  C   MOL     2       1.624   2.595  26.399  1.00  0.00           C    
ATOM    222  C   MOL     2       8.305   7.334  26.399  1.00  0.00           C    
ATOM    223  C   MOL     2       2.369   6.589  26.399  1.00  0.00           C    
ATOM    224  C   MOL     2       7.560   3.340  26.399  1.00  0.00           C    
ATOM    225  F   MOL     2       4.715  11.824   0.055  1.00  0.00           F1-  
ATOM    226  F   MOL     2       5.214  17.964   0.055  1.00  0.00           F1-  
ATOM    227  F   MOL     2       3.070  19.609   0.055  1.00  0.00           F1-  
ATOM    228  F   MOL     2       6.859  10.178   0.055  1.00  0.00           F1-  
ATOM    229  F   MOL     2       0.249  12.999   7.776  1.00  0.00           F1-  
ATOM    230  F   MOL     2       9.680  16.788   7.776  1.00  0.00           F1-  
ATOM    231  F   MOL     2       1.894  15.143   7.776  1.00  0.00           F1-  
ATOM    232  F   MOL     2       8.035  14.644   7.776  1.00  0.00           F1-  
ATOM    233 Nb   MOL     2       4.965   9.929   0.094  1.00  0.00          Nb4+  
ATOM    234 Nb   MOL     2       0.000  14.894   7.737  1.00  0.00          Nb4+  
ATOM    235 Ni   MOL     2       4.965   9.929   3.916  1.00  0.00          Ni2+  
ATOM    236 Ni   MOL     2       0.000  14.894   3.916  1.00  0.00          Ni2+  
ATOM    237  O   MOL     2       4.965   9.929   1.926  1.00  0.00           O2-  
ATOM    238  O   MOL     2       0.000  14.894   5.905  1.00  0.00           O2-  
ATOM    239  O   MOL     2       4.965   9.929   5.905  1.00  0.00           O2-  
ATOM    240  O   MOL     2       0.000  14.894   1.926  1.00  0.00           O2-  
ATOM    241  N   MOL     2       6.464  11.428   3.916  1.00  0.00           N    
ATOM    242  N   MOL     2       3.465  18.359   3.916  1.00  0.00           N    
ATOM    243  N   MOL     2       3.465  11.428   3.916  1.00  0.00           N    
ATOM    244  N   MOL     2       6.464  18.359   3.916  1.00  0.00           N    
ATOM    245  N   MOL     2       8.430  13.394   3.916  1.00  0.00           N    
ATOM    246  N   MOL     2       1.499  16.393   3.916  1.00  0.00           N    
ATOM    247  N   MOL     2       1.499  13.394   3.916  1.00  0.00           N    
ATOM    248  N   MOL     2       8.430  16.393   3.916  1.00  0.00           N    
ATOM    249  H   MOL     2       6.003  12.244   2.186  1.00  0.00           H    
ATOM    250  H   MOL     2       3.926  17.544   2.186  1.00  0.00           H    
ATOM    251  H   MOL     2       2.650  10.968   2.186  1.00  0.00           H    
ATOM    252  H   MOL     2       7.279  18.820   2.186  1.00  0.00           H    
ATOM    253  H   MOL     2       8.891  12.579   5.645  1.00  0.00           H    
ATOM    254  H   MOL     2       1.039  17.208   5.645  1.00  0.00           H    
ATOM    255  H   MOL     2       2.314  13.855   5.645  1.00  0.00           H    
ATOM    256  H   MOL     2       7.615  15.932   5.645  1.00  0.00           H    
ATOM    257  H   MOL     2       3.926  12.244   5.645  1.00  0.00           H    
ATOM    258  H   MOL     2       6.003  17.544   5.645  1.00  0.00           H    
ATOM    259  H   MOL     2       2.650  18.820   5.645  1.00  0.00           H    
ATOM    260  H   MOL     2       7.279  10.968   5.645  1.00  0.00           H    
ATOM    261  H   MOL     2       1.039  12.579   2.186  1.00  0.00           H    
ATOM    262  H   MOL     2       8.891  17.208   2.186  1.00  0.00           H    
ATOM    263  H   MOL     2       2.314  15.932   2.186  1.00  0.00           H    
ATOM    264  H   MOL     2       7.615  13.855   2.186  1.00  0.00           H    
ATOM    265  C   MOL     2       6.589  12.298   2.906  1.00  0.00           C    
ATOM    266  C   MOL     2       3.340  17.489   2.906  1.00  0.00           C    
ATOM    267  C   MOL     2       2.595  11.554   2.906  1.00  0.00           C    
ATOM    268  C   MOL     2       7.334  18.234   2.906  1.00  0.00           C    
ATOM    269  C   MOL     2       8.305  12.525   4.925  1.00  0.00           C    
ATOM    270  C   MOL     2       1.624  17.263   4.925  1.00  0.00           C    
ATOM    271  C   MOL     2       2.369  13.269   4.925  1.00  0.00           C    
ATOM    272  C   MOL     2       7.560  16.518   4.925  1.00  0.00           C    
ATOM    273  C   MOL     2       3.340  12.298   4.925  1.00  0.00           C    
ATOM    274  C   MOL     2       6.589  17.489   4.925  1.00  0.00           C    
ATOM    275  C   MOL     2       2.595  18.234   4.925  1.00  0.00           C    
ATOM    276  C   MOL     2       7.334  11.554   4.925  1.00  0.00           C    
ATOM    277  C   MOL     2       1.624  12.525   2.906  1.00  0.00           C    
ATOM    278  C   MOL     2       8.305  17.263   2.906  1.00  0.00           C    
ATOM    279  C   MOL     2       2.369  16.518   2.906  1.00  0.00           C    
ATOM    280  C   MOL     2       7.560  13.269   2.906  1.00  0.00           C    
ATOM    281  F   MOL     2       4.715  11.824   7.886  1.00  0.00           F1-  
ATOM    282  F   MOL     2       5.214  17.964   7.886  1.00  0.00           F1-  
ATOM    283  F   MOL     2       3.070  19.609   7.886  1.00  0.00           F1-  
ATOM    284  F   MOL     2       6.859  10.178   7.886  1.00  0.00           F1-  
ATOM    285  F   MOL     2       0.249  12.999  15.607  1.00  0.00           F1-  
ATOM    286  F   MOL     2       9.680  16.788  15.607  1.00  0.00           F1-  
ATOM    287  F   MOL     2       1.894  15.143  15.607  1.00  0.00           F1-  
ATOM    288  F   MOL     2       8.035  14.644  15.607  1.00  0.00           F1-  
ATOM    289 Nb   MOL     2       4.965   9.929   7.925  1.00  0.00          Nb4+  
ATOM    290 Nb   MOL     2       0.000  14.894  15.568  1.00  0.00          Nb4+  
ATOM    291 Ni   MOL     2       4.965   9.929  11.747  1.00  0.00          Ni2+  
ATOM    292 Ni   MOL     2       0.000  14.894  11.747  1.00  0.00          Ni2+  
ATOM    293  O   MOL     2       4.965   9.929   9.757  1.00  0.00           O2-  
ATOM    294  O   MOL     2       0.000  14.894  13.737  1.00  0.00           O2-  
ATOM    295  O   MOL     2       4.965   9.929  13.737  1.00  0.00           O2-  
ATOM    296  O   MOL     2       0.000  14.894   9.757  1.00  0.00           O2-  
ATOM    297  N   MOL     2       6.464  11.428  11.747  1.00  0.00           N    
ATOM    298  N   MOL     2       3.465  18.359  11.747  1.00  0.00           N    
ATOM    299  N   MOL     2       3.465  11.428  11.747  1.00  0.00           N    
ATOM    300  N   MOL     2       6.464  18.359  11.747  1.00  0.00           N    
ATOM    301  N   MOL     2       8.430  13.394  11.747  1.00  0.00           N    
ATOM    302  N   MOL     2       1.499  16.393  11.747  1.00  0.00           N    
ATOM    303  N   MOL     2       1.499  13.394  11.747  1.00  0.00           N    
ATOM    304  N   MOL     2       8.430  16.393  11.747  1.00  0.00           N    
ATOM    305  H   MOL     2       6.003  12.244  10.017  1.00  0.00           H    
ATOM    306  H   MOL     2       3.926  17.544  10.017  1.00  0.00           H    
ATOM    307  H   MOL     2       2.650  10.968  10.017  1.00  0.00           H    
ATOM    308  H   MOL     2       7.279  18.820  10.017  1.00  0.00           H    
ATOM    309  H   MOL     2       8.891  12.579  13.477  1.00  0.00           H    
ATOM    310  H   MOL     2       1.039  17.208  13.477  1.00  0.00           H    
ATOM    311  H   MOL     2       2.314  13.855  13.477  1.00  0.00           H    
ATOM    312  H   MOL     2       7.615  15.932  13.477  1.00  0.00           H    
ATOM    313  H   MOL     2       3.926  12.244  13.477  1.00  0.00           H    
ATOM    314  H   MOL     2       6.003  17.544  13.477  1.00  0.00           H    
ATOM    315  H   MOL     2       2.650  18.820  13.477  1.00  0.00           H    
ATOM    316  H   MOL     2       7.279  10.968  13.477  1.00  0.00           H    
ATOM    317  H   MOL     2       1.039  12.579  10.017  1.00  0.00           H    
ATOM    318  H   MOL     2       8.891  17.208  10.017  1.00  0.00           H    
ATOM    319  H   MOL     2       2.314  15.932  10.017  1.00  0.00           H    
ATOM    320  H   MOL     2       7.615  13.855  10.017  1.00  0.00           H    
ATOM    321  C   MOL     2       6.589  12.298  10.737  1.00  0.00           C    
ATOM    322  C   MOL     2       3.340  17.489  10.737  1.00  0.00           C    
ATOM    323  C   MOL     2       2.595  11.554  10.737  1.00  0.00           C    
ATOM    324  C   MOL     2       7.334  18.234  10.737  1.00  0.00           C    
ATOM    325  C   MOL     2       8.305  12.525  12.756  1.00  0.00           C    
ATOM    326  C   MOL     2       1.624  17.263  12.756  1.00  0.00           C    
ATOM    327  C   MOL     2       2.369  13.269  12.756  1.00  0.00           C    
ATOM    328  C   MOL     2       7.560  16.518  12.756  1.00  0.00           C    
ATOM    329  C   MOL     2       3.340  12.298  12.756  1.00  0.00           C    
ATOM    330  C   MOL     2       6.589  17.489  12.756  1.00  0.00           C    
ATOM    331  C   MOL     2       2.595  18.234  12.756  1.00  0.00           C    
ATOM    332  C   MOL     2       7.334  11.554  12.756  1.00  0.00           C    
ATOM    333  C   MOL     2       1.624  12.525  10.737  1.00  0.00           C    
ATOM    334  C   MOL     2       8.305  17.263  10.737  1.00  0.00           C    
ATOM    335  C   MOL     2       2.369  16.518  10.737  1.00  0.00           C    
ATOM    336  C   MOL     2       7.560  13.269  10.737  1.00  0.00           C    
ATOM    337  F   MOL     2       4.715  11.824  15.717  1.00  0.00           F1-  
ATOM    338  F   MOL     2       5.214  17.964  15.717  1.00  0.00           F1-  
ATOM    339  F   MOL     2       3.070  19.609  15.717  1.00  0.00           F1-  
ATOM    340  F   MOL     2       6.859  10.178  15.717  1.00  0.00           F1-  
ATOM    341  F   MOL     2       0.249  12.999  23.438  1.00  0.00           F1-  
ATOM    342  F   MOL     2       9.680  16.788  23.438  1.00  0.00           F1-  
ATOM    343  F   MOL     2       1.894  15.143  23.438  1.00  0.00           F1-  
ATOM    344  F   MOL     2       8.035  14.644  23.438  1.00  0.00           F1-  
ATOM    345 Nb   MOL     2       4.965   9.929  15.756  1.00  0.00          Nb4+  
ATOM    346 Nb   MOL     2       0.000  14.894  23.399  1.00  0.00          Nb4+  
ATOM    347 Ni   MOL     2       4.965   9.929  19.578  1.00  0.00          Ni2+  
ATOM    348 Ni   MOL     2       0.000  14.894  19.578  1.00  0.00          Ni2+  
ATOM    349  O   MOL     2       4.965   9.929  17.588  1.00  0.00           O2-  
ATOM    350  O   MOL     2       0.000  14.894  21.568  1.00  0.00           O2-  
ATOM    351  O   MOL     2       4.965   9.929  21.568  1.00  0.00           O2-  
ATOM    352  O   MOL     2       0.000  14.894  17.588  1.00  0.00           O2-  
ATOM    353  N   MOL     2       6.464  11.428  19.578  1.00  0.00           N    
ATOM    354  N   MOL     2       3.465  18.359  19.578  1.00  0.00           N    
ATOM    355  N   MOL     2       3.465  11.428  19.578  1.00  0.00           N    
ATOM    356  N   MOL     2       6.464  18.359  19.578  1.00  0.00           N    
ATOM    357  N   MOL     2       8.430  13.394  19.578  1.00  0.00           N    
ATOM    358  N   MOL     2       1.499  16.393  19.578  1.00  0.00           N    
ATOM    359  N   MOL     2       1.499  13.394  19.578  1.00  0.00           N    
ATOM    360  N   MOL     2       8.430  16.393  19.578  1.00  0.00           N    
ATOM    361  H   MOL     2       6.003  12.244  17.848  1.00  0.00           H    
ATOM    362  H   MOL     2       3.926  17.544  17.848  1.00  0.00           H    
ATOM    363  H   MOL     2       2.650  10.968  17.848  1.00  0.00           H    
ATOM    364  H   MOL     2       7.279  18.820  17.848  1.00  0.00           H    
ATOM    365  H   MOL     2       8.891  12.579  21.308  1.00  0.00           H    
ATOM    366  H   MOL     2       1.039  17.208  21.308  1.00  0.00           H    
ATOM    367  H   MOL     2       2.314  13.855  21.308  1.00  0.00           H    
ATOM    368  H   MOL     2       7.615  15.932  21.308  1.00  0.00           H    
ATOM    369  H   MOL     2       3.926  12.244  21.308  1.00  0.00           H    
ATOM    370  H   MOL     2       6.003  17.544  21.308  1.00  0.00           H    
ATOM    371  H   MOL     2       2.650  18.820  21.308  1.00  0.00           H    
ATOM    372  H   MOL     2       7.279  10.968  21.308  1.00  0.00           H    
ATOM    373  H   MOL     2       1.039  12.579  17.848  1.00  0.00           H    
ATOM    374  H   MOL     2       8.891  17.208  17.848  1.00  0.00           H    
ATOM    375  H   MOL     2       2.314  15.932  17.848  1.00  0.00           H    
ATOM    376  H   MOL     2       7.615  13.855  17.848  1.00  0.00           H    
ATOM    377  C   MOL     2       6.589  12.298  18.568  1.00  0.00           C    
ATOM    378  C   MOL     2       3.340  17.489  18.568  1.00  0.00           C    
ATOM    379  C   MOL     2       2.595  11.554  18.568  1.00  0.00           C    
ATOM    380  C   MOL     2       7.334  18.234  18.568  1.00  0.00           C    
ATOM    381  C   MOL     2       8.305  12.525  20.587  1.00  0.00           C    
ATOM    382  C   MOL     2       1.624  17.263  20.587  1.00  0.00           C    
ATOM    383  C   MOL     2       2.369  13.269  20.587  1.00  0.00           C    
ATOM    384  C   MOL     2       7.560  16.518  20.587  1.00  0.00           C    
ATOM    385  C   MOL     2       3.340  12.298  20.587  1.00  0.00           C    
ATOM    386  C   MOL     2       6.589  17.489  20.587  1.00  0.00           C    
ATOM    387  C   MOL     2       2.595  18.234  20.587  1.00  0.00           C    
ATOM    388  C   MOL     2       7.334  11.554  20.587  1.00  0.00           C    
ATOM    389  C   MOL     2       1.624  12.525  18.568  1.00  0.00           C    
ATOM    390  C   MOL     2       8.305  17.263  18.568  1.00  0.00           C    
ATOM    391  C   MOL     2       2.369  16.518  18.568  1.00  0.00           C    
ATOM    392  C   MOL     2       7.560  13.269  18.568  1.00  0.00           C    
ATOM    393  F   MOL     2       4.715  11.824  23.548  1.00  0.00           F1-  
ATOM    394  F   MOL     2       5.214  17.964  23.548  1.00  0.00           F1-  
ATOM    395  F   MOL     2       3.070  19.609  23.548  1.00  0.00           F1-  
ATOM    396  F   MOL     2       6.859  10.178  23.548  1.00  0.00           F1-  
ATOM    397  F   MOL     2       0.249  12.999  31.270  1.00  0.00           F1-  
ATOM    398  F   MOL     2       9.680  16.788  31.270  1.00  0.00           F1-  
ATOM    399  F   MOL     2       1.894  15.143  31.270  1.00  0.00           F1-  
ATOM    400  F   MOL     2       8.035  14.644  31.270  1.00  0.00           F1-  
ATOM    401 Nb   MOL     2       4.965   9.929  23.587  1.00  0.00          Nb4+  
ATOM    402 Nb   MOL     2       0.000  14.894  31.230  1.00  0.00          Nb4+  
ATOM    403 Ni   MOL     2       4.965   9.929  27.409  1.00  0.00          Ni2+  
ATOM    404 Ni   MOL     2       0.000  14.894  27.409  1.00  0.00          Ni2+  
ATOM    405  O   MOL     2       4.965   9.929  25.419  1.00  0.00           O2-  
ATOM    406  O   MOL     2       0.000  14.894  29.399  1.00  0.00           O2-  
ATOM    407  O   MOL     2       4.965   9.929  29.399  1.00  0.00           O2-  
ATOM    408  O   MOL     2       0.000  14.894  25.419  1.00  0.00           O2-  
ATOM    409  N   MOL     2       6.464  11.428  27.409  1.00  0.00           N    
ATOM    410  N   MOL     2       3.465  18.359  27.409  1.00  0.00           N    
ATOM    411  N   MOL     2       3.465  11.428  27.409  1.00  0.00           N    
ATOM    412  N   MOL     2       6.464  18.359  27.409  1.00  0.00           N    
ATOM    413  N   MOL     2       8.430  13.394  27.409  1.00  0.00           N    
ATOM    414  N   MOL     2       1.499  16.393  27.409  1.00  0.00           N    
ATOM    415  N   MOL     2       1.499  13.394  27.409  1.00  0.00           N    
ATOM    416  N   MOL     2       8.430  16.393  27.409  1.00  0.00           N    
ATOM    417  H   MOL     2       6.003  12.244  25.679  1.00  0.00           H    
ATOM    418  H   MOL     2       3.926  17.544  25.679  1.00  0.00           H    
ATOM    419  H   MOL     2       2.650  10.968  25.679  1.00  0.00           H    
ATOM    420  H   MOL     2       7.279  18.820  25.679  1.00  0.00           H    
ATOM    421  H   MOL     2       8.891  12.579  29.139  1.00  0.00           H    
ATOM    422  H   MOL     2       1.039  17.208  29.139  1.00  0.00           H    
ATOM    423  H   MOL     2       2.314  13.855  29.139  1.00  0.00           H    
ATOM    424  H   MOL     2       7.615  15.932  29.139  1.00  0.00           H    
ATOM    425  H   MOL     2       3.926  12.244  29.139  1.00  0.00           H    
ATOM    426  H   MOL     2       6.003  17.544  29.139  1.00  0.00           H    
ATOM    427  H   MOL     2       2.650  18.820  29.139  1.00  0.00           H    
ATOM    428  H   MOL     2       7.279  10.968  29.139  1.00  0.00           H    
ATOM    429  H   MOL     2       1.039  12.579  25.679  1.00  0.00           H    
ATOM    430  H   MOL     2       8.891  17.208  25.679  1.00  0.00           H    
ATOM    431  H   MOL     2       2.314  15.932  25.679  1.00  0.00           H    
ATOM    432  H   MOL     2       7.615  13.855  25.679  1.00  0.00           H    
ATOM    433  C   MOL     2       6.589  12.298  26.399  1.00  0.00           C    
ATOM    434  C   MOL     2       3.340  17.489  26.399  1.00  0.00           C    
ATOM    435  C   MOL     2       2.595  11.554  26.399  1.00  0.00           C    
ATOM    436  C   MOL     2       7.334  18.234  26.399  1.00  0.00           C    
ATOM    437  C   MOL     2       8.305  12.525  28.418  1.00  0.00           C    
ATOM    438  C   MOL     2       1.624  17.263  28.418  1.00  0.00           C    
ATOM    439  C   MOL     2       2.369  13.269  28.418  1.00  0.00           C    
ATOM    440  C   MOL     2       7.560  16.518  28.418  1.00  0.00           C    
ATOM    441  C   MOL     2       3.340  12.298  28.418  1.00  0.00           C    
ATOM    442  C   MOL     2       6.589  17.489  28.418  1.00  0.00           C    
ATOM    443  C   MOL     2       2.595  18.234  28.418  1.00  0.00           C    
ATOM    444  C   MOL     2       7.334  11.554  28.418  1.00  0.00           C    
ATOM    445  C   MOL     2       1.624  12.525  26.399  1.00  0.00           C    
ATOM    446  C   MOL     2       8.305  17.263  26.399  1.00  0.00           C    
ATOM    447  C   MOL     2       2.369  16.518  26.399  1.00  0.00           C    
ATOM    448  C   MOL     2       7.560  13.269  26.399  1.00  0.00           C    
ATOM    449  F   MOL     2       4.715  21.753   0.055  1.00  0.00           F1-  
ATOM    450  F   MOL     2       5.214  27.893   0.055  1.00  0.00           F1-  
ATOM    451  F   MOL     2       3.070  29.538   0.055  1.00  0.00           F1-  
ATOM    452  F   MOL     2       6.859  20.107   0.055  1.00  0.00           F1-  
ATOM    453  F   MOL     2       0.249  22.928   7.776  1.00  0.00           F1-  
ATOM    454  F   MOL     2       9.680  26.717   7.776  1.00  0.00           F1-  
ATOM    455  F   MOL     2       1.894  25.072   7.776  1.00  0.00           F1-  
ATOM    456  F   MOL     2       8.035  24.574   7.776  1.00  0.00           F1-  
ATOM    457 Nb   MOL     2       4.965  19.858   0.094  1.00  0.00          Nb4+  
ATOM    458 Nb   MOL     2       0.000  24.823   7.737  1.00  0.00          Nb4+  
ATOM    459 Ni   MOL     2       4.965  19.858   3.916  1.00  0.00          Ni2+  
ATOM    460 Ni   MOL     2       0.000  24.823   3.916  1.00  0.00          Ni2+  
ATOM    461  O   MOL     2       4.965  19.858   1.926  1.00  0.00           O2-  
ATOM    462  O   MOL     2       0.000  24.823   5.905  1.00  0.00           O2-  
ATOM    463  O   MOL     2       4.965  19.858   5.905  1.00  0.00           O2-  
ATOM    464  O   MOL     2       0.000  24.823   1.926  1.00  0.00           O2-  
ATOM    465  N   MOL     2       6.464  21.357   3.916  1.00  0.00           N    
ATOM    466  N   MOL     2       3.465  28.288   3.916  1.00  0.00           N    
ATOM    467  N   MOL     2       3.465  21.357   3.916  1.00  0.00           N    
ATOM    468  N   MOL     2       6.464  28.288   3.916  1.00  0.00           N    
ATOM    469  N   MOL     2       8.430  23.323   3.916  1.00  0.00           N    
ATOM    470  N   MOL     2       1.499  26.322   3.916  1.00  0.00           N    
ATOM    471  N   MOL     2       1.499  23.323   3.916  1.00  0.00           N    
ATOM    472  N   MOL     2       8.430  26.322   3.916  1.00  0.00           N    
ATOM    473  H   MOL     2       6.003  22.173   2.186  1.00  0.00           H    
ATOM    474  H   MOL     2       3.926  27.473   2.186  1.00  0.00           H    
ATOM    475  H   MOL     2       2.650  20.897   2.186  1.00  0.00           H    
ATOM    476  H   MOL     2       7.279  28.749   2.186  1.00  0.00           H    
ATOM    477  H   MOL     2       8.891  22.508   5.645  1.00  0.00           H    
ATOM    478  H   MOL     2       1.039  27.137   5.645  1.00  0.00           H    
ATOM    479  H   MOL     2       2.314  23.784   5.645  1.00  0.00           H    
ATOM    480  H   MOL     2       7.615  25.861   5.645  1.00  0.00           H    
ATOM    481  H   MOL     2       3.926  22.173   5.645  1.00  0.00           H    
ATOM    482  H   MOL     2       6.003  27.473   5.645  1.00  0.00           H    
ATOM    483  H   MOL     2       2.650  28.749   5.645  1.00  0.00           H    
ATOM    484  H   MOL     2       7.279  20.897   5.645  1.00  0.00           H    
ATOM    485  H   MOL     2       1.039  22.508   2.186  1.00  0.00           H    
ATOM    486  H   MOL     2       8.891  27.137   2.186  1.00  0.00           H    
ATOM    487  H   MOL     2       2.314  25.861   2.186  1.00  0.00           H    
ATOM    488  H   MOL     2       7.615  23.784   2.186  1.00  0.00           H    
ATOM    489  C   MOL     2       6.589  22.227   2.906  1.00  0.00           C    
ATOM    490  C   MOL     2       3.340  27.418   2.906  1.00  0.00           C    
ATOM    491  C   MOL     2       2.595  21.483   2.906  1.00  0.00           C    
ATOM    492  C   MOL     2       7.334  28.163   2.906  1.00  0.00           C    
ATOM    493  C   MOL     2       8.305  22.454   4.925  1.00  0.00           C    
ATOM    494  C   MOL     2       1.624  27.192   4.925  1.00  0.00           C    
ATOM    495  C   MOL     2       2.369  23.198   4.925  1.00  0.00           C    
ATOM    496  C   MOL     2       7.560  26.447   4.925  1.00  0.00           C    
ATOM    497  C   MOL     2       3.340  22.227   4.925  1.00  0.00           C    
ATOM    498  C   MOL     2       6.589  27.418   4.925  1.00  0.00           C    
ATOM    499  C   MOL     2       2.595  28.163   4.925  1.00  0.00           C    
ATOM    500  C   MOL     2       7.334  21.483   4.925  1.00  0.00           C    
ATOM    501  C   MOL     2       1.624  22.454   2.906  1.00  0.00           C    
ATOM    502  C   MOL     2       8.305  27.192   2.906  1.00  0.00           C    
ATOM    503  C   MOL     2       2.369  26.447   2.906  1.00  0.00           C    
ATOM    504  C   MOL     2       7.560  23.198   2.906  1.00  0.00           C    
ATOM    505  F   MOL     2       4.715  21.753   7.886  1.00  0.00           F1-  
ATOM    506  F   MOL     2       5.214  27.893   7.886  1.00  0.00           F1-  
ATOM    507  F   MOL     2       3.070  29.538   7.886  1.00  0.00           F1-  
ATOM    508  F   MOL     2       6.859  20.107   7.886  1.00  0.00           F1-  
ATOM    509  F   MOL     2       0.249  22.928  15.607  1.00  0.00           F1-  
ATOM    510  F   MOL     2       9.680  26.717  15.607  1.00  0.00           F1-  
ATOM    511  F   MOL     2       1.894  25.072  15.607  1.00  0.00           F1-  
ATOM    512  F   MOL     2       8.035  24.574  15.607  1.00  0.00           F1-  
ATOM    513 Nb   MOL     2       4.965  19.858   7.925  1.00  0.00          Nb4+  
ATOM    514 Nb   MOL     2       0.000  24.823  15.568  1.00  0.00          Nb4+  
ATOM    515 Ni   MOL     2       4.965  19.858  11.747  1.00  0.00          Ni2+  
ATOM    516 Ni   MOL     2       0.000  24.823  11.747  1.00  0.00          Ni2+  
ATOM    517  O   MOL     2       4.965  19.858   9.757  1.00  0.00           O2-  
ATOM    518  O   MOL     2       0.000  24.823  13.737  1.00  0.00           O2-  
ATOM    519  O   MOL     2       4.965  19.858  13.737  1.00  0.00           O2-  
ATOM    520  O   MOL     2       0.000  24.823   9.757  1.00  0.00           O2-  
ATOM    521  N   MOL     2       6.464  21.357  11.747  1.00  0.00           N    
ATOM    522  N   MOL     2       3.465  28.288  11.747  1.00  0.00           N    
ATOM    523  N   MOL     2       3.465  21.357  11.747  1.00  0.00           N    
ATOM    524  N   MOL     2       6.464  28.288  11.747  1.00  0.00           N    
ATOM    525  N   MOL     2       8.430  23.323  11.747  1.00  0.00           N    
ATOM    526  N   MOL     2       1.499  26.322  11.747  1.00  0.00           N    
ATOM    527  N   MOL     2       1.499  23.323  11.747  1.00  0.00           N    
ATOM    528  N   MOL     2       8.430  26.322  11.747  1.00  0.00           N    
ATOM    529  H   MOL     2       6.003  22.173  10.017  1.00  0.00           H    
ATOM    530  H   MOL     2       3.926  27.473  10.017  1.00  0.00           H    
ATOM    531  H   MOL     2       2.650  20.897  10.017  1.00  0.00           H    
ATOM    532  H   MOL     2       7.279  28.749  10.017  1.00  0.00           H    
ATOM    533  H   MOL     2       8.891  22.508  13.477  1.00  0.00           H    
ATOM    534  H   MOL     2       1.039  27.137  13.477  1.00  0.00           H    
ATOM    535  H   MOL     2       2.314  23.784  13.477  1.00  0.00           H    
ATOM    536  H   MOL     2       7.615  25.861  13.477  1.00  0.00           H    
ATOM    537  H   MOL     2       3.926  22.173  13.477  1.00  0.00           H    
ATOM    538  H   MOL     2       6.003  27.473  13.477  1.00  0.00           H    
ATOM    539  H   MOL     2       2.650  28.749  13.477  1.00  0.00           H    
ATOM    540  H   MOL     2       7.279  20.897  13.477  1.00  0.00           H    
ATOM    541  H   MOL     2       1.039  22.508  10.017  1.00  0.00           H    
ATOM    542  H   MOL     2       8.891  27.137  10.017  1.00  0.00           H    
ATOM    543  H   MOL     2       2.314  25.861  10.017  1.00  0.00           H    
ATOM    544  H   MOL     2       7.615  23.784  10.017  1.00  0.00           H    
ATOM    545  C   MOL     2       6.589  22.227  10.737  1.00  0.00           C    
ATOM    546  C   MOL     2       3.340  27.418  10.737  1.00  0.00           C    
ATOM    547  C   MOL     2       2.595  21.483  10.737  1.00  0.00           C    
ATOM    548  C   MOL     2       7.334  28.163  10.737  1.00  0.00           C    
ATOM    549  C   MOL     2       8.305  22.454  12.756  1.00  0.00           C    
ATOM    550  C   MOL     2       1.624  27.192  12.756  1.00  0.00           C    
ATOM    551  C   MOL     2       2.369  23.198  12.756  1.00  0.00           C    
ATOM    552  C   MOL     2       7.560  26.447  12.756  1.00  0.00           C    
ATOM    553  C   MOL     2       3.340  22.227  12.756  1.00  0.00           C    
ATOM    554  C   MOL     2       6.589  27.418  12.756  1.00  0.00           C    
ATOM    555  C   MOL     2       2.595  28.163  12.756  1.00  0.00           C    
ATOM    556  C   MOL     2       7.334  21.483  12.756  1.00  0.00           C    
ATOM    557  C   MOL     2       1.624  22.454  10.737  1.00  0.00           C    
ATOM    558  C   MOL     2       8.305  27.192  10.737  1.00  0.00           C    
ATOM    559  C   MOL     2       2.369  26.447  10.737  1.00  0.00           C    
ATOM    560  C   MOL     2       7.560  23.198  10.737  1.00  0.00           C    
ATOM    561  F   MOL     2       4.715  21.753  15.717  1.00  0.00           F1-  
ATOM    562  F   MOL     2       5.214  27.893  15.717  1.00  0.00           F1-  
ATOM    563  F   MOL     2       3.070  29.538  15.717  1.00  0.00           F1-  
ATOM    564  F   MOL     2       6.859  20.107  15.717  1.00  0.00           F1-  
ATOM    565  F   MOL     2       0.249  22.928  23.438  1.00  0.00           F1-  
ATOM    566  F   MOL     2       9.680  26.717  23.438  1.00  0.00           F1-  
ATOM    567  F   MOL     2       1.894  25.072  23.438  1.00  0.00           F1-  
ATOM    568  F   MOL     2       8.035  24.574  23.438  1.00  0.00           F1-  
ATOM    569 Nb   MOL     2       4.965  19.858  15.756  1.00  0.00          Nb4+  
ATOM    570 Nb   MOL     2       0.000  24.823  23.399  1.00  0.00          Nb4+  
ATOM    571 Ni   MOL     2       4.965  19.858  19.578  1.00  0.00          Ni2+  
ATOM    572 Ni   MOL     2       0.000  24.823  19.578  1.00  0.00          Ni2+  
ATOM    573  O   MOL     2       4.965  19.858  17.588  1.00  0.00           O2-  
ATOM    574  O   MOL     2       0.000  24.823  21.568  1.00  0.00           O2-  
ATOM    575  O   MOL     2       4.965  19.858  21.568  1.00  0.00           O2-  
ATOM    576  O   MOL     2       0.000  24.823  17.588  1.00  0.00           O2-  
ATOM    577  N   MOL     2       6.464  21.357  19.578  1.00  0.00           N    
ATOM    578  N   MOL     2       3.465  28.288  19.578  1.00  0.00           N    
ATOM    579  N   MOL     2       3.465  21.357  19.578  1.00  0.00           N    
ATOM    580  N   MOL     2       6.464  28.288  19.578  1.00  0.00           N    
ATOM    581  N   MOL     2       8.430  23.323  19.578  1.00  0.00           N    
ATOM    582  N   MOL     2       1.499  26.322  19.578  1.00  0.00           N    
ATOM    583  N   MOL     2       1.499  23.323  19.578  1.00  0.00           N    
ATOM    584  N   MOL     2       8.430  26.322  19.578  1.00  0.00           N    
ATOM    585  H   MOL     2       6.003  22.173  17.848  1.00  0.00           H    
ATOM    586  H   MOL     2       3.926  27.473  17.848  1.00  0.00           H    
ATOM    587  H   MOL     2       2.650  20.897  17.848  1.00  0.00           H    
ATOM    588  H   MOL     2       7.279  28.749  17.848  1.00  0.00           H    
ATOM    589  H   MOL     2       8.891  22.508  21.308  1.00  0.00           H    
ATOM    590  H   MOL     2       1.039  27.137  21.308  1.00  0.00           H    
ATOM    591  H   MOL     2       2.314  23.784  21.308  1.00  0.00           H    
ATOM    592  H   MOL     2       7.615  25.861  21.308  1.00  0.00           H    
ATOM    593  H   MOL     2       3.926  22.173  21.308  1.00  0.00           H    
ATOM    594  H   MOL     2       6.003  27.473  21.308  1.00  0.00           H    
ATOM    595  H   MOL     2       2.650  28.749  21.308  1.00  0.00           H    
ATOM    596  H   MOL     2       7.279  20.897  21.308  1.00  0.00           H    
ATOM    597  H   MOL     2       1.039  22.508  17.848  1.00  0.00           H    
ATOM    598  H   MOL     2       8.891  27.137  17.848  1.00  0.00           H    
ATOM    599  H   MOL     2       2.314  25.861  17.848  1.00  0.00           H    
ATOM    600  H   MOL     2       7.615  23.784  17.848  1.00  0.00           H    
ATOM    601  C   MOL     2       6.589  22.227  18.568  1.00  0.00           C    
ATOM    602  C   MOL     2       3.340  27.418  18.568  1.00  0.00           C    
ATOM    603  C   MOL     2       2.595  21.483  18.568  1.00  0.00           C    
ATOM    604  C   MOL     2       7.334  28.163  18.568  1.00  0.00           C    
ATOM    605  C   MOL     2       8.305  22.454  20.587  1.00  0.00           C    
ATOM    606  C   MOL     2       1.624  27.192  20.587  1.00  0.00           C    
ATOM    607  C   MOL     2       2.369  23.198  20.587  1.00  0.00           C    
ATOM    608  C   MOL     2       7.560  26.447  20.587  1.00  0.00           C    
ATOM    609  C   MOL     2       3.340  22.227  20.587  1.00  0.00           C    
ATOM    610  C   MOL     2       6.589  27.418  20.587  1.00  0.00           C    
ATOM    611  C   MOL     2       2.595  28.163  20.587  1.00  0.00           C    
ATOM    612  C   MOL     2       7.334  21.483  20.587  1.00  0.00           C    
ATOM    613  C   MOL     2       1.624  22.454  18.568  1.00  0.00           C    
ATOM    614  C   MOL     2       8.305  27.192  18.568  1.00  0.00           C    
ATOM    615  C   MOL     2       2.369  26.447  18.568  1.00  0.00           C    
ATOM    616  C   MOL     2       7.560  23.198  18.568  1.00  0.00           C    
ATOM    617  F   MOL     2       4.715  21.753  23.548  1.00  0.00           F1-  
ATOM    618  F   MOL     2       5.214  27.893  23.548  1.00  0.00           F1-  
ATOM    619  F   MOL     2       3.070  29.538  23.548  1.00  0.00           F1-  
ATOM    620  F   MOL     2       6.859  20.107  23.548  1.00  0.00           F1-  
ATOM    621  F   MOL     2       0.249  22.928  31.270  1.00  0.00           F1-  
ATOM    622  F   MOL     2       9.680  26.717  31.270  1.00  0.00           F1-  
ATOM    623  F   MOL     2       1.894  25.072  31.270  1.00  0.00           F1-  
ATOM    624  F   MOL     2       8.035  24.574  31.270  1.00  0.00           F1-  
ATOM    625 Nb   MOL     2       4.965  19.858  23.587  1.00  0.00          Nb4+  
ATOM    626 Nb   MOL     2       0.000  24.823  31.230  1.00  0.00          Nb4+  
ATOM    627 Ni   MOL     2       4.965  19.858  27.409  1.00  0.00          Ni2+  
ATOM    628 Ni   MOL     2       0.000  24.823  27.409  1.00  0.00          Ni2+  
ATOM    629  O   MOL     2       4.965  19.858  25.419  1.00  0.00           O2-  
ATOM    630  O   MOL     2       0.000  24.823  29.399  1.00  0.00           O2-  
ATOM    631  O   MOL     2       4.965  19.858  29.399  1.00  0.00           O2-  
ATOM    632  O   MOL     2       0.000  24.823  25.419  1.00  0.00           O2-  
ATOM    633  N   MOL     2       6.464  21.357  27.409  1.00  0.00           N    
ATOM    634  N   MOL     2       3.465  28.288  27.409  1.00  0.00           N    
ATOM    635  N   MOL     2       3.465  21.357  27.409  1.00  0.00           N    
ATOM    636  N   MOL     2       6.464  28.288  27.409  1.00  0.00           N    
ATOM    637  N   MOL     2       8.430  23.323  27.409  1.00  0.00           N    
ATOM    638  N   MOL     2       1.499  26.322  27.409  1.00  0.00           N    
ATOM    639  N   MOL     2       1.499  23.323  27.409  1.00  0.00           N    
ATOM    640  N   MOL     2       8.430  26.322  27.409  1.00  0.00           N    
ATOM    641  H   MOL     2       6.003  22.173  25.679  1.00  0.00           H    
ATOM    642  H   MOL     2       3.926  27.473  25.679  1.00  0.00           H    
ATOM    643  H   MOL     2       2.650  20.897  25.679  1.00  0.00           H    
ATOM    644  H   MOL     2       7.279  28.749  25.679  1.00  0.00           H    
ATOM    645  H   MOL     2       8.891  22.508  29.139  1.00  0.00           H    
ATOM    646  H   MOL     2       1.039  27.137  29.139  1.00  0.00           H    
ATOM    647  H   MOL     2       2.314  23.784  29.139  1.00  0.00           H    
ATOM    648  H   MOL     2       7.615  25.861  29.139  1.00  0.00           H    
ATOM    649  H   MOL     2       3.926  22.173  29.139  1.00  0.00           H    
ATOM    650  H   MOL     2       6.003  27.473  29.139  1.00  0.00           H    
ATOM    651  H   MOL     2       2.650  28.749  29.139  1.00  0.00           H    
ATOM    652  H   MOL     2       7.279  20.897  29.139  1.00  0.00           H    
ATOM    653  H   MOL     2       1.039  22.508  25.679  1.00  0.00           H    
ATOM    654  H   MOL     2       8.891  27.137  25.679  1.00  0.00           H    
ATOM    655  H   MOL     2       2.314  25.861  25.679  1.00  0.00           H    
ATOM    656  H   MOL     2       7.615  23.784  25.679  1.00  0.00           H    
ATOM    657  C   MOL     2       6.589  22.227  26.399  1.00  0.00           C    
ATOM    658  C   MOL     2       3.340  27.418  26.399  1.00  0.00           C    
ATOM    659  C   MOL     2       2.595  21.483  26.399  1.00  0.00           C    
ATOM    660  C   MOL     2       7.334  28.163  26.399  1.00  0.00           C    
ATOM    661  C   MOL     2       8.305  22.454  28.418  1.00  0.00           C    
ATOM    662  C   MOL     2       1.624  27.192  28.418  1.00  0.00           C    
ATOM    663  C   MOL     2       2.369  23.198  28.418  1.00  0.00           C    
ATOM    664  C   MOL     2       7.560  26.447  28.418  1.00  0.00           C    
ATOM    665  C   MOL     2       3.340  22.227  28.418  1.00  0.00           C    
ATOM    666  C   MOL     2       6.589  27.418  28.418  1.00  0.00           C    
ATOM    667  C   MOL     2       2.595  28.163  28.418  1.00  0.00           C    
ATOM    668  C   MOL     2       7.334  21.483  28.418  1.00  0.00           C    
ATOM    669  C   MOL     2       1.624  22.454  26.399  1.00  0.00           C    
ATOM    670  C   MOL     2       8.305  27.192  26.399  1.00  0.00           C    
ATOM    671  C   MOL     2       2.369  26.447  26.399  1.00  0.00           C    
ATOM    672  C   MOL     2       7.560  23.198  26.399  1.00  0.00           C    
ATOM    673  F   MOL     2      14.644   1.894   0.055  1.00  0.00           F1-  
ATOM    674  F   MOL     2      15.143   8.035   0.055  1.00  0.00           F1-  
ATOM    675  F   MOL     2      12.999   9.680   0.055  1.00  0.00           F1-  
ATOM    676  F   MOL     2      16.788   0.249   0.055  1.00  0.00           F1-  
ATOM    677  F   MOL     2      10.178   3.070   7.776  1.00  0.00           F1-  
ATOM    678  F   MOL     2      19.609   6.859   7.776  1.00  0.00           F1-  
ATOM    679  F   MOL     2      11.824   5.214   7.776  1.00  0.00           F1-  
ATOM    680  F   MOL     2      17.964   4.715   7.776  1.00  0.00           F1-  
ATOM    681 Nb   MOL     2      14.894   0.000   0.094  1.00  0.00          Nb4+  
ATOM    682 Nb   MOL     2       9.929   4.965   7.737  1.00  0.00          Nb4+  
ATOM    683 Ni   MOL     2      14.894   0.000   3.916  1.00  0.00          Ni2+  
ATOM    684 Ni   MOL     2       9.929   4.965   3.916  1.00  0.00          Ni2+  
ATOM    685  O   MOL     2      14.894   0.000   1.926  1.00  0.00           O2-  
ATOM    686  O   MOL     2       9.929   4.965   5.905  1.00  0.00           O2-  
ATOM    687  O   MOL     2      14.894   0.000   5.905  1.00  0.00           O2-  
ATOM    688  O   MOL     2       9.929   4.965   1.926  1.00  0.00           O2-  
ATOM    689  N   MOL     2      16.393   1.499   3.916  1.00  0.00           N    
ATOM    690  N   MOL     2      13.394   8.430   3.916  1.00  0.00           N    
ATOM    691  N   MOL     2      13.394   1.499   3.916  1.00  0.00           N    
ATOM    692  N   MOL     2      16.393   8.430   3.916  1.00  0.00           N    
ATOM    693  N   MOL     2      18.359   3.465   3.916  1.00  0.00           N    
ATOM    694  N   MOL     2      11.428   6.464   3.916  1.00  0.00           N    
ATOM    695  N   MOL     2      11.428   3.465   3.916  1.00  0.00           N    
ATOM    696  N   MOL     2      18.359   6.464   3.916  1.00  0.00           N    
ATOM    697  H   MOL     2      15.932   2.314   2.186  1.00  0.00           H    
ATOM    698  H   MOL     2      13.855   7.615   2.186  1.00  0.00           H    
ATOM    699  H   MOL     2      12.579   1.039   2.186  1.00  0.00           H    
ATOM    700  H   MOL     2      17.208   8.891   2.186  1.00  0.00           H    
ATOM    701  H   MOL     2      18.820   2.650   5.645  1.00  0.00           H    
ATOM    702  H   MOL     2      10.968   7.279   5.645  1.00  0.00           H    
ATOM    703  H   MOL     2      12.244   3.926   5.645  1.00  0.00           H    
ATOM    704  H   MOL     2      17.544   6.003   5.645  1.00  0.00           H    
ATOM    705  H   MOL     2      13.855   2.314   5.645  1.00  0.00           H    
ATOM    706  H   MOL     2      15.932   7.615   5.645  1.00  0.00           H    
ATOM    707  H   MOL     2      12.579   8.891   5.645  1.00  0.00           H    
ATOM    708  H   MOL     2      17.208   1.039   5.645  1.00  0.00           H    
ATOM    709  H   MOL     2      10.968   2.650   2.186  1.00  0.00           H    
ATOM    710  H   MOL     2      18.820   7.279   2.186  1.00  0.00           H    
ATOM    711  H   MOL     2      12.244   6.003   2.186  1.00  0.00           H    
ATOM    712  H   MOL     2      17.544   3.926   2.186  1.00  0.00           H    
ATOM    713  C   MOL     2      16.518   2.369   2.906  1.00  0.00           C    
ATOM    714  C   MOL     2      13.269   7.560   2.906  1.00  0.00           C    
ATOM    715  C   MOL     2      12.525   1.624   2.906  1.00  0.00           C    
ATOM    716  C   MOL     2      17.263   8.305   2.906  1.00  0.00           C    
ATOM    717  C   MOL     2      18.234   2.595   4.925  1.00  0.00           C    
ATOM    718  C   MOL     2      11.554   7.334   4.925  1.00  0.00           C    
ATOM    719  C   MOL     2      12.298   3.340   4.925  1.00  0.00           C    
ATOM    720  C   MOL     2      17.489   6.589   4.925  1.00  0.00           C    
ATOM    721  C   MOL     2      13.269   2.369   4.925  1.00  0.00           C    
ATOM    722  C   MOL     2      16.518   7.560   4.925  1.00  0.00           C    
ATOM    723  C   MOL     2      12.525   8.305   4.925  1.00  0.00           C    
ATOM    724  C   MOL     2      17.263   1.624   4.925  1.00  0.00           C    
ATOM    725  C   MOL     2      11.554   2.595   2.906  1.00  0.00           C    
ATOM    726  C   MOL     2      18.234   7.334   2.906  1.00  0.00           C    
ATOM    727  C   MOL     2      12.298   6.589   2.906  1.00  0.00           C    
ATOM    728  C   MOL     2      17.489   3.340   2.906  1.00  0.00           C    
ATOM    729  F   MOL     2      14.644   1.894   7.886  1.00  0.00           F1-  
ATOM    730  F   MOL     2      15.143   8.035   7.886  1.00  0.00           F1-  
ATOM    731  F   MOL     2      12.999   9.680   7.886  1.00  0.00           F1-  
ATOM    732  F   MOL     2      16.788   0.249   7.886  1.00  0.00           F1-  
ATOM    733  F   MOL     2      10.178   3.070  15.607  1.00  0.00           F1-  
ATOM    734  F   MOL     2      19.609   6.859  15.607  1.00  0.00           F1-  
ATOM    735  F   MOL     2      11.824   5.214  15.607  1.00  0.00           F1-  
ATOM    736  F   MOL     2      17.964   4.715  15.607  1.00  0.00           F1-  
ATOM    737 Nb   MOL     2      14.894   0.000   7.925  1.00  0.00          Nb4+  
ATOM    738 Nb   MOL     2       9.929   4.965  15.568  1.00  0.00          Nb4+  
ATOM    739 Ni   MOL     2      14.894   0.000  11.747  1.00  0.00          Ni2+  
ATOM    740 Ni   MOL     2       9.929   4.965  11.747  1.00  0.00          Ni2+  
ATOM    741  O   MOL     2      14.894   0.000   9.757  1.00  0.00           O2-  
ATOM    742  O   MOL     2       9.929   4.965  13.737  1.00  0.00           O2-  
ATOM    743  O   MOL     2      14.894   0.000  13.737  1.00  0.00           O2-  
ATOM    744  O   MOL     2       9.929   4.965   9.757  1.00  0.00           O2-  
ATOM    745  N   MOL     2      16.393   1.499  11.747  1.00  0.00           N    
ATOM    746  N   MOL     2      13.394   8.430  11.747  1.00  0.00           N    
ATOM    747  N   MOL     2      13.394   1.499  11.747  1.00  0.00           N    
ATOM    748  N   MOL     2      16.393   8.430  11.747  1.00  0.00           N    
ATOM    749  N   MOL     2      18.359   3.465  11.747  1.00  0.00           N    
ATOM    750  N   MOL     2      11.428   6.464  11.747  1.00  0.00           N    
ATOM    751  N   MOL     2      11.428   3.465  11.747  1.00  0.00           N    
ATOM    752  N   MOL     2      18.359   6.464  11.747  1.00  0.00           N    
ATOM    753  H   MOL     2      15.932   2.314  10.017  1.00  0.00           H    
ATOM    754  H   MOL     2      13.855   7.615  10.017  1.00  0.00           H    
ATOM    755  H   MOL     2      12.579   1.039  10.017  1.00  0.00           H    
ATOM    756  H   MOL     2      17.208   8.891  10.017  1.00  0.00           H    
ATOM    757  H   MOL     2      18.820   2.650  13.477  1.00  0.00           H    
ATOM    758  H   MOL     2      10.968   7.279  13.477  1.00  0.00           H    
ATOM    759  H   MOL     2      12.244   3.926  13.477  1.00  0.00           H    
ATOM    760  H   MOL     2      17.544   6.003  13.477  1.00  0.00           H    
ATOM    761  H   MOL     2      13.855   2.314  13.477  1.00  0.00           H    
ATOM    762  H   MOL     2      15.932   7.615  13.477  1.00  0.00           H    
ATOM    763  H   MOL     2      12.579   8.891  13.477  1.00  0.00           H    
ATOM    764  H   MOL     2      17.208   1.039  13.477  1.00  0.00           H    
ATOM    765  H   MOL     2      10.968   2.650  10.017  1.00  0.00           H    
ATOM    766  H   MOL     2      18.820   7.279  10.017  1.00  0.00           H    
ATOM    767  H   MOL     2      12.244   6.003  10.017  1.00  0.00           H    
ATOM    768  H   MOL     2      17.544   3.926  10.017  1.00  0.00           H    
ATOM    769  C   MOL     2      16.518   2.369  10.737  1.00  0.00           C    
ATOM    770  C   MOL     2      13.269   7.560  10.737  1.00  0.00           C    
ATOM    771  C   MOL     2      12.525   1.624  10.737  1.00  0.00           C    
ATOM    772  C   MOL     2      17.263   8.305  10.737  1.00  0.00           C    
ATOM    773  C   MOL     2      18.234   2.595  12.756  1.00  0.00           C    
ATOM    774  C   MOL     2      11.554   7.334  12.756  1.00  0.00           C    
ATOM    775  C   MOL     2      12.298   3.340  12.756  1.00  0.00           C    
ATOM    776  C   MOL     2      17.489   6.589  12.756  1.00  0.00           C    
ATOM    777  C   MOL     2      13.269   2.369  12.756  1.00  0.00           C    
ATOM    778  C   MOL     2      16.518   7.560  12.756  1.00  0.00           C    
ATOM    779  C   MOL     2      12.525   8.305  12.756  1.00  0.00           C    
ATOM    780  C   MOL     2      17.263   1.624  12.756  1.00  0.00           C    
ATOM    781  C   MOL     2      11.554   2.595  10.737  1.00  0.00           C    
ATOM    782  C   MOL     2      18.234   7.334  10.737  1.00  0.00           C    
ATOM    783  C   MOL     2      12.298   6.589  10.737  1.00  0.00           C    
ATOM    784  C   MOL     2      17.489   3.340  10.737  1.00  0.00           C    
ATOM    785  F   MOL     2      14.644   1.894  15.717  1.00  0.00           F1-  
ATOM    786  F   MOL     2      15.143   8.035  15.717  1.00  0.00           F1-  
ATOM    787  F   MOL     2      12.999   9.680  15.717  1.00  0.00           F1-  
ATOM    788  F   MOL     2      16.788   0.249  15.717  1.00  0.00           F1-  
ATOM    789  F   MOL     2      10.178   3.070  23.438  1.00  0.00           F1-  
ATOM    790  F   MOL     2      19.609   6.859  23.438  1.00  0.00           F1-  
ATOM    791  F   MOL     2      11.824   5.214  23.438  1.00  0.00           F1-  
ATOM    792  F   MOL     2      17.964   4.715  23.438  1.00  0.00           F1-  
ATOM    793 Nb   MOL     2      14.894   0.000  15.756  1.00  0.00          Nb4+  
ATOM    794 Nb   MOL     2       9.929   4.965  23.399  1.00  0.00          Nb4+  
ATOM    795 Ni   MOL     2      14.894   0.000  19.578  1.00  0.00          Ni2+  
ATOM    796 Ni   MOL     2       9.929   4.965  19.578  1.00  0.00          Ni2+  
ATOM    797  O   MOL     2      14.894   0.000  17.588  1.00  0.00           O2-  
ATOM    798  O   MOL     2       9.929   4.965  21.568  1.00  0.00           O2-  
ATOM    799  O   MOL     2      14.894   0.000  21.568  1.00  0.00           O2-  
ATOM    800  O   MOL     2       9.929   4.965  17.588  1.00  0.00           O2-  
ATOM    801  N   MOL     2      16.393   1.499  19.578  1.00  0.00           N    
ATOM    802  N   MOL     2      13.394   8.430  19.578  1.00  0.00           N    
ATOM    803  N   MOL     2      13.394   1.499  19.578  1.00  0.00           N    
ATOM    804  N   MOL     2      16.393   8.430  19.578  1.00  0.00           N    
ATOM    805  N   MOL     2      18.359   3.465  19.578  1.00  0.00           N    
ATOM    806  N   MOL     2      11.428   6.464  19.578  1.00  0.00           N    
ATOM    807  N   MOL     2      11.428   3.465  19.578  1.00  0.00           N    
ATOM    808  N   MOL     2      18.359   6.464  19.578  1.00  0.00           N    
ATOM    809  H   MOL     2      15.932   2.314  17.848  1.00  0.00           H    
ATOM    810  H   MOL     2      13.855   7.615  17.848  1.00  0.00           H    
ATOM    811  H   MOL     2      12.579   1.039  17.848  1.00  0.00           H    
ATOM    812  H   MOL     2      17.208   8.891  17.848  1.00  0.00           H    
ATOM    813  H   MOL     2      18.820   2.650  21.308  1.00  0.00           H    
ATOM    814  H   MOL     2      10.968   7.279  21.308  1.00  0.00           H    
ATOM    815  H   MOL     2      12.244   3.926  21.308  1.00  0.00           H    
ATOM    816  H   MOL     2      17.544   6.003  21.308  1.00  0.00           H    
ATOM    817  H   MOL     2      13.855   2.314  21.308  1.00  0.00           H    
ATOM    818  H   MOL     2      15.932   7.615  21.308  1.00  0.00           H    
ATOM    819  H   MOL     2      12.579   8.891  21.308  1.00  0.00           H    
ATOM    820  H   MOL     2      17.208   1.039  21.308  1.00  0.00           H    
ATOM    821  H   MOL     2      10.968   2.650  17.848  1.00  0.00           H    
ATOM    822  H   MOL     2      18.820   7.279  17.848  1.00  0.00           H    
ATOM    823  H   MOL     2      12.244   6.003  17.848  1.00  0.00           H    
ATOM    824  H   MOL     2      17.544   3.926  17.848  1.00  0.00           H    
ATOM    825  C   MOL     2      16.518   2.369  18.568  1.00  0.00           C    
ATOM    826  C   MOL     2      13.269   7.560  18.568  1.00  0.00           C    
ATOM    827  C   MOL     2      12.525   1.624  18.568  1.00  0.00           C    
ATOM    828  C   MOL     2      17.263   8.305  18.568  1.00  0.00           C    
ATOM    829  C   MOL     2      18.234   2.595  20.587  1.00  0.00           C    
ATOM    830  C   MOL     2      11.554   7.334  20.587  1.00  0.00           C    
ATOM    831  C   MOL     2      12.298   3.340  20.587  1.00  0.00           C    
ATOM    832  C   MOL     2      17.489   6.589  20.587  1.00  0.00           C    
ATOM    833  C   MOL     2      13.269   2.369  20.587  1.00  0.00           C    
ATOM    834  C   MOL     2      16.518   7.560  20.587  1.00  0.00           C    
ATOM    835  C   MOL     2      12.525   8.305  20.587  1.00  0.00           C    
ATOM    836  C   MOL     2      17.263   1.624  20.587  1.00  0.00           C    
ATOM    837  C   MOL     2      11.554   2.595  18.568  1.00  0.00           C    
ATOM    838  C   MOL     2      18.234   7.334  18.568  1.00  0.00           C    
ATOM    839  C   MOL     2      12.298   6.589  18.568  1.00  0.00           C    
ATOM    840  C   MOL     2      17.489   3.340  18.568  1.00  0.00           C    
ATOM    841  F   MOL     2      14.644   1.894  23.548  1.00  0.00           F1-  
ATOM    842  F   MOL     2      15.143   8.035  23.548  1.00  0.00           F1-  
ATOM    843  F   MOL     2      12.999   9.680  23.548  1.00  0.00           F1-  
ATOM    844  F   MOL     2      16.788   0.249  23.548  1.00  0.00           F1-  
ATOM    845  F   MOL     2      10.178   3.070  31.270  1.00  0.00           F1-  
ATOM    846  F   MOL     2      19.609   6.859  31.270  1.00  0.00           F1-  
ATOM    847  F   MOL     2      11.824   5.214  31.270  1.00  0.00           F1-  
ATOM    848  F   MOL     2      17.964   4.715  31.270  1.00  0.00           F1-  
ATOM    849 Nb   MOL     2      14.894   0.000  23.587  1.00  0.00          Nb4+  
ATOM    850 Nb   MOL     2       9.929   4.965  31.230  1.00  0.00          Nb4+  
ATOM    851 Ni   MOL     2      14.894   0.000  27.409  1.00  0.00          Ni2+  
ATOM    852 Ni   MOL     2       9.929   4.965  27.409  1.00  0.00          Ni2+  
ATOM    853  O   MOL     2      14.894   0.000  25.419  1.00  0.00           O2-  
ATOM    854  O   MOL     2       9.929   4.965  29.399  1.00  0.00           O2-  
ATOM    855  O   MOL     2      14.894   0.000  29.399  1.00  0.00           O2-  
ATOM    856  O   MOL     2       9.929   4.965  25.419  1.00  0.00           O2-  
ATOM    857  N   MOL     2      16.393   1.499  27.409  1.00  0.00           N    
ATOM    858  N   MOL     2      13.394   8.430  27.409  1.00  0.00           N    
ATOM    859  N   MOL     2      13.394   1.499  27.409  1.00  0.00           N    
ATOM    860  N   MOL     2      16.393   8.430  27.409  1.00  0.00           N    
ATOM    861  N   MOL     2      18.359   3.465  27.409  1.00  0.00           N    
ATOM    862  N   MOL     2      11.428   6.464  27.409  1.00  0.00           N    
ATOM    863  N   MOL     2      11.428   3.465  27.409  1.00  0.00           N    
ATOM    864  N   MOL     2      18.359   6.464  27.409  1.00  0.00           N    
ATOM    865  H   MOL     2      15.932   2.314  25.679  1.00  0.00           H    
ATOM    866  H   MOL     2      13.855   7.615  25.679  1.00  0.00           H    
ATOM    867  H   MOL     2      12.579   1.039  25.679  1.00  0.00           H    
ATOM    868  H   MOL     2      17.208   8.891  25.679  1.00  0.00           H    
ATOM    869  H   MOL     2      18.820   2.650  29.139  1.00  0.00           H    
ATOM    870  H   MOL     2      10.968   7.279  29.139  1.00  0.00           H    
ATOM    871  H   MOL     2      12.244   3.926  29.139  1.00  0.00           H    
ATOM    872  H   MOL     2      17.544   6.003  29.139  1.00  0.00           H    
ATOM    873  H   MOL     2      13.855   2.314  29.139  1.00  0.00           H    
ATOM    874  H   MOL     2      15.932   7.615  29.139  1.00  0.00           H    
ATOM    875  H   MOL     2      12.579   8.891  29.139  1.00  0.00           H    
ATOM    876  H   MOL     2      17.208   1.039  29.139  1.00  0.00           H    
ATOM    877  H   MOL     2      10.968   2.650  25.679  1.00  0.00           H    
ATOM    878  H   MOL     2      18.820   7.279  25.679  1.00  0.00           H    
ATOM    879  H   MOL     2      12.244   6.003  25.679  1.00  0.00           H    
ATOM    880  H   MOL     2      17.544   3.926  25.679  1.00  0.00           H    
ATOM    881  C   MOL     2      16.518   2.369  26.399  1.00  0.00           C    
ATOM    882  C   MOL     2      13.269   7.560  26.399  1.00  0.00           C    
ATOM    883  C   MOL     2      12.525   1.624  26.399  1.00  0.00           C    
ATOM    884  C   MOL     2      17.263   8.305  26.399  1.00  0.00           C    
ATOM    885  C   MOL     2      18.234   2.595  28.418  1.00  0.00           C    
ATOM    886  C   MOL     2      11.554   7.334  28.418  1.00  0.00           C    
ATOM    887  C   MOL     2      12.298   3.340  28.418  1.00  0.00           C    
ATOM    888  C   MOL     2      17.489   6.589  28.418  1.00  0.00           C    
ATOM    889  C   MOL     2      13.269   2.369  28.418  1.00  0.00           C    
ATOM    890  C   MOL     2      16.518   7.560  28.418  1.00  0.00           C    
ATOM    891  C   MOL     2      12.525   8.305  28.418  1.00  0.00           C    
ATOM    892  C   MOL     2      17.263   1.624  28.418  1.00  0.00           C    
ATOM    893  C   MOL     2      11.554   2.595  26.399  1.00  0.00           C    
ATOM    894  C   MOL     2      18.234   7.334  26.399  1.00  0.00           C    
ATOM    895  C   MOL     2      12.298   6.589  26.399  1.00  0.00           C    
ATOM    896  C   MOL     2      17.489   3.340  26.399  1.00  0.00           C    
ATOM    897  F   MOL     2      14.644  11.824   0.055  1.00  0.00           F1-  
ATOM    898  F   MOL     2      15.143  17.964   0.055  1.00  0.00           F1-  
ATOM    899  F   MOL     2      12.999  19.609   0.055  1.00  0.00           F1-  
ATOM    900  F   MOL     2      16.788  10.178   0.055  1.00  0.00           F1-  
ATOM    901  F   MOL     2      10.178  12.999   7.776  1.00  0.00           F1-  
ATOM    902  F   MOL     2      19.609  16.788   7.776  1.00  0.00           F1-  
ATOM    903  F   MOL     2      11.824  15.143   7.776  1.00  0.00           F1-  
ATOM    904  F   MOL     2      17.964  14.644   7.776  1.00  0.00           F1-  
ATOM    905 Nb   MOL     2      14.894   9.929   0.094  1.00  0.00          Nb4+  
ATOM    906 Nb   MOL     2       9.929  14.894   7.737  1.00  0.00          Nb4+  
ATOM    907 Ni   MOL     2      14.894   9.929   3.916  1.00  0.00          Ni2+  
ATOM    908 Ni   MOL     2       9.929  14.894   3.916  1.00  0.00          Ni2+  
ATOM    909  O   MOL     2      14.894   9.929   1.926  1.00  0.00           O2-  
ATOM    910  O   MOL     2       9.929  14.894   5.905  1.00  0.00           O2-  
ATOM    911  O   MOL     2      14.894   9.929   5.905  1.00  0.00           O2-  
ATOM    912  O   MOL     2       9.929  14.894   1.926  1.00  0.00           O2-  
ATOM    913  N   MOL     2      16.393  11.428   3.916  1.00  0.00           N    
ATOM    914  N   MOL     2      13.394  18.359   3.916  1.00  0.00           N    
ATOM    915  N   MOL     2      13.394  11.428   3.916  1.00  0.00           N    
ATOM    916  N   MOL     2      16.393  18.359   3.916  1.00  0.00           N    
ATOM    917  N   MOL     2      18.359  13.394   3.916  1.00  0.00           N    
ATOM    918  N   MOL     2      11.428  16.393   3.916  1.00  0.00           N    
ATOM    919  N   MOL     2      11.428  13.394   3.916  1.00  0.00           N    
ATOM    920  N   MOL     2      18.359  16.393   3.916  1.00  0.00           N    
ATOM    921  H   MOL     2      15.932  12.244   2.186  1.00  0.00           H    
ATOM    922  H   MOL     2      13.855  17.544   2.186  1.00  0.00           H    
ATOM    923  H   MOL     2      12.579  10.968   2.186  1.00  0.00           H    
ATOM    924  H   MOL     2      17.208  18.820   2.186  1.00  0.00           H    
ATOM    925  H   MOL     2      18.820  12.579   5.645  1.00  0.00           H    
ATOM    926  H   MOL     2      10.968  17.208   5.645  1.00  0.00           H    
ATOM    927  H   MOL     2      12.244  13.855   5.645  1.00  0.00           H    
ATOM    928  H   MOL     2      17.544  15.932   5.645  1.00  0.00           H    
ATOM    929  H   MOL     2      13.855  12.244   5.645  1.00  0.00           H    
ATOM    930  H   MOL     2      15.932  17.544   5.645  1.00  0.00           H    
ATOM    931  H   MOL     2      12.579  18.820   5.645  1.00  0.00           H    
ATOM    932  H   MOL     2      17.208  10.968   5.645  1.00  0.00           H    
ATOM    933  H   MOL     2      10.968  12.579   2.186  1.00  0.00           H    
ATOM    934  H   MOL     2      18.820  17.208   2.186  1.00  0.00           H    
ATOM    935  H   MOL     2      12.244  15.932   2.186  1.00  0.00           H    
ATOM    936  H   MOL     2      17.544  13.855   2.186  1.00  0.00           H    
ATOM    937  C   MOL     2      16.518  12.298   2.906  1.00  0.00           C    
ATOM    938  C   MOL     2      13.269  17.489   2.906  1.00  0.00           C    
ATOM    939  C   MOL     2      12.525  11.554   2.906  1.00  0.00           C    
ATOM    940  C   MOL     2      17.263  18.234   2.906  1.00  0.00           C    
ATOM    941  C   MOL     2      18.234  12.525   4.925  1.00  0.00           C    
ATOM    942  C   MOL     2      11.554  17.263   4.925  1.00  0.00           C    
ATOM    943  C   MOL     2      12.298  13.269   4.925  1.00  0.00           C    
ATOM    944  C   MOL     2      17.489  16.518   4.925  1.00  0.00           C    
ATOM    945  C   MOL     2      13.269  12.298   4.925  1.00  0.00           C    
ATOM    946  C   MOL     2      16.518  17.489   4.925  1.00  0.00           C    
ATOM    947  C   MOL     2      12.525  18.234   4.925  1.00  0.00           C    
ATOM    948  C   MOL     2      17.263  11.554   4.925  1.00  0.00           C    
ATOM    949  C   MOL     2      11.554  12.525   2.906  1.00  0.00           C    
ATOM    950  C   MOL     2      18.234  17.263   2.906  1.00  0.00           C    
ATOM    951  C   MOL     2      12.298  16.518   2.906  1.00  0.00           C    
ATOM    952  C   MOL     2      17.489  13.269   2.906  1.00  0.00           C    
ATOM    953  F   MOL     2      14.644  11.824   7.886  1.00  0.00           F1-  
ATOM    954  F   MOL     2      15.143  17.964   7.886  1.00  0.00           F1-  
ATOM    955  F   MOL     2      12.999  19.609   7.886  1.00  0.00           F1-  
ATOM    956  F   MOL     2      16.788  10.178   7.886  1.00  0.00           F1-  
ATOM    957  F   MOL     2      10.178  12.999  15.607  1.00  0.00           F1-  
ATOM    958  F   MOL     2      19.609  16.788  15.607  1.00  0.00           F1-  
ATOM    959  F   MOL     2      11.824  15.143  15.607  1.00  0.00           F1-  
ATOM    960  F   MOL     2      17.964  14.644  15.607  1.00  0.00           F1-  
ATOM    961 Nb   MOL     2      14.894   9.929   7.925  1.00  0.00          Nb4+  
ATOM    962 Nb   MOL     2       9.929  14.894  15.568  1.00  0.00          Nb4+  
ATOM    963 Ni   MOL     2      14.894   9.929  11.747  1.00  0.00          Ni2+  
ATOM    964 Ni   MOL     2       9.929  14.894  11.747  1.00  0.00          Ni2+  
ATOM    965  O   MOL     2      14.894   9.929   9.757  1.00  0.00           O2-  
ATOM    966  O   MOL     2       9.929  14.894  13.737  1.00  0.00           O2-  
ATOM    967  O   MOL     2      14.894   9.929  13.737  1.00  0.00           O2-  
ATOM    968  O   MOL     2       9.929  14.894   9.757  1.00  0.00           O2-  
ATOM    969  N   MOL     2      16.393  11.428  11.747  1.00  0.00           N    
ATOM    970  N   MOL     2      13.394  18.359  11.747  1.00  0.00           N    
ATOM    971  N   MOL     2      13.394  11.428  11.747  1.00  0.00           N    
ATOM    972  N   MOL     2      16.393  18.359  11.747  1.00  0.00           N    
ATOM    973  N   MOL     2      18.359  13.394  11.747  1.00  0.00           N    
ATOM    974  N   MOL     2      11.428  16.393  11.747  1.00  0.00           N    
ATOM    975  N   MOL     2      11.428  13.394  11.747  1.00  0.00           N    
ATOM    976  N   MOL     2      18.359  16.393  11.747  1.00  0.00           N    
ATOM    977  H   MOL     2      15.932  12.244  10.017  1.00  0.00           H    
ATOM    978  H   MOL     2      13.855  17.544  10.017  1.00  0.00           H    
ATOM    979  H   MOL     2      12.579  10.968  10.017  1.00  0.00           H    
ATOM    980  H   MOL     2      17.208  18.820  10.017  1.00  0.00           H    
ATOM    981  H   MOL     2      18.820  12.579  13.477  1.00  0.00           H    
ATOM    982  H   MOL     2      10.968  17.208  13.477  1.00  0.00           H    
ATOM    983  H   MOL     2      12.244  13.855  13.477  1.00  0.00           H    
ATOM    984  H   MOL     2      17.544  15.932  13.477  1.00  0.00           H    
ATOM    985  H   MOL     2      13.855  12.244  13.477  1.00  0.00           H    
ATOM    986  H   MOL     2      15.932  17.544  13.477  1.00  0.00           H    
ATOM    987  H   MOL     2      12.579  18.820  13.477  1.00  0.00           H    
ATOM    988  H   MOL     2      17.208  10.968  13.477  1.00  0.00           H    
ATOM    989  H   MOL     2      10.968  12.579  10.017  1.00  0.00           H    
ATOM    990  H   MOL     2      18.820  17.208  10.017  1.00  0.00           H    
ATOM    991  H   MOL     2      12.244  15.932  10.017  1.00  0.00           H    
ATOM    992  H   MOL     2      17.544  13.855  10.017  1.00  0.00           H    
ATOM    993  C   MOL     2      16.518  12.298  10.737  1.00  0.00           C    
ATOM    994  C   MOL     2      13.269  17.489  10.737  1.00  0.00           C    
ATOM    995  C   MOL     2      12.525  11.554  10.737  1.00  0.00           C    
ATOM    996  C   MOL     2      17.263  18.234  10.737  1.00  0.00           C    
ATOM    997  C   MOL     2      18.234  12.525  12.756  1.00  0.00           C    
ATOM    998  C   MOL     2      11.554  17.263  12.756  1.00  0.00           C    
ATOM    999  C   MOL     2      12.298  13.269  12.756  1.00  0.00           C    
ATOM   1000  C   MOL     2      17.489  16.518  12.756  1.00  0.00           C    
ATOM   1001  C   MOL     2      13.269  12.298  12.756  1.00  0.00           C    
ATOM   1002  C   MOL     2      16.518  17.489  12.756  1.00  0.00           C    
ATOM   1003  C   MOL     2      12.525  18.234  12.756  1.00  0.00           C    
ATOM   1004  C   MOL     2      17.263  11.554  12.756  1.00  0.00           C    
ATOM   1005  C   MOL     2      11.554  12.525  10.737  1.00  0.00           C    
ATOM   1006  C   MOL     2      18.234  17.263  10.737  1.00  0.00           C    
ATOM   1007  C   MOL     2      12.298  16.518  10.737  1.00  0.00           C    
ATOM   1008  C   MOL     2      17.489  13.269  10.737  1.00  0.00           C    
ATOM   1009  F   MOL     2      14.644  11.824  15.717  1.00  0.00           F1-  
ATOM   1010  F   MOL     2      15.143  17.964  15.717  1.00  0.00           F1-  
ATOM   1011  F   MOL     2      12.999  19.609  15.717  1.00  0.00           F1-  
ATOM   1012  F   MOL     2      16.788  10.178  15.717  1.00  0.00           F1-  
ATOM   1013  F   MOL     2      10.178  12.999  23.438  1.00  0.00           F1-  
ATOM   1014  F   MOL     2      19.609  16.788  23.438  1.00  0.00           F1-  
ATOM   1015  F   MOL     2      11.824  15.143  23.438  1.00  0.00           F1-  
ATOM   1016  F   MOL     2      17.964  14.644  23.438  1.00  0.00           F1-  
ATOM   1017 Nb   MOL     2      14.894   9.929  15.756  1.00  0.00          Nb4+  
ATOM   1018 Nb   MOL     2       9.929  14.894  23.399  1.00  0.00          Nb4+  
ATOM   1019 Ni   MOL     2      14.894   9.929  19.578  1.00  0.00          Ni2+  
ATOM   1020 Ni   MOL     2       9.929  14.894  19.578  1.00  0.00          Ni2+  
ATOM   1021  O   MOL     2      14.894   9.929  17.588  1.00  0.00           O2-  
ATOM   1022  O   MOL     2       9.929  14.894  21.568  1.00  0.00           O2-  
ATOM   1023  O   MOL     2      14.894   9.929  21.568  1.00  0.00           O2-  
ATOM   1024  O   MOL     2       9.929  14.894  17.588  1.00  0.00           O2-  
ATOM   1025  N   MOL     2      16.393  11.428  19.578  1.00  0.00           N    
ATOM   1026  N   MOL     2      13.394  18.359  19.578  1.00  0.00           N    
ATOM   1027  N   MOL     2      13.394  11.428  19.578  1.00  0.00           N    
ATOM   1028  N   MOL     2      16.393  18.359  19.578  1.00  0.00           N    
ATOM   1029  N   MOL     2      18.359  13.394  19.578  1.00  0.00           N    
ATOM   1030  N   MOL     2      11.428  16.393  19.578  1.00  0.00           N    
ATOM   1031  N   MOL     2      11.428  13.394  19.578  1.00  0.00           N    
ATOM   1032  N   MOL     2      18.359  16.393  19.578  1.00  0.00           N    
ATOM   1033  H   MOL     2      15.932  12.244  17.848  1.00  0.00           H    
ATOM   1034  H   MOL     2      13.855  17.544  17.848  1.00  0.00           H    
ATOM   1035  H   MOL     2      12.579  10.968  17.848  1.00  0.00           H    
ATOM   1036  H   MOL     2      17.208  18.820  17.848  1.00  0.00           H    
ATOM   1037  H   MOL     2      18.820  12.579  21.308  1.00  0.00           H    
ATOM   1038  H   MOL     2      10.968  17.208  21.308  1.00  0.00           H    
ATOM   1039  H   MOL     2      12.244  13.855  21.308  1.00  0.00           H    
ATOM   1040  H   MOL     2      17.544  15.932  21.308  1.00  0.00           H    
ATOM   1041  H   MOL     2      13.855  12.244  21.308  1.00  0.00           H    
ATOM   1042  H   MOL     2      15.932  17.544  21.308  1.00  0.00           H    
ATOM   1043  H   MOL     2      12.579  18.820  21.308  1.00  0.00           H    
ATOM   1044  H   MOL     2      17.208  10.968  21.308  1.00  0.00           H    
ATOM   1045  H   MOL     2      10.968  12.579  17.848  1.00  0.00           H    
ATOM   1046  H   MOL     2      18.820  17.208  17.848  1.00  0.00           H    
ATOM   1047  H   MOL     2      12.244  15.932  17.848  1.00  0.00           H    
ATOM   1048  H   MOL     2      17.544  13.855  17.848  1.00  0.00           H    
ATOM   1049  C   MOL     2      16.518  12.298  18.568  1.00  0.00           C    
ATOM   1050  C   MOL     2      13.269  17.489  18.568  1.00  0.00           C    
ATOM   1051  C   MOL     2      12.525  11.554  18.568  1.00  0.00           C    
ATOM   1052  C   MOL     2      17.263  18.234  18.568  1.00  0.00           C    
ATOM   1053  C   MOL     2      18.234  12.525  20.587  1.00  0.00           C    
ATOM   1054  C   MOL     2      11.554  17.263  20.587  1.00  0.00           C    
ATOM   1055  C   MOL     2      12.298  13.269  20.587  1.00  0.00           C    
ATOM   1056  C   MOL     2      17.489  16.518  20.587  1.00  0.00           C    
ATOM   1057  C   MOL     2      13.269  12.298  20.587  1.00  0.00           C    
ATOM   1058  C   MOL     2      16.518  17.489  20.587  1.00  0.00           C    
ATOM   1059  C   MOL     2      12.525  18.234  20.587  1.00  0.00           C    
ATOM   1060  C   MOL     2      17.263  11.554  20.587  1.00  0.00           C    
ATOM   1061  C   MOL     2      11.554  12.525  18.568  1.00  0.00           C    
ATOM   1062  C   MOL     2      18.234  17.263  18.568  1.00  0.00           C    
ATOM   1063  C   MOL     2      12.298  16.518  18.568  1.00  0.00           C    
ATOM   1064  C   MOL     2      17.489  13.269  18.568  1.00  0.00           C    
ATOM   1065  F   MOL     2      14.644  11.824  23.548  1.00  0.00           F1-  
ATOM   1066  F   MOL     2      15.143  17.964  23.548  1.00  0.00           F1-  
ATOM   1067  F   MOL     2      12.999  19.609  23.548  1.00  0.00           F1-  
ATOM   1068  F   MOL     2      16.788  10.178  23.548  1.00  0.00           F1-  
ATOM   1069  F   MOL     2      10.178  12.999  31.270  1.00  0.00           F1-  
ATOM   1070  F   MOL     2      19.609  16.788  31.270  1.00  0.00           F1-  
ATOM   1071  F   MOL     2      11.824  15.143  31.270  1.00  0.00           F1-  
ATOM   1072  F   MOL     2      17.964  14.644  31.270  1.00  0.00           F1-  
ATOM   1073 Nb   MOL     2      14.894   9.929  23.587  1.00  0.00          Nb4+  
ATOM   1074 Nb   MOL     2       9.929  14.894  31.230  1.00  0.00          Nb4+  
ATOM   1075 Ni   MOL     2      14.894   9.929  27.409  1.00  0.00          Ni2+  
ATOM   1076 Ni   MOL     2       9.929  14.894  27.409  1.00  0.00          Ni2+  
ATOM   1077  O   MOL     2      14.894   9.929  25.419  1.00  0.00           O2-  
ATOM   1078  O   MOL     2       9.929  14.894  29.399  1.00  0.00           O2-  
ATOM   1079  O   MOL     2      14.894   9.929  29.399  1.00  0.00           O2-  
ATOM   1080  O   MOL     2       9.929  14.894  25.419  1.00  0.00           O2-  
ATOM   1081  N   MOL     2      16.393  11.428  27.409  1.00  0.00           N    
ATOM   1082  N   MOL     2      13.394  18.359  27.409  1.00  0.00           N    
ATOM   1083  N   MOL     2      13.394  11.428  27.409  1.00  0.00           N    
ATOM   1084  N   MOL     2      16.393  18.359  27.409  1.00  0.00           N    
ATOM   1085  N   MOL     2      18.359  13.394  27.409  1.00  0.00           N    
ATOM   1086  N   MOL     2      11.428  16.393  27.409  1.00  0.00           N    
ATOM   1087  N   MOL     2      11.428  13.394  27.409  1.00  0.00           N    
ATOM   1088  N   MOL     2      18.359  16.393  27.409  1.00  0.00           N    
ATOM   1089  H   MOL     2      15.932  12.244  25.679  1.00  0.00           H    
ATOM   1090  H   MOL     2      13.855  17.544  25.679  1.00  0.00           H    
ATOM   1091  H   MOL     2      12.579  10.968  25.679  1.00  0.00           H    
ATOM   1092  H   MOL     2      17.208  18.820  25.679  1.00  0.00           H    
ATOM   1093  H   MOL     2      18.820  12.579  29.139  1.00  0.00           H    
ATOM   1094  H   MOL     2      10.968  17.208  29.139  1.00  0.00           H    
ATOM   1095  H   MOL     2      12.244  13.855  29.139  1.00  0.00           H    
ATOM   1096  H   MOL     2      17.544  15.932  29.139  1.00  0.00           H    
ATOM   1097  H   MOL     2      13.855  12.244  29.139  1.00  0.00           H    
ATOM   1098  H   MOL     2      15.932  17.544  29.139  1.00  0.00           H    
ATOM   1099  H   MOL     2      12.579  18.820  29.139  1.00  0.00           H    
ATOM   1100  H   MOL     2      17.208  10.968  29.139  1.00  0.00           H    
ATOM   1101  H   MOL     2      10.968  12.579  25.679  1.00  0.00           H    
ATOM   1102  H   MOL     2      18.820  17.208  25.679  1.00  0.00           H    
ATOM   1103  H   MOL     2      12.244  15.932  25.679  1.00  0.00           H    
ATOM   1104  H   MOL     2      17.544  13.855  25.679  1.00  0.00           H    
ATOM   1105  C   MOL     2      16.518  12.298  26.399  1.00  0.00           C    
ATOM   1106  C   MOL     2      13.269  17.489  26.399  1.00  0.00           C    
ATOM   1107  C   MOL     2      12.525  11.554  26.399  1.00  0.00           C    
ATOM   1108  C   MOL     2      17.263  18.234  26.399  1.00  0.00           C    
ATOM   1109  C   MOL     2      18.234  12.525  28.418  1.00  0.00           C    
ATOM   1110  C   MOL     2      11.554  17.263  28.418  1.00  0.00           C    
ATOM   1111  C   MOL     2      12.298  13.269  28.418  1.00  0.00           C    
ATOM   1112  C   MOL     2      17.489  16.518  28.418  1.00  0.00           C    
ATOM   1113  C   MOL     2      13.269  12.298  28.418  1.00  0.00           C    
ATOM   1114  C   MOL     2      16.518  17.489  28.418  1.00  0.00           C    
ATOM   1115  C   MOL     2      12.525  18.234  28.418  1.00  0.00           C    
ATOM   1116  C   MOL     2      17.263  11.554  28.418  1.00  0.00           C    
ATOM   1117  C   MOL     2      11.554  12.525  26.399  1.00  0.00           C    
ATOM   1118  C   MOL     2      18.234  17.263  26.399  1.00  0.00           C    
ATOM   1119  C   MOL     2      12.298  16.518  26.399  1.00  0.00           C    
ATOM   1120  C   MOL     2      17.489  13.269  26.399  1.00  0.00           C    
ATOM   1121  F   MOL     2      14.644  21.753   0.055  1.00  0.00           F1-  
ATOM   1122  F   MOL     2      15.143  27.893   0.055  1.00  0.00           F1-  
ATOM   1123  F   MOL     2      12.999  29.538   0.055  1.00  0.00           F1-  
ATOM   1124  F   MOL     2      16.788  20.107   0.055  1.00  0.00           F1-  
ATOM   1125  F   MOL     2      10.178  22.928   7.776  1.00  0.00           F1-  
ATOM   1126  F   MOL     2      19.609  26.717   7.776  1.00  0.00           F1-  
ATOM   1127  F   MOL     2      11.824  25.072   7.776  1.00  0.00           F1-  
ATOM   1128  F   MOL     2      17.964  24.574   7.776  1.00  0.00           F1-  
ATOM   1129 Nb   MOL     2      14.894  19.858   0.094  1.00  0.00          Nb4+  
ATOM   1130 Nb   MOL     2       9.929  24.823   7.737  1.00  0.00          Nb4+  
ATOM   1131 Ni   MOL     2      14.894  19.858   3.916  1.00  0.00          Ni2+  
ATOM   1132 Ni   MOL     2       9.929  24.823   3.916  1.00  0.00          Ni2+  
ATOM   1133  O   MOL     2      14.894  19.858   1.926  1.00  0.00           O2-  
ATOM   1134  O   MOL     2       9.929  24.823   5.905  1.00  0.00           O2-  
ATOM   1135  O   MOL     2      14.894  19.858   5.905  1.00  0.00           O2-  
ATOM   1136  O   MOL     2       9.929  24.823   1.926  1.00  0.00           O2-  
ATOM   1137  N   MOL     2      16.393  21.357   3.916  1.00  0.00           N    
ATOM   1138  N   MOL     2      13.394  28.288   3.916  1.00  0.00           N    
ATOM   1139  N   MOL     2      13.394  21.357   3.916  1.00  0.00           N    
ATOM   1140  N   MOL     2      16.393  28.288   3.916  1.00  0.00           N    
ATOM   1141  N   MOL     2      18.359  23.323   3.916  1.00  0.00           N    
ATOM   1142  N   MOL     2      11.428  26.322   3.916  1.00  0.00           N    
ATOM   1143  N   MOL     2      11.428  23.323   3.916  1.00  0.00           N    
ATOM   1144  N   MOL     2      18.359  26.322   3.916  1.00  0.00           N    
ATOM   1145  H   MOL     2      15.932  22.173   2.186  1.00  0.00           H    
ATOM   1146  H   MOL     2      13.855  27.473   2.186  1.00  0.00           H    
ATOM   1147  H   MOL     2      12.579  20.897   2.186  1.00  0.00           H    
ATOM   1148  H   MOL     2      17.208  28.749   2.186  1.00  0.00           H    
ATOM   1149  H   MOL     2      18.820  22.508   5.645  1.00  0.00           H    
ATOM   1150  H   MOL     2      10.968  27.137   5.645  1.00  0.00           H    
ATOM   1151  H   MOL     2      12.244  23.784   5.645  1.00  0.00           H    
ATOM   1152  H   MOL     2      17.544  25.861   5.645  1.00  0.00           H    
ATOM   1153  H   MOL     2      13.855  22.173   5.645  1.00  0.00           H    
ATOM   1154  H   MOL     2      15.932  27.473   5.645  1.00  0.00           H    
ATOM   1155  H   MOL     2      12.579  28.749   5.645  1.00  0.00           H    
ATOM   1156  H   MOL     2      17.208  20.897   5.645  1.00  0.00           H    
ATOM   1157  H   MOL     2      10.968  22.508   2.186  1.00  0.00           H    
ATOM   1158  H   MOL     2      18.820  27.137   2.186  1.00  0.00           H    
ATOM   1159  H   MOL     2      12.244  25.861   2.186  1.00  0.00           H    
ATOM   1160  H   MOL     2      17.544  23.784   2.186  1.00  0.00           H    
ATOM   1161  C   MOL     2      16.518  22.227   2.906  1.00  0.00           C    
ATOM   1162  C   MOL     2      13.269  27.418   2.906  1.00  0.00           C    
ATOM   1163  C   MOL     2      12.525  21.483   2.906  1.00  0.00           C    
ATOM   1164  C   MOL     2      17.263  28.163   2.906  1.00  0.00           C    
ATOM   1165  C   MOL     2      18.234  22.454   4.925  1.00  0.00           C    
ATOM   1166  C   MOL     2      11.554  27.192   4.925  1.00  0.00           C    
ATOM   1167  C   MOL     2      12.298  23.198   4.925  1.00  0.00           C    
ATOM   1168  C   MOL     2      17.489  26.447   4.925  1.00  0.00           C    
ATOM   1169  C   MOL     2      13.269  22.227   4.925  1.00  0.00           C    
ATOM   1170  C   MOL     2      16.518  27.418   4.925  1.00  0.00           C    
ATOM   1171  C   MOL     2      12.525  28.163   4.925  1.00  0.00           C    
ATOM   1172  C   MOL     2      17.263  21.483   4.925  1.00  0.00           C    
ATOM   1173  C   MOL     2      11.554  22.454   2.906  1.00  0.00           C    
ATOM   1174  C   MOL     2      18.234  27.192   2.906  1.00  0.00           C    
ATOM   1175  C   MOL     2      12.298  26.447   2.906  1.00  0.00           C    
ATOM   1176  C   MOL     2      17.489  23.198   2.906  1.00  0.00           C    
ATOM   1177  F   MOL     2      14.644  21.753   7.886  1.00  0.00           F1-  
ATOM   1178  F   MOL     2      15.143  27.893   7.886  1.00  0.00           F1-  
ATOM   1179  F   MOL     2      12.999  29.538   7.886  1.00  0.00           F1-  
ATOM   1180  F   MOL     2      16.788  20.107   7.886  1.00  0.00           F1-  
ATOM   1181  F   MOL     2      10.178  22.928  15.607  1.00  0.00           F1-  
ATOM   1182  F   MOL     2      19.609  26.717  15.607  1.00  0.00           F1-  
ATOM   1183  F   MOL     2      11.824  25.072  15.607  1.00  0.00           F1-  
ATOM   1184  F   MOL     2      17.964  24.574  15.607  1.00  0.00           F1-  
ATOM   1185 Nb   MOL     2      14.894  19.858   7.925  1.00  0.00          Nb4+  
ATOM   1186 Nb   MOL     2       9.929  24.823  15.568  1.00  0.00          Nb4+  
ATOM   1187 Ni   MOL     2      14.894  19.858  11.747  1.00  0.00          Ni2+  
ATOM   1188 Ni   MOL     2       9.929  24.823  11.747  1.00  0.00          Ni2+  
ATOM   1189  O   MOL     2      14.894  19.858   9.757  1.00  0.00           O2-  
ATOM   1190  O   MOL     2       9.929  24.823  13.737  1.00  0.00           O2-  
ATOM   1191  O   MOL     2      14.894  19.858  13.737  1.00  0.00           O2-  
ATOM   1192  O   MOL     2       9.929  24.823   9.757  1.00  0.00           O2-  
ATOM   1193  N   MOL     2      16.393  21.357  11.747  1.00  0.00           N    
ATOM   1194  N   MOL     2      13.394  28.288  11.747  1.00  0.00           N    
ATOM   1195  N   MOL     2      13.394  21.357  11.747  1.00  0.00           N    
ATOM   1196  N   MOL     2      16.393  28.288  11.747  1.00  0.00           N    
ATOM   1197  N   MOL     2      18.359  23.323  11.747  1.00  0.00           N    
ATOM   1198  N   MOL     2      11.428  26.322  11.747  1.00  0.00           N    
ATOM   1199  N   MOL     2      11.428  23.323  11.747  1.00  0.00           N    
ATOM   1200  N   MOL     2      18.359  26.322  11.747  1.00  0.00           N    
ATOM   1201  H   MOL     2      15.932  22.173  10.017  1.00  0.00           H    
ATOM   1202  H   MOL     2      13.855  27.473  10.017  1.00  0.00           H    
ATOM   1203  H   MOL     2      12.579  20.897  10.017  1.00  0.00           H    
ATOM   1204  H   MOL     2      17.208  28.749  10.017  1.00  0.00           H    
ATOM   1205  H   MOL     2      18.820  22.508  13.477  1.00  0.00           H    
ATOM   1206  H   MOL     2      10.968  27.137  13.477  1.00  0.00           H    
ATOM   1207  H   MOL     2      12.244  23.784  13.477  1.00  0.00           H    
ATOM   1208  H   MOL     2      17.544  25.861  13.477  1.00  0.00           H    
ATOM   1209  H   MOL     2      13.855  22.173  13.477  1.00  0.00           H    
ATOM   1210  H   MOL     2      15.932  27.473  13.477  1.00  0.00           H    
ATOM   1211  H   MOL     2      12.579  28.749  13.477  1.00  0.00           H    
ATOM   1212  H   MOL     2      17.208  20.897  13.477  1.00  0.00           H    
ATOM   1213  H   MOL     2      10.968  22.508  10.017  1.00  0.00           H    
ATOM   1214  H   MOL     2      18.820  27.137  10.017  1.00  0.00           H    
ATOM   1215  H   MOL     2      12.244  25.861  10.017  1.00  0.00           H    
ATOM   1216  H   MOL     2      17.544  23.784  10.017  1.00  0.00           H    
ATOM   1217  C   MOL     2      16.518  22.227  10.737  1.00  0.00           C    
ATOM   1218  C   MOL     2      13.269  27.418  10.737  1.00  0.00           C    
ATOM   1219  C   MOL     2      12.525  21.483  10.737  1.00  0.00           C    
ATOM   1220  C   MOL     2      17.263  28.163  10.737  1.00  0.00           C    
ATOM   1221  C   MOL     2      18.234  22.454  12.756  1.00  0.00           C    
ATOM   1222  C   MOL     2      11.554  27.192  12.756  1.00  0.00           C    
ATOM   1223  C   MOL     2      12.298  23.198  12.756  1.00  0.00           C    
ATOM   1224  C   MOL     2      17.489  26.447  12.756  1.00  0.00           C    
ATOM   1225  C   MOL     2      13.269  22.227  12.756  1.00  0.00           C    
ATOM   1226  C   MOL     2      16.518  27.418  12.756  1.00  0.00           C    
ATOM   1227  C   MOL     2      12.525  28.163  12.756  1.00  0.00           C    
ATOM   1228  C   MOL     2      17.263  21.483  12.756  1.00  0.00           C    
ATOM   1229  C   MOL     2      11.554  22.454  10.737  1.00  0.00           C    
ATOM   1230  C   MOL     2      18.234  27.192  10.737  1.00  0.00           C    
ATOM   1231  C   MOL     2      12.298  26.447  10.737  1.00  0.00           C    
ATOM   1232  C   MOL     2      17.489  23.198  10.737  1.00  0.00           C    
ATOM   1233  F   MOL     2      14.644  21.753  15.717  1.00  0.00           F1-  
ATOM   1234  F   MOL     2      15.143  27.893  15.717  1.00  0.00           F1-  
ATOM   1235  F   MOL     2      12.999  29.538  15.717  1.00  0.00           F1-  
ATOM   1236  F   MOL     2      16.788  20.107  15.717  1.00  0.00           F1-  
ATOM   1237  F   MOL     2      10.178  22.928  23.438  1.00  0.00           F1-  
ATOM   1238  F   MOL     2      19.609  26.717  23.438  1.00  0.00           F1-  
ATOM   1239  F   MOL     2      11.824  25.072  23.438  1.00  0.00           F1-  
ATOM   1240  F   MOL     2      17.964  24.574  23.438  1.00  0.00           F1-  
ATOM   1241 Nb   MOL     2      14.894  19.858  15.756  1.00  0.00          Nb4+  
ATOM   1242 Nb   MOL     2       9.929  24.823  23.399  1.00  0.00          Nb4+  
ATOM   1243 Ni   MOL     2      14.894  19.858  19.578  1.00  0.00          Ni2+  
ATOM   1244 Ni   MOL     2       9.929  24.823  19.578  1.00  0.00          Ni2+  
ATOM   1245  O   MOL     2      14.894  19.858  17.588  1.00  0.00           O2-  
ATOM   1246  O   MOL     2       9.929  24.823  21.568  1.00  0.00           O2-  
ATOM   1247  O   MOL     2      14.894  19.858  21.568  1.00  0.00           O2-  
ATOM   1248  O   MOL     2       9.929  24.823  17.588  1.00  0.00           O2-  
ATOM   1249  N   MOL     2      16.393  21.357  19.578  1.00  0.00           N    
ATOM   1250  N   MOL     2      13.394  28.288  19.578  1.00  0.00           N    
ATOM   1251  N   MOL     2      13.394  21.357  19.578  1.00  0.00           N    
ATOM   1252  N   MOL     2      16.393  28.288  19.578  1.00  0.00           N    
ATOM   1253  N   MOL     2      18.359  23.323  19.578  1.00  0.00           N    
ATOM   1254  N   MOL     2      11.428  26.322  19.578  1.00  0.00           N    
ATOM   1255  N   MOL     2      11.428  23.323  19.578  1.00  0.00           N    
ATOM   1256  N   MOL     2      18.359  26.322  19.578  1.00  0.00           N    
ATOM   1257  H   MOL     2      15.932  22.173  17.848  1.00  0.00           H    
ATOM   1258  H   MOL     2      13.855  27.473  17.848  1.00  0.00           H    
ATOM   1259  H   MOL     2      12.579  20.897  17.848  1.00  0.00           H    
ATOM   1260  H   MOL     2      17.208  28.749  17.848  1.00  0.00           H    
ATOM   1261  H   MOL     2      18.820  22.508  21.308  1.00  0.00           H    
ATOM   1262  H   MOL     2      10.968  27.137  21.308  1.00  0.00           H    
ATOM   1263  H   MOL     2      12.244  23.784  21.308  1.00  0.00           H    
ATOM   1264  H   MOL     2      17.544  25.861  21.308  1.00  0.00           H    
ATOM   1265  H   MOL     2      13.855  22.173  21.308  1.00  0.00           H    
ATOM   1266  H   MOL     2      15.932  27.473  21.308  1.00  0.00           H    
ATOM   1267  H   MOL     2      12.579  28.749  21.308  1.00  0.00           H    
ATOM   1268  H   MOL     2      17.208  20.897  21.308  1.00  0.00           H    
ATOM   1269  H   MOL     2      10.968  22.508  17.848  1.00  0.00           H    
ATOM   1270  H   MOL     2      18.820  27.137  17.848  1.00  0.00           H    
ATOM   1271  H   MOL     2      12.244  25.861  17.848  1.00  0.00           H    
ATOM   1272  H   MOL     2      17.544  23.784  17.848  1.00  0.00           H    
ATOM   1273  C   MOL     2      16.518  22.227  18.568  1.00  0.00           C    
ATOM   1274  C   MOL     2      13.269  27.418  18.568  1.00  0.00           C    
ATOM   1275  C   MOL     2      12.525  21.483  18.568  1.00  0.00           C    
ATOM   1276  C   MOL     2      17.263  28.163  18.568  1.00  0.00           C    
ATOM   1277  C   MOL     2      18.234  22.454  20.587  1.00  0.00           C    
ATOM   1278  C   MOL     2      11.554  27.192  20.587  1.00  0.00           C    
ATOM   1279  C   MOL     2      12.298  23.198  20.587  1.00  0.00           C    
ATOM   1280  C   MOL     2      17.489  26.447  20.587  1.00  0.00           C    
ATOM   1281  C   MOL     2      13.269  22.227  20.587  1.00  0.00           C    
ATOM   1282  C   MOL     2      16.518  27.418  20.587  1.00  0.00           C    
ATOM   1283  C   MOL     2      12.525  28.163  20.587  1.00  0.00           C    
ATOM   1284  C   MOL     2      17.263  21.483  20.587  1.00  0.00           C    
ATOM   1285  C   MOL     2      11.554  22.454  18.568  1.00  0.00           C    
ATOM   1286  C   MOL     2      18.234  27.192  18.568  1.00  0.00           C    
ATOM   1287  C   MOL     2      12.298  26.447  18.568  1.00  0.00           C    
ATOM   1288  C   MOL     2      17.489  23.198  18.568  1.00  0.00           C    
ATOM   1289  F   MOL     2      14.644  21.753  23.548  1.00  0.00           F1-  
ATOM   1290  F   MOL     2      15.143  27.893  23.548  1.00  0.00           F1-  
ATOM   1291  F   MOL     2      12.999  29.538  23.548  1.00  0.00           F1-  
ATOM   1292  F   MOL     2      16.788  20.107  23.548  1.00  0.00           F1-  
ATOM   1293  F   MOL     2      10.178  22.928  31.270  1.00  0.00           F1-  
ATOM   1294  F   MOL     2      19.609  26.717  31.270  1.00  0.00           F1-  
ATOM   1295  F   MOL     2      11.824  25.072  31.270  1.00  0.00           F1-  
ATOM   1296  F   MOL     2      17.964  24.574  31.270  1.00  0.00           F1-  
ATOM   1297 Nb   MOL     2      14.894  19.858  23.587  1.00  0.00          Nb4+  
ATOM   1298 Nb   MOL     2       9.929  24.823  31.230  1.00  0.00          Nb4+  
ATOM   1299 Ni   MOL     2      14.894  19.858  27.409  1.00  0.00          Ni2+  
ATOM   1300 Ni   MOL     2       9.929  24.823  27.409  1.00  0.00          Ni2+  
ATOM   1301  O   MOL     2      14.894  19.858  25.419  1.00  0.00           O2-  
ATOM   1302  O   MOL     2       9.929  24.823  29.399  1.00  0.00           O2-  
ATOM   1303  O   MOL     2      14.894  19.858  29.399  1.00  0.00           O2-  
ATOM   1304  O   MOL     2       9.929  24.823  25.419  1.00  0.00           O2-  
ATOM   1305  N   MOL     2      16.393  21.357  27.409  1.00  0.00           N    
ATOM   1306  N   MOL     2      13.394  28.288  27.409  1.00  0.00           N    
ATOM   1307  N   MOL     2      13.394  21.357  27.409  1.00  0.00           N    
ATOM   1308  N   MOL     2      16.393  28.288  27.409  1.00  0.00           N    
ATOM   1309  N   MOL     2      18.359  23.323  27.409  1.00  0.00           N    
ATOM   1310  N   MOL     2      11.428  26.322  27.409  1.00  0.00           N    
ATOM   1311  N   MOL     2      11.428  23.323  27.409  1.00  0.00           N    
ATOM   1312  N   MOL     2      18.359  26.322  27.409  1.00  0.00           N    
ATOM   1313  H   MOL     2      15.932  22.173  25.679  1.00  0.00           H    
ATOM   1314  H   MOL     2      13.855  27.473  25.679  1.00  0.00           H    
ATOM   1315  H   MOL     2      12.579  20.897  25.679  1.00  0.00           H    
ATOM   1316  H   MOL     2      17.208  28.749  25.679  1.00  0.00           H    
ATOM   1317  H   MOL     2      18.820  22.508  29.139  1.00  0.00           H    
ATOM   1318  H   MOL     2      10.968  27.137  29.139  1.00  0.00           H    
ATOM   1319  H   MOL     2      12.244  23.784  29.139  1.00  0.00           H    
ATOM   1320  H   MOL     2      17.544  25.861  29.139  1.00  0.00           H    
ATOM   1321  H   MOL     2      13.855  22.173  29.139  1.00  0.00           H    
ATOM   1322  H   MOL     2      15.932  27.473  29.139  1.00  0.00           H    
ATOM   1323  H   MOL     2      12.579  28.749  29.139  1.00  0.00           H    
ATOM   1324  H   MOL     2      17.208  20.897  29.139  1.00  0.00           H    
ATOM   1325  H   MOL     2      10.968  22.508  25.679  1.00  0.00           H    
ATOM   1326  H   MOL     2      18.820  27.137  25.679  1.00  0.00           H    
ATOM   1327  H   MOL     2      12.244  25.861  25.679  1.00  0.00           H    
ATOM   1328  H   MOL     2      17.544  23.784  25.679  1.00  0.00           H    
ATOM   1329  C   MOL     2      16.518  22.227  26.399  1.00  0.00           C    
ATOM   1330  C   MOL     2      13.269  27.418  26.399  1.00  0.00           C    
ATOM   1331  C   MOL     2      12.525  21.483  26.399  1.00  0.00           C    
ATOM   1332  C   MOL     2      17.263  28.163  26.399  1.00  0.00           C    
ATOM   1333  C   MOL     2      18.234  22.454  28.418  1.00  0.00           C    
ATOM   1334  C   MOL     2      11.554  27.192  28.418  1.00  0.00           C    
ATOM   1335  C   MOL     2      12.298  23.198  28.418  1.00  0.00           C    
ATOM   1336  C   MOL     2      17.489  26.447  28.418  1.00  0.00           C    
ATOM   1337  C   MOL     2      13.269  22.227  28.418  1.00  0.00           C    
ATOM   1338  C   MOL     2      16.518  27.418  28.418  1.00  0.00           C    
ATOM   1339  C   MOL     2      12.525  28.163  28.418  1.00  0.00           C    
ATOM   1340  C   MOL     2      17.263  21.483  28.418  1.00  0.00           C    
ATOM   1341  C   MOL     2      11.554  22.454  26.399  1.00  0.00           C    
ATOM   1342  C   MOL     2      18.234  27.192  26.399  1.00  0.00           C    
ATOM   1343  C   MOL     2      12.298  26.447  26.399  1.00  0.00           C    
ATOM   1344  C   MOL     2      17.489  23.198  26.399  1.00  0.00           C    
ATOM   1345  F   MOL     2      24.574   1.894   0.055  1.00  0.00           F1-  
ATOM   1346  F   MOL     2      25.072   8.035   0.055  1.00  0.00           F1-  
ATOM   1347  F   MOL     2      22.928   9.680   0.055  1.00  0.00           F1-  
ATOM   1348  F   MOL     2      26.717   0.249   0.055  1.00  0.00           F1-  
ATOM   1349  F   MOL     2      20.107   3.070   7.776  1.00  0.00           F1-  
ATOM   1350  F   MOL     2      29.538   6.859   7.776  1.00  0.00           F1-  
ATOM   1351  F   MOL     2      21.753   5.214   7.776  1.00  0.00           F1-  
ATOM   1352  F   MOL     2      27.893   4.715   7.776  1.00  0.00           F1-  
ATOM   1353 Nb   MOL     2      24.823   0.000   0.094  1.00  0.00          Nb4+  
ATOM   1354 Nb   MOL     2      19.858   4.965   7.737  1.00  0.00          Nb4+  
ATOM   1355 Ni   MOL     2      24.823   0.000   3.916  1.00  0.00          Ni2+  
ATOM   1356 Ni   MOL     2      19.858   4.965   3.916  1.00  0.00          Ni2+  
ATOM   1357  O   MOL     2      24.823   0.000   1.926  1.00  0.00           O2-  
ATOM   1358  O   MOL     2      19.858   4.965   5.905  1.00  0.00           O2-  
ATOM   1359  O   MOL     2      24.823   0.000   5.905  1.00  0.00           O2-  
ATOM   1360  O   MOL     2      19.858   4.965   1.926  1.00  0.00           O2-  
ATOM   1361  N   MOL     2      26.322   1.499   3.916  1.00  0.00           N    
ATOM   1362  N   MOL     2      23.323   8.430   3.916  1.00  0.00           N    
ATOM   1363  N   MOL     2      23.323   1.499   3.916  1.00  0.00           N    
ATOM   1364  N   MOL     2      26.322   8.430   3.916  1.00  0.00           N    
ATOM   1365  N   MOL     2      28.288   3.465   3.916  1.00  0.00           N    
ATOM   1366  N   MOL     2      21.357   6.464   3.916  1.00  0.00           N    
ATOM   1367  N   MOL     2      21.357   3.465   3.916  1.00  0.00           N    
ATOM   1368  N   MOL     2      28.288   6.464   3.916  1.00  0.00           N    
ATOM   1369  H   MOL     2      25.861   2.314   2.186  1.00  0.00           H    
ATOM   1370  H   MOL     2      23.784   7.615   2.186  1.00  0.00           H    
ATOM   1371  H   MOL     2      22.508   1.039   2.186  1.00  0.00           H    
ATOM   1372  H   MOL     2      27.137   8.891   2.186  1.00  0.00           H    
ATOM   1373  H   MOL     2      28.749   2.650   5.645  1.00  0.00           H    
ATOM   1374  H   MOL     2      20.897   7.279   5.645  1.00  0.00           H    
ATOM   1375  H   MOL     2      22.173   3.926   5.645  1.00  0.00           H    
ATOM   1376  H   MOL     2      27.473   6.003   5.645  1.00  0.00           H    
ATOM   1377  H   MOL     2      23.784   2.314   5.645  1.00  0.00           H    
ATOM   1378  H   MOL     2      25.861   7.615   5.645  1.00  0.00           H    
ATOM   1379  H   MOL     2      22.508   8.891   5.645  1.00  0.00           H    
ATOM   1380  H   MOL     2      27.137   1.039   5.645  1.00  0.00           H    
ATOM   1381  H   MOL     2      20.897   2.650   2.186  1.00  0.00           H    
ATOM   1382  H   MOL     2      28.749   7.279   2.186  1.00  0.00           H    
ATOM   1383  H   MOL     2      22.173   6.003   2.186  1.00  0.00           H    
ATOM   1384  H   MOL     2      27.473   3.926   2.186  1.00  0.00           H    
ATOM   1385  C   MOL     2      26.447   2.369   2.906  1.00  0.00           C    
ATOM   1386  C   MOL     2      23.198   7.560   2.906  1.00  0.00           C    
ATOM   1387  C   MOL     2      22.454   1.624   2.906  1.00  0.00           C    
ATOM   1388  C   MOL     2      27.192   8.305   2.906  1.00  0.00           C    
ATOM   1389  C   MOL     2      28.163   2.595   4.925  1.00  0.00           C    
ATOM   1390  C   MOL     2      21.483   7.334   4.925  1.00  0.00           C    
ATOM   1391  C   MOL     2      22.227   3.340   4.925  1.00  0.00           C    
ATOM   1392  C   MOL     2      27.418   6.589   4.925  1.00  0.00           C    
ATOM   1393  C   MOL     2      23.198   2.369   4.925  1.00  0.00           C    
ATOM   1394  C   MOL     2      26.447   7.560   4.925  1.00  0.00           C    
ATOM   1395  C   MOL     2      22.454   8.305   4.925  1.00  0.00           C    
ATOM   1396  C   MOL     2      27.192   1.624   4.925  1.00  0.00           C    
ATOM   1397  C   MOL     2      21.483   2.595   2.906  1.00  0.00           C    
ATOM   1398  C   MOL     2      28.163   7.334   2.906  1.00  0.00           C    
ATOM   1399  C   MOL     2      22.227   6.589   2.906  1.00  0.00           C    
ATOM   1400  C   MOL     2      27.418   3.340   2.906  1.00  0.00           C    
ATOM   1401  F   MOL     2      24.574   1.894   7.886  1.00  0.00           F1-  
ATOM   1402  F   MOL     2      25.072   8.035   7.886  1.00  0.00           F1-  
ATOM   1403  F   MOL     2      22.928   9.680   7.886  1.00  0.00           F1-  
ATOM   1404  F   MOL     2      26.717   0.249   7.886  1.00  0.00           F1-  
ATOM   1405  F   MOL     2      20.107   3.070  15.607  1.00  0.00           F1-  
ATOM   1406  F   MOL     2      29.538   6.859  15.607  1.00  0.00           F1-  
ATOM   1407  F   MOL     2      21.753   5.214  15.607  1.00  0.00           F1-  
ATOM   1408  F   MOL     2      27.893   4.715  15.607  1.00  0.00           F1-  
ATOM   1409 Nb   MOL     2      24.823   0.000   7.925  1.00  0.00          Nb4+  
ATOM   1410 Nb   MOL     2      19.858   4.965  15.568  1.00  0.00          Nb4+  
ATOM   1411 Ni   MOL     2      24.823   0.000  11.747  1.00  0.00          Ni2+  
ATOM   1412 Ni   MOL     2      19.858   4.965  11.747  1.00  0.00          Ni2+  
ATOM   1413  O   MOL     2      24.823   0.000   9.757  1.00  0.00           O2-  
ATOM   1414  O   MOL     2      19.858   4.965  13.737  1.00  0.00           O2-  
ATOM   1415  O   MOL     2      24.823   0.000  13.737  1.00  0.00           O2-  
ATOM   1416  O   MOL     2      19.858   4.965   9.757  1.00  0.00           O2-  
ATOM   1417  N   MOL     2      26.322   1.499  11.747  1.00  0.00           N    
ATOM   1418  N   MOL     2      23.323   8.430  11.747  1.00  0.00           N    
ATOM   1419  N   MOL     2      23.323   1.499  11.747  1.00  0.00           N    
ATOM   1420  N   MOL     2      26.322   8.430  11.747  1.00  0.00           N    
ATOM   1421  N   MOL     2      28.288   3.465  11.747  1.00  0.00           N    
ATOM   1422  N   MOL     2      21.357   6.464  11.747  1.00  0.00           N    
ATOM   1423  N   MOL     2      21.357   3.465  11.747  1.00  0.00           N    
ATOM   1424  N   MOL     2      28.288   6.464  11.747  1.00  0.00           N    
ATOM   1425  H   MOL     2      25.861   2.314  10.017  1.00  0.00           H    
ATOM   1426  H   MOL     2      23.784   7.615  10.017  1.00  0.00           H    
ATOM   1427  H   MOL     2      22.508   1.039  10.017  1.00  0.00           H    
ATOM   1428  H   MOL     2      27.137   8.891  10.017  1.00  0.00           H    
ATOM   1429  H   MOL     2      28.749   2.650  13.477  1.00  0.00           H    
ATOM   1430  H   MOL     2      20.897   7.279  13.477  1.00  0.00           H    
ATOM   1431  H   MOL     2      22.173   3.926  13.477  1.00  0.00           H    
ATOM   1432  H   MOL     2      27.473   6.003  13.477  1.00  0.00           H    
ATOM   1433  H   MOL     2      23.784   2.314  13.477  1.00  0.00           H    
ATOM   1434  H   MOL     2      25.861   7.615  13.477  1.00  0.00           H    
ATOM   1435  H   MOL     2      22.508   8.891  13.477  1.00  0.00           H    
ATOM   1436  H   MOL     2      27.137   1.039  13.477  1.00  0.00           H    
ATOM   1437  H   MOL     2      20.897   2.650  10.017  1.00  0.00           H    
ATOM   1438  H   MOL     2      28.749   7.279  10.017  1.00  0.00           H    
ATOM   1439  H   MOL     2      22.173   6.003  10.017  1.00  0.00           H    
ATOM   1440  H   MOL     2      27.473   3.926  10.017  1.00  0.00           H    
ATOM   1441  C   MOL     2      26.447   2.369  10.737  1.00  0.00           C    
ATOM   1442  C   MOL     2      23.198   7.560  10.737  1.00  0.00           C    
ATOM   1443  C   MOL     2      22.454   1.624  10.737  1.00  0.00           C    
ATOM   1444  C   MOL     2      27.192   8.305  10.737  1.00  0.00           C    
ATOM   1445  C   MOL     2      28.163   2.595  12.756  1.00  0.00           C    
ATOM   1446  C   MOL     2      21.483   7.334  12.756  1.00  0.00           C    
ATOM   1447  C   MOL     2      22.227   3.340  12.756  1.00  0.00           C    
ATOM   1448  C   MOL     2      27.418   6.589  12.756  1.00  0.00           C    
ATOM   1449  C   MOL     2      23.198   2.369  12.756  1.00  0.00           C    
ATOM   1450  C   MOL     2      26.447   7.560  12.756  1.00  0.00           C    
ATOM   1451  C   MOL     2      22.454   8.305  12.756  1.00  0.00           C    
ATOM   1452  C   MOL     2      27.192   1.624  12.756  1.00  0.00           C    
ATOM   1453  C   MOL     2      21.483   2.595  10.737  1.00  0.00           C    
ATOM   1454  C   MOL     2      28.163   7.334  10.737  1.00  0.00           C    
ATOM   1455  C   MOL     2      22.227   6.589  10.737  1.00  0.00           C    
ATOM   1456  C   MOL     2      27.418   3.340  10.737  1.00  0.00           C    
ATOM   1457  F   MOL     2      24.574   1.894  15.717  1.00  0.00           F1-  
ATOM   1458  F   MOL     2      25.072   8.035  15.717  1.00  0.00           F1-  
ATOM   1459  F   MOL     2      22.928   9.680  15.717  1.00  0.00           F1-  
ATOM   1460  F   MOL     2      26.717   0.249  15.717  1.00  0.00           F1-  
ATOM   1461  F   MOL     2      20.107   3.070  23.438  1.00  0.00           F1-  
ATOM   1462  F   MOL     2      29.538   6.859  23.438  1.00  0.00           F1-  
ATOM   1463  F   MOL     2      21.753   5.214  23.438  1.00  0.00           F1-  
ATOM   1464  F   MOL     2      27.893   4.715  23.438  1.00  0.00           F1-  
ATOM   1465 Nb   MOL     2      24.823   0.000  15.756  1.00  0.00          Nb4+  
ATOM   1466 Nb   MOL     2      19.858   4.965  23.399  1.00  0.00          Nb4+  
ATOM   1467 Ni   MOL     2      24.823   0.000  19.578  1.00  0.00          Ni2+  
ATOM   1468 Ni   MOL     2      19.858   4.965  19.578  1.00  0.00          Ni2+  
ATOM   1469  O   MOL     2      24.823   0.000  17.588  1.00  0.00           O2-  
ATOM   1470  O   MOL     2      19.858   4.965  21.568  1.00  0.00           O2-  
ATOM   1471  O   MOL     2      24.823   0.000  21.568  1.00  0.00           O2-  
ATOM   1472  O   MOL     2      19.858   4.965  17.588  1.00  0.00           O2-  
ATOM   1473  N   MOL     2      26.322   1.499  19.578  1.00  0.00           N    
ATOM   1474  N   MOL     2      23.323   8.430  19.578  1.00  0.00           N    
ATOM   1475  N   MOL     2      23.323   1.499  19.578  1.00  0.00           N    
ATOM   1476  N   MOL     2      26.322   8.430  19.578  1.00  0.00           N    
ATOM   1477  N   MOL     2      28.288   3.465  19.578  1.00  0.00           N    
ATOM   1478  N   MOL     2      21.357   6.464  19.578  1.00  0.00           N    
ATOM   1479  N   MOL     2      21.357   3.465  19.578  1.00  0.00           N    
ATOM   1480  N   MOL     2      28.288   6.464  19.578  1.00  0.00           N    
ATOM   1481  H   MOL     2      25.861   2.314  17.848  1.00  0.00           H    
ATOM   1482  H   MOL     2      23.784   7.615  17.848  1.00  0.00           H    
ATOM   1483  H   MOL     2      22.508   1.039  17.848  1.00  0.00           H    
ATOM   1484  H   MOL     2      27.137   8.891  17.848  1.00  0.00           H    
ATOM   1485  H   MOL     2      28.749   2.650  21.308  1.00  0.00           H    
ATOM   1486  H   MOL     2      20.897   7.279  21.308  1.00  0.00           H    
ATOM   1487  H   MOL     2      22.173   3.926  21.308  1.00  0.00           H    
ATOM   1488  H   MOL     2      27.473   6.003  21.308  1.00  0.00           H    
ATOM   1489  H   MOL     2      23.784   2.314  21.308  1.00  0.00           H    
ATOM   1490  H   MOL     2      25.861   7.615  21.308  1.00  0.00           H    
ATOM   1491  H   MOL     2      22.508   8.891  21.308  1.00  0.00           H    
ATOM   1492  H   MOL     2      27.137   1.039  21.308  1.00  0.00           H    
ATOM   1493  H   MOL     2      20.897   2.650  17.848  1.00  0.00           H    
ATOM   1494  H   MOL     2      28.749   7.279  17.848  1.00  0.00           H    
ATOM   1495  H   MOL     2      22.173   6.003  17.848  1.00  0.00           H    
ATOM   1496  H   MOL     2      27.473   3.926  17.848  1.00  0.00           H    
ATOM   1497  C   MOL     2      26.447   2.369  18.568  1.00  0.00           C    
ATOM   1498  C   MOL     2      23.198   7.560  18.568  1.00  0.00           C    
ATOM   1499  C   MOL     2      22.454   1.624  18.568  1.00  0.00           C    
ATOM   1500  C   MOL     2      27.192   8.305  18.568  1.00  0.00           C    
ATOM   1501  C   MOL     2      28.163   2.595  20.587  1.00  0.00           C    
ATOM   1502  C   MOL     2      21.483   7.334  20.587  1.00  0.00           C    
ATOM   1503  C   MOL     2      22.227   3.340  20.587  1.00  0.00           C    
ATOM   1504  C   MOL     2      27.418   6.589  20.587  1.00  0.00           C    
ATOM   1505  C   MOL     2      23.198   2.369  20.587  1.00  0.00           C    
ATOM   1506  C   MOL     2      26.447   7.560  20.587  1.00  0.00           C    
ATOM   1507  C   MOL     2      22.454   8.305  20.587  1.00  0.00           C    
ATOM   1508  C   MOL     2      27.192   1.624  20.587  1.00  0.00           C    
ATOM   1509  C   MOL     2      21.483   2.595  18.568  1.00  0.00           C    
ATOM   1510  C   MOL     2      28.163   7.334  18.568  1.00  0.00           C    
ATOM   1511  C   MOL     2      22.227   6.589  18.568  1.00  0.00           C    
ATOM   1512  C   MOL     2      27.418   3.340  18.568  1.00  0.00           C    
ATOM   1513  F   MOL     2      24.574   1.894  23.548  1.00  0.00           F1-  
ATOM   1514  F   MOL     2      25.072   8.035  23.548  1.00  0.00           F1-  
ATOM   1515  F   MOL     2      22.928   9.680  23.548  1.00  0.00           F1-  
ATOM   1516  F   MOL     2      26.717   0.249  23.548  1.00  0.00           F1-  
ATOM   1517  F   MOL     2      20.107   3.070  31.270  1.00  0.00           F1-  
ATOM   1518  F   MOL     2      29.538   6.859  31.270  1.00  0.00           F1-  
ATOM   1519  F   MOL     2      21.753   5.214  31.270  1.00  0.00           F1-  
ATOM   1520  F   MOL     2      27.893   4.715  31.270  1.00  0.00           F1-  
ATOM   1521 Nb   MOL     2      24.823   0.000  23.587  1.00  0.00          Nb4+  
ATOM   1522 Nb   MOL     2      19.858   4.965  31.230  1.00  0.00          Nb4+  
ATOM   1523 Ni   MOL     2      24.823   0.000  27.409  1.00  0.00          Ni2+  
ATOM   1524 Ni   MOL     2      19.858   4.965  27.409  1.00  0.00          Ni2+  
ATOM   1525  O   MOL     2      24.823   0.000  25.419  1.00  0.00           O2-  
ATOM   1526  O   MOL     2      19.858   4.965  29.399  1.00  0.00           O2-  
ATOM   1527  O   MOL     2      24.823   0.000  29.399  1.00  0.00           O2-  
ATOM   1528  O   MOL     2      19.858   4.965  25.419  1.00  0.00           O2-  
ATOM   1529  N   MOL     2      26.322   1.499  27.409  1.00  0.00           N    
ATOM   1530  N   MOL     2      23.323   8.430  27.409  1.00  0.00           N    
ATOM   1531  N   MOL     2      23.323   1.499  27.409  1.00  0.00           N    
ATOM   1532  N   MOL     2      26.322   8.430  27.409  1.00  0.00           N    
ATOM   1533  N   MOL     2      28.288   3.465  27.409  1.00  0.00           N    
ATOM   1534  N   MOL     2      21.357   6.464  27.409  1.00  0.00           N    
ATOM   1535  N   MOL     2      21.357   3.465  27.409  1.00  0.00           N    
ATOM   1536  N   MOL     2      28.288   6.464  27.409  1.00  0.00           N    
ATOM   1537  H   MOL     2      25.861   2.314  25.679  1.00  0.00           H    
ATOM   1538  H   MOL     2      23.784   7.615  25.679  1.00  0.00           H    
ATOM   1539  H   MOL     2      22.508   1.039  25.679  1.00  0.00           H    
ATOM   1540  H   MOL     2      27.137   8.891  25.679  1.00  0.00           H    
ATOM   1541  H   MOL     2      28.749   2.650  29.139  1.00  0.00           H    
ATOM   1542  H   MOL     2      20.897   7.279  29.139  1.00  0.00           H    
ATOM   1543  H   MOL     2      22.173   3.926  29.139  1.00  0.00           H    
ATOM   1544  H   MOL     2      27.473   6.003  29.139  1.00  0.00           H    
ATOM   1545  H   MOL     2      23.784   2.314  29.139  1.00  0.00           H    
ATOM   1546  H   MOL     2      25.861   7.615  29.139  1.00  0.00           H    
ATOM   1547  H   MOL     2      22.508   8.891  29.139  1.00  0.00           H    
ATOM   1548  H   MOL     2      27.137   1.039  29.139  1.00  0.00           H    
ATOM   1549  H   MOL     2      20.897   2.650  25.679  1.00  0.00           H    
ATOM   1550  H   MOL     2      28.749   7.279  25.679  1.00  0.00           H    
ATOM   1551  H   MOL     2      22.173   6.003  25.679  1.00  0.00           H    
ATOM   1552  H   MOL     2      27.473   3.926  25.679  1.00  0.00           H    
ATOM   1553  C   MOL     2      26.447   2.369  26.399  1.00  0.00           C    
ATOM   1554  C   MOL     2      23.198   7.560  26.399  1.00  0.00           C    
ATOM   1555  C   MOL     2      22.454   1.624  26.399  1.00  0.00           C    
ATOM   1556  C   MOL     2      27.192   8.305  26.399  1.00  0.00           C    
ATOM   1557  C   MOL     2      28.163   2.595  28.418  1.00  0.00           C    
ATOM   1558  C   MOL     2      21.483   7.334  28.418  1.00  0.00           C    
ATOM   1559  C   MOL     2      22.227   3.340  28.418  1.00  0.00           C    
ATOM   1560  C   MOL     2      27.418   6.589  28.418  1.00  0.00           C    
ATOM   1561  C   MOL     2      23.198   2.369  28.418  1.00  0.00           C    
ATOM   1562  C   MOL     2      26.447   7.560  28.418  1.00  0.00           C    
ATOM   1563  C   MOL     2      22.454   8.305  28.418  1.00  0.00           C    
ATOM   1564  C   MOL     2      27.192   1.624  28.418  1.00  0.00           C    
ATOM   1565  C   MOL     2      21.483   2.595  26.399  1.00  0.00           C    
ATOM   1566  C   MOL     2      28.163   7.334  26.399  1.00  0.00           C    
ATOM   1567  C   MOL     2      22.227   6.589  26.399  1.00  0.00           C    
ATOM   1568  C   MOL     2      27.418   3.340  26.399  1.00  0.00           C    
ATOM   1569  F   MOL     2      24.574  11.824   0.055  1.00  0.00           F1-  
ATOM   1570  F   MOL     2      25.072  17.964   0.055  1.00  0.00           F1-  
ATOM   1571  F   MOL     2      22.928  19.609   0.055  1.00  0.00           F1-  
ATOM   1572  F   MOL     2      26.717  10.178   0.055  1.00  0.00           F1-  
ATOM   1573  F   MOL     2      20.107  12.999   7.776  1.00  0.00           F1-  
ATOM   1574  F   MOL     2      29.538  16.788   7.776  1.00  0.00           F1-  
ATOM   1575  F   MOL     2      21.753  15.143   7.776  1.00  0.00           F1-  
ATOM   1576  F   MOL     2      27.893  14.644   7.776  1.00  0.00           F1-  
ATOM   1577 Nb   MOL     2      24.823   9.929   0.094  1.00  0.00          Nb4+  
ATOM   1578 Nb   MOL     2      19.858  14.894   7.737  1.00  0.00          Nb4+  
ATOM   1579 Ni   MOL     2      24.823   9.929   3.916  1.00  0.00          Ni2+  
ATOM   1580 Ni   MOL     2      19.858  14.894   3.916  1.00  0.00          Ni2+  
ATOM   1581  O   MOL     2      24.823   9.929   1.926  1.00  0.00           O2-  
ATOM   1582  O   MOL     2      19.858  14.894   5.905  1.00  0.00           O2-  
ATOM   1583  O   MOL     2      24.823   9.929   5.905  1.00  0.00           O2-  
ATOM   1584  O   MOL     2      19.858  14.894   1.926  1.00  0.00           O2-  
ATOM   1585  N   MOL     2      26.322  11.428   3.916  1.00  0.00           N    
ATOM   1586  N   MOL     2      23.323  18.359   3.916  1.00  0.00           N    
ATOM   1587  N   MOL     2      23.323  11.428   3.916  1.00  0.00           N    
ATOM   1588  N   MOL     2      26.322  18.359   3.916  1.00  0.00           N    
ATOM   1589  N   MOL     2      28.288  13.394   3.916  1.00  0.00           N    
ATOM   1590  N   MOL     2      21.357  16.393   3.916  1.00  0.00           N    
ATOM   1591  N   MOL     2      21.357  13.394   3.916  1.00  0.00           N    
ATOM   1592  N   MOL     2      28.288  16.393   3.916  1.00  0.00           N    
ATOM   1593  H   MOL     2      25.861  12.244   2.186  1.00  0.00           H    
ATOM   1594  H   MOL     2      23.784  17.544   2.186  1.00  0.00           H    
ATOM   1595  H   MOL     2      22.508  10.968   2.186  1.00  0.00           H    
ATOM   1596  H   MOL     2      27.137  18.820   2.186  1.00  0.00           H    
ATOM   1597  H   MOL     2      28.749  12.579   5.645  1.00  0.00           H    
ATOM   1598  H   MOL     2      20.897  17.208   5.645  1.00  0.00           H    
ATOM   1599  H   MOL     2      22.173  13.855   5.645  1.00  0.00           H    
ATOM   1600  H   MOL     2      27.473  15.932   5.645  1.00  0.00           H    
ATOM   1601  H   MOL     2      23.784  12.244   5.645  1.00  0.00           H    
ATOM   1602  H   MOL     2      25.861  17.544   5.645  1.00  0.00           H    
ATOM   1603  H   MOL     2      22.508  18.820   5.645  1.00  0.00           H    
ATOM   1604  H   MOL     2      27.137  10.968   5.645  1.00  0.00           H    
ATOM   1605  H   MOL     2      20.897  12.579   2.186  1.00  0.00           H    
ATOM   1606  H   MOL     2      28.749  17.208   2.186  1.00  0.00           H    
ATOM   1607  H   MOL     2      22.173  15.932   2.186  1.00  0.00           H    
ATOM   1608  H   MOL     2      27.473  13.855   2.186  1.00  0.00           H    
ATOM   1609  C   MOL     2      26.447  12.298   2.906  1.00  0.00           C    
ATOM   1610  C   MOL     2      23.198  17.489   2.906  1.00  0.00           C    
ATOM   1611  C   MOL     2      22.454  11.554   2.906  1.00  0.00           C    
ATOM   1612  C   MOL     2      27.192  18.234   2.906  1.00  0.00           C    
ATOM   1613  C   MOL     2      28.163  12.525   4.925  1.00  0.00           C    
ATOM   1614  C   MOL     2      21.483  17.263   4.925  1.00  0.00           C    
ATOM   1615  C   MOL     2      22.227  13.269   4.925  1.00  0.00           C    
ATOM   1616  C   MOL     2      27.418  16.518   4.925  1.00  0.00           C    
ATOM   1617  C   MOL     2      23.198  12.298   4.925  1.00  0.00           C    
ATOM   1618  C   MOL     2      26.447  17.489   4.925  1.00  0.00           C    
ATOM   1619  C   MOL     2      22.454  18.234   4.925  1.00  0.00           C    
ATOM   1620  C   MOL     2      27.192  11.554   4.925  1.00  0.00           C    
ATOM   1621  C   MOL     2      21.483  12.525   2.906  1.00  0.00           C    
ATOM   1622  C   MOL     2      28.163  17.263   2.906  1.00  0.00           C    
ATOM   1623  C   MOL     2      22.227  16.518   2.906  1.00  0.00           C    
ATOM   1624  C   MOL     2      27.418  13.269   2.906  1.00  0.00           C    
ATOM   1625  F   MOL     2      24.574  11.824   7.886  1.00  0.00           F1-  
ATOM   1626  F   MOL     2      25.072  17.964   7.886  1.00  0.00           F1-  
ATOM   1627  F   MOL     2      22.928  19.609   7.886  1.00  0.00           F1-  
ATOM   1628  F   MOL     2      26.717  10.178   7.886  1.00  0.00           F1-  
ATOM   1629  F   MOL     2      20.107  12.999  15.607  1.00  0.00           F1-  
ATOM   1630  F   MOL     2      29.538  16.788  15.607  1.00  0.00           F1-  
ATOM   1631  F   MOL     2      21.753  15.143  15.607  1.00  0.00           F1-  
ATOM   1632  F   MOL     2      27.893  14.644  15.607  1.00  0.00           F1-  
ATOM   1633 Nb   MOL     2      24.823   9.929   7.925  1.00  0.00          Nb4+  
ATOM   1634 Nb   MOL     2      19.858  14.894  15.568  1.00  0.00          Nb4+  
ATOM   1635 Ni   MOL     2      24.823   9.929  11.747  1.00  0.00          Ni2+  
ATOM   1636 Ni   MOL     2      19.858  14.894  11.747  1.00  0.00          Ni2+  
ATOM   1637  O   MOL     2      24.823   9.929   9.757  1.00  0.00           O2-  
ATOM   1638  O   MOL     2      19.858  14.894  13.737  1.00  0.00           O2-  
ATOM   1639  O   MOL     2      24.823   9.929  13.737  1.00  0.00           O2-  
ATOM   1640  O   MOL     2      19.858  14.894   9.757  1.00  0.00           O2-  
ATOM   1641  N   MOL     2      26.322  11.428  11.747  1.00  0.00           N    
ATOM   1642  N   MOL     2      23.323  18.359  11.747  1.00  0.00           N    
ATOM   1643  N   MOL     2      23.323  11.428  11.747  1.00  0.00           N    
ATOM   1644  N   MOL     2      26.322  18.359  11.747  1.00  0.00           N    
ATOM   1645  N   MOL     2      28.288  13.394  11.747  1.00  0.00           N    
ATOM   1646  N   MOL     2      21.357  16.393  11.747  1.00  0.00           N    
ATOM   1647  N   MOL     2      21.357  13.394  11.747  1.00  0.00           N    
ATOM   1648  N   MOL     2      28.288  16.393  11.747  1.00  0.00           N    
ATOM   1649  H   MOL     2      25.861  12.244  10.017  1.00  0.00           H    
ATOM   1650  H   MOL     2      23.784  17.544  10.017  1.00  0.00           H    
ATOM   1651  H   MOL     2      22.508  10.968  10.017  1.00  0.00           H    
ATOM   1652  H   MOL     2      27.137  18.820  10.017  1.00  0.00           H    
ATOM   1653  H   MOL     2      28.749  12.579  13.477  1.00  0.00           H    
ATOM   1654  H   MOL     2      20.897  17.208  13.477  1.00  0.00           H    
ATOM   1655  H   MOL     2      22.173  13.855  13.477  1.00  0.00           H    
ATOM   1656  H   MOL     2      27.473  15.932  13.477  1.00  0.00           H    
ATOM   1657  H   MOL     2      23.784  12.244  13.477  1.00  0.00           H    
ATOM   1658  H   MOL     2      25.861  17.544  13.477  1.00  0.00           H    
ATOM   1659  H   MOL     2      22.508  18.820  13.477  1.00  0.00           H    
ATOM   1660  H   MOL     2      27.137  10.968  13.477  1.00  0.00           H    
ATOM   1661  H   MOL     2      20.897  12.579  10.017  1.00  0.00           H    
ATOM   1662  H   MOL     2      28.749  17.208  10.017  1.00  0.00           H    
ATOM   1663  H   MOL     2      22.173  15.932  10.017  1.00  0.00           H    
ATOM   1664  H   MOL     2      27.473  13.855  10.017  1.00  0.00           H    
ATOM   1665  C   MOL     2      26.447  12.298  10.737  1.00  0.00           C    
ATOM   1666  C   MOL     2      23.198  17.489  10.737  1.00  0.00           C    
ATOM   1667  C   MOL     2      22.454  11.554  10.737  1.00  0.00           C    
ATOM   1668  C   MOL     2      27.192  18.234  10.737  1.00  0.00           C    
ATOM   1669  C   MOL     2      28.163  12.525  12.756  1.00  0.00           C    
ATOM   1670  C   MOL     2      21.483  17.263  12.756  1.00  0.00           C    
ATOM   1671  C   MOL     2      22.227  13.269  12.756  1.00  0.00           C    
ATOM   1672  C   MOL     2      27.418  16.518  12.756  1.00  0.00           C    
ATOM   1673  C   MOL     2      23.198  12.298  12.756  1.00  0.00           C    
ATOM   1674  C   MOL     2      26.447  17.489  12.756  1.00  0.00           C    
ATOM   1675  C   MOL     2      22.454  18.234  12.756  1.00  0.00           C    
ATOM   1676  C   MOL     2      27.192  11.554  12.756  1.00  0.00           C    
ATOM   1677  C   MOL     2      21.483  12.525  10.737  1.00  0.00           C    
ATOM   1678  C   MOL     2      28.163  17.263  10.737  1.00  0.00           C    
ATOM   1679  C   MOL     2      22.227  16.518  10.737  1.00  0.00           C    
ATOM   1680  C   MOL     2      27.418  13.269  10.737  1.00  0.00           C    
ATOM   1681  F   MOL     2      24.574  11.824  15.717  1.00  0.00           F1-  
ATOM   1682  F   MOL     2      25.072  17.964  15.717  1.00  0.00           F1-  
ATOM   1683  F   MOL     2      22.928  19.609  15.717  1.00  0.00           F1-  
ATOM   1684  F   MOL     2      26.717  10.178  15.717  1.00  0.00           F1-  
ATOM   1685  F   MOL     2      20.107  12.999  23.438  1.00  0.00           F1-  
ATOM   1686  F   MOL     2      29.538  16.788  23.438  1.00  0.00           F1-  
ATOM   1687  F   MOL     2      21.753  15.143  23.438  1.00  0.00           F1-  
ATOM   1688  F   MOL     2      27.893  14.644  23.438  1.00  0.00           F1-  
ATOM   1689 Nb   MOL     2      24.823   9.929  15.756  1.00  0.00          Nb4+  
ATOM   1690 Nb   MOL     2      19.858  14.894  23.399  1.00  0.00          Nb4+  
ATOM   1691 Ni   MOL     2      24.823   9.929  19.578  1.00  0.00          Ni2+  
ATOM   1692 Ni   MOL     2      19.858  14.894  19.578  1.00  0.00          Ni2+  
ATOM   1693  O   MOL     2      24.823   9.929  17.588  1.00  0.00           O2-  
ATOM   1694  O   MOL     2      19.858  14.894  21.568  1.00  0.00           O2-  
ATOM   1695  O   MOL     2      24.823   9.929  21.568  1.00  0.00           O2-  
ATOM   1696  O   MOL     2      19.858  14.894  17.588  1.00  0.00           O2-  
ATOM   1697  N   MOL     2      26.322  11.428  19.578  1.00  0.00           N    
ATOM   1698  N   MOL     2      23.323  18.359  19.578  1.00  0.00           N    
ATOM   1699  N   MOL     2      23.323  11.428  19.578  1.00  0.00           N    
ATOM   1700  N   MOL     2      26.322  18.359  19.578  1.00  0.00           N    
ATOM   1701  N   MOL     2      28.288  13.394  19.578  1.00  0.00           N    
ATOM   1702  N   MOL     2      21.357  16.393  19.578  1.00  0.00           N    
ATOM   1703  N   MOL     2      21.357  13.394  19.578  1.00  0.00           N    
ATOM   1704  N   MOL     2      28.288  16.393  19.578  1.00  0.00           N    
ATOM   1705  H   MOL     2      25.861  12.244  17.848  1.00  0.00           H    
ATOM   1706  H   MOL     2      23.784  17.544  17.848  1.00  0.00           H    
ATOM   1707  H   MOL     2      22.508  10.968  17.848  1.00  0.00           H    
ATOM   1708  H   MOL     2      27.137  18.820  17.848  1.00  0.00           H    
ATOM   1709  H   MOL     2      28.749  12.579  21.308  1.00  0.00           H    
ATOM   1710  H   MOL     2      20.897  17.208  21.308  1.00  0.00           H    
ATOM   1711  H   MOL     2      22.173  13.855  21.308  1.00  0.00           H    
ATOM   1712  H   MOL     2      27.473  15.932  21.308  1.00  0.00           H    
ATOM   1713  H   MOL     2      23.784  12.244  21.308  1.00  0.00           H    
ATOM   1714  H   MOL     2      25.861  17.544  21.308  1.00  0.00           H    
ATOM   1715  H   MOL     2      22.508  18.820  21.308  1.00  0.00           H    
ATOM   1716  H   MOL     2      27.137  10.968  21.308  1.00  0.00           H    
ATOM   1717  H   MOL     2      20.897  12.579  17.848  1.00  0.00           H    
ATOM   1718  H   MOL     2      28.749  17.208  17.848  1.00  0.00           H    
ATOM   1719  H   MOL     2      22.173  15.932  17.848  1.00  0.00           H    
ATOM   1720  H   MOL     2      27.473  13.855  17.848  1.00  0.00           H    
ATOM   1721  C   MOL     2      26.447  12.298  18.568  1.00  0.00           C    
ATOM   1722  C   MOL     2      23.198  17.489  18.568  1.00  0.00           C    
ATOM   1723  C   MOL     2      22.454  11.554  18.568  1.00  0.00           C    
ATOM   1724  C   MOL     2      27.192  18.234  18.568  1.00  0.00           C    
ATOM   1725  C   MOL     2      28.163  12.525  20.587  1.00  0.00           C    
ATOM   1726  C   MOL     2      21.483  17.263  20.587  1.00  0.00           C    
ATOM   1727  C   MOL     2      22.227  13.269  20.587  1.00  0.00           C    
ATOM   1728  C   MOL     2      27.418  16.518  20.587  1.00  0.00           C    
ATOM   1729  C   MOL     2      23.198  12.298  20.587  1.00  0.00           C    
ATOM   1730  C   MOL     2      26.447  17.489  20.587  1.00  0.00           C    
ATOM   1731  C   MOL     2      22.454  18.234  20.587  1.00  0.00           C    
ATOM   1732  C   MOL     2      27.192  11.554  20.587  1.00  0.00           C    
ATOM   1733  C   MOL     2      21.483  12.525  18.568  1.00  0.00           C    
ATOM   1734  C   MOL     2      28.163  17.263  18.568  1.00  0.00           C    
ATOM   1735  C   MOL     2      22.227  16.518  18.568  1.00  0.00           C    
ATOM   1736  C   MOL     2      27.418  13.269  18.568  1.00  0.00           C    
ATOM   1737  F   MOL     2      24.574  11.824  23.548  1.00  0.00           F1-  
ATOM   1738  F   MOL     2      25.072  17.964  23.548  1.00  0.00           F1-  
ATOM   1739  F   MOL     2      22.928  19.609  23.548  1.00  0.00           F1-  
ATOM   1740  F   MOL     2      26.717  10.178  23.548  1.00  0.00           F1-  
ATOM   1741  F   MOL     2      20.107  12.999  31.270  1.00  0.00           F1-  
ATOM   1742  F   MOL     2      29.538  16.788  31.270  1.00  0.00           F1-  
ATOM   1743  F   MOL     2      21.753  15.143  31.270  1.00  0.00           F1-  
ATOM   1744  F   MOL     2      27.893  14.644  31.270  1.00  0.00           F1-  
ATOM   1745 Nb   MOL     2      24.823   9.929  23.587  1.00  0.00          Nb4+  
ATOM   1746 Nb   MOL     2      19.858  14.894  31.230  1.00  0.00          Nb4+  
ATOM   1747 Ni   MOL     2      24.823   9.929  27.409  1.00  0.00          Ni2+  
ATOM   1748 Ni   MOL     2      19.858  14.894  27.409  1.00  0.00          Ni2+  
ATOM   1749  O   MOL     2      24.823   9.929  25.419  1.00  0.00           O2-  
ATOM   1750  O   MOL     2      19.858  14.894  29.399  1.00  0.00           O2-  
ATOM   1751  O   MOL     2      24.823   9.929  29.399  1.00  0.00           O2-  
ATOM   1752  O   MOL     2      19.858  14.894  25.419  1.00  0.00           O2-  
ATOM   1753  N   MOL     2      26.322  11.428  27.409  1.00  0.00           N    
ATOM   1754  N   MOL     2      23.323  18.359  27.409  1.00  0.00           N    
ATOM   1755  N   MOL     2      23.323  11.428  27.409  1.00  0.00           N    
ATOM   1756  N   MOL     2      26.322  18.359  27.409  1.00  0.00           N    
ATOM   1757  N   MOL     2      28.288  13.394  27.409  1.00  0.00           N    
ATOM   1758  N   MOL     2      21.357  16.393  27.409  1.00  0.00           N    
ATOM   1759  N   MOL     2      21.357  13.394  27.409  1.00  0.00           N    
ATOM   1760  N   MOL     2      28.288  16.393  27.409  1.00  0.00           N    
ATOM   1761  H   MOL     2      25.861  12.244  25.679  1.00  0.00           H    
ATOM   1762  H   MOL     2      23.784  17.544  25.679  1.00  0.00           H    
ATOM   1763  H   MOL     2      22.508  10.968  25.679  1.00  0.00           H    
ATOM   1764  H   MOL     2      27.137  18.820  25.679  1.00  0.00           H    
ATOM   1765  H   MOL     2      28.749  12.579  29.139  1.00  0.00           H    
ATOM   1766  H   MOL     2      20.897  17.208  29.139  1.00  0.00           H    
ATOM   1767  H   MOL     2      22.173  13.855  29.139  1.00  0.00           H    
ATOM   1768  H   MOL     2      27.473  15.932  29.139  1.00  0.00           H    
ATOM   1769  H   MOL     2      23.784  12.244  29.139  1.00  0.00           H    
ATOM   1770  H   MOL     2      25.861  17.544  29.139  1.00  0.00           H    
ATOM   1771  H   MOL     2      22.508  18.820  29.139  1.00  0.00           H    
ATOM   1772  H   MOL     2      27.137  10.968  29.139  1.00  0.00           H    
ATOM   1773  H   MOL     2      20.897  12.579  25.679  1.00  0.00           H    
ATOM   1774  H   MOL     2      28.749  17.208  25.679  1.00  0.00           H    
ATOM   1775  H   MOL     2      22.173  15.932  25.679  1.00  0.00           H    
ATOM   1776  H   MOL     2      27.473  13.855  25.679  1.00  0.00           H    
ATOM   1777  C   MOL     2      26.447  12.298  26.399  1.00  0.00           C    
ATOM   1778  C   MOL     2      23.198  17.489  26.399  1.00  0.00           C    
ATOM   1779  C   MOL     2      22.454  11.554  26.399  1.00  0.00           C    
ATOM   1780  C   MOL     2      27.192  18.234  26.399  1.00  0.00           C    
ATOM   1781  C   MOL     2      28.163  12.525  28.418  1.00  0.00           C    
ATOM   1782  C   MOL     2      21.483  17.263  28.418  1.00  0.00           C    
ATOM   1783  C   MOL     2      22.227  13.269  28.418  1.00  0.00           C    
ATOM   1784  C   MOL     2      27.418  16.518  28.418  1.00  0.00           C    
ATOM   1785  C   MOL     2      23.198  12.298  28.418  1.00  0.00           C    
ATOM   1786  C   MOL     2      26.447  17.489  28.418  1.00  0.00           C    
ATOM   1787  C   MOL     2      22.454  18.234  28.418  1.00  0.00           C    
ATOM   1788  C   MOL     2      27.192  11.554  28.418  1.00  0.00           C    
ATOM   1789  C   MOL     2      21.483  12.525  26.399  1.00  0.00           C    
ATOM   1790  C   MOL     2      28.163  17.263  26.399  1.00  0.00           C    
ATOM   1791  C   MOL     2      22.227  16.518  26.399  1.00  0.00           C    
ATOM   1792  C   MOL     2      27.418  13.269  26.399  1.00  0.00           C    
ATOM   1793  F   MOL     2      24.574  21.753   0.055  1.00  0.00           F1-  
ATOM   1794  F   MOL     2      25.072  27.893   0.055  1.00  0.00           F1-  
ATOM   1795  F   MOL     2      22.928  29.538   0.055  1.00  0.00           F1-  
ATOM   1796  F   MOL     2      26.717  20.107   0.055  1.00  0.00           F1-  
ATOM   1797  F   MOL     2      20.107  22.928   7.776  1.00  0.00           F1-  
ATOM   1798  F   MOL     2      29.538  26.717   7.776  1.00  0.00           F1-  
ATOM   1799  F   MOL     2      21.753  25.072   7.776  1.00  0.00           F1-  
ATOM   1800  F   MOL     2      27.893  24.574   7.776  1.00  0.00           F1-  
ATOM   1801 Nb   MOL     2      24.823  19.858   0.094  1.00  0.00          Nb4+  
ATOM   1802 Nb   MOL     2      19.858  24.823   7.737  1.00  0.00          Nb4+  
ATOM   1803 Ni   MOL     2      24.823  19.858   3.916  1.00  0.00          Ni2+  
ATOM   1804 Ni   MOL     2      19.858  24.823   3.916  1.00  0.00          Ni2+  
ATOM   1805  O   MOL     2      24.823  19.858   1.926  1.00  0.00           O2-  
ATOM   1806  O   MOL     2      19.858  24.823   5.905  1.00  0.00           O2-  
ATOM   1807  O   MOL     2      24.823  19.858   5.905  1.00  0.00           O2-  
ATOM   1808  O   MOL     2      19.858  24.823   1.926  1.00  0.00           O2-  
ATOM   1809  N   MOL     2      26.322  21.357   3.916  1.00  0.00           N    
ATOM   1810  N   MOL     2      23.323  28.288   3.916  1.00  0.00           N    
ATOM   1811  N   MOL     2      23.323  21.357   3.916  1.00  0.00           N    
ATOM   1812  N   MOL     2      26.322  28.288   3.916  1.00  0.00           N    
ATOM   1813  N   MOL     2      28.288  23.323   3.916  1.00  0.00           N    
ATOM   1814  N   MOL     2      21.357  26.322   3.916  1.00  0.00           N    
ATOM   1815  N   MOL     2      21.357  23.323   3.916  1.00  0.00           N    
ATOM   1816  N   MOL     2      28.288  26.322   3.916  1.00  0.00           N    
ATOM   1817  H   MOL     2      25.861  22.173   2.186  1.00  0.00           H    
ATOM   1818  H   MOL     2      23.784  27.473   2.186  1.00  0.00           H    
ATOM   1819  H   MOL     2      22.508  20.897   2.186  1.00  0.00           H    
ATOM   1820  H   MOL     2      27.137  28.749   2.186  1.00  0.00           H    
ATOM   1821  H   MOL     2      28.749  22.508   5.645  1.00  0.00           H    
ATOM   1822  H   MOL     2      20.897  27.137   5.645  1.00  0.00           H    
ATOM   1823  H   MOL     2      22.173  23.784   5.645  1.00  0.00           H    
ATOM   1824  H   MOL     2      27.473  25.861   5.645  1.00  0.00           H    
ATOM   1825  H   MOL     2      23.784  22.173   5.645  1.00  0.00           H    
ATOM   1826  H   MOL     2      25.861  27.473   5.645  1.00  0.00           H    
ATOM   1827  H   MOL     2      22.508  28.749   5.645  1.00  0.00           H    
ATOM   1828  H   MOL     2      27.137  20.897   5.645  1.00  0.00           H    
ATOM   1829  H   MOL     2      20.897  22.508   2.186  1.00  0.00           H    
ATOM   1830  H   MOL     2      28.749  27.137   2.186  1.00  0.00           H    
ATOM   1831  H   MOL     2      22.173  25.861   2.186  1.00  0.00           H    
ATOM   1832  H   MOL     2      27.473  23.784   2.186  1.00  0.00           H    
ATOM   1833  C   MOL     2      26.447  22.227   2.906  1.00  0.00           C    
ATOM   1834  C   MOL     2      23.198  27.418   2.906  1.00  0.00           C    
ATOM   1835  C   MOL     2      22.454  21.483   2.906  1.00  0.00           C    
ATOM   1836  C   MOL     2      27.192  28.163   2.906  1.00  0.00           C    
ATOM   1837  C   MOL     2      28.163  22.454   4.925  1.00  0.00           C    
ATOM   1838  C   MOL     2      21.483  27.192   4.925  1.00  0.00           C    
ATOM   1839  C   MOL     2      22.227  23.198   4.925  1.00  0.00           C    
ATOM   1840  C   MOL     2      27.418  26.447   4.925  1.00  0.00           C    
ATOM   1841  C   MOL     2      23.198  22.227   4.925  1.00  0.00           C    
ATOM   1842  C   MOL     2      26.447  27.418   4.925  1.00  0.00           C    
ATOM   1843  C   MOL     2      22.454  28.163   4.925  1.00  0.00           C    
ATOM   1844  C   MOL     2      27.192  21.483   4.925  1.00  0.00           C    
ATOM   1845  C   MOL     2      21.483  22.454   2.906  1.00  0.00           C    
ATOM   1846  C   MOL     2      28.163  27.192   2.906  1.00  0.00           C    
ATOM   1847  C   MOL     2      22.227  26.447   2.906  1.00  0.00           C    
ATOM   1848  C   MOL     2      27.418  23.198   2.906  1.00  0.00           C    
ATOM   1849  F   MOL     2      24.574  21.753   7.886  1.00  0.00           F1-  
ATOM   1850  F   MOL     2      25.072  27.893   7.886  1.00  0.00           F1-  
ATOM   1851  F   MOL     2      22.928  29.538   7.886  1.00  0.00           F1-  
ATOM   1852  F   MOL     2      26.717  20.107   7.886  1.00  0.00           F1-  
ATOM   1853  F   MOL     2      20.107  22.928  15.607  1.00  0.00           F1-  
ATOM   1854  F   MOL     2      29.538  26.717  15.607  1.00  0.00           F1-  
ATOM   1855  F   MOL     2      21.753  25.072  15.607  1.00  0.00           F1-  
ATOM   1856  F   MOL     2      27.893  24.574  15.607  1.00  0.00           F1-  
ATOM   1857 Nb   MOL     2      24.823  19.858   7.925  1.00  0.00          Nb4+  
ATOM   1858 Nb   MOL     2      19.858  24.823  15.568  1.00  0.00          Nb4+  
ATOM   1859 Ni   MOL     2      24.823  19.858  11.747  1.00  0.00          Ni2+  
ATOM   1860 Ni   MOL     2      19.858  24.823  11.747  1.00  0.00          Ni2+  
ATOM   1861  O   MOL     2      24.823  19.858   9.757  1.00  0.00           O2-  
ATOM   1862  O   MOL     2      19.858  24.823  13.737  1.00  0.00           O2-  
ATOM   1863  O   MOL     2      24.823  19.858  13.737  1.00  0.00           O2-  
ATOM   1864  O   MOL     2      19.858  24.823   9.757  1.00  0.00           O2-  
ATOM   1865  N   MOL     2      26.322  21.357  11.747  1.00  0.00           N    
ATOM   1866  N   MOL     2      23.323  28.288  11.747  1.00  0.00           N    
ATOM   1867  N   MOL     2      23.323  21.357  11.747  1.00  0.00           N    
ATOM   1868  N   MOL     2      26.322  28.288  11.747  1.00  0.00           N    
ATOM   1869  N   MOL     2      28.288  23.323  11.747  1.00  0.00           N    
ATOM   1870  N   MOL     2      21.357  26.322  11.747  1.00  0.00           N    
ATOM   1871  N   MOL     2      21.357  23.323  11.747  1.00  0.00           N    
ATOM   1872  N   MOL     2      28.288  26.322  11.747  1.00  0.00           N    
ATOM   1873  H   MOL     2      25.861  22.173  10.017  1.00  0.00           H    
ATOM   1874  H   MOL     2      23.784  27.473  10.017  1.00  0.00           H    
ATOM   1875  H   MOL     2      22.508  20.897  10.017  1.00  0.00           H    
ATOM   1876  H   MOL     2      27.137  28.749  10.017  1.00  0.00           H    
ATOM   1877  H   MOL     2      28.749  22.508  13.477  1.00  0.00           H    
ATOM   1878  H   MOL     2      20.897  27.137  13.477  1.00  0.00           H    
ATOM   1879  H   MOL     2      22.173  23.784  13.477  1.00  0.00           H    
ATOM   1880  H   MOL     2      27.473  25.861  13.477  1.00  0.00           H    
ATOM   1881  H   MOL     2      23.784  22.173  13.477  1.00  0.00           H    
ATOM   1882  H   MOL     2      25.861  27.473  13.477  1.00  0.00           H    
ATOM   1883  H   MOL     2      22.508  28.749  13.477  1.00  0.00           H    
ATOM   1884  H   MOL     2      27.137  20.897  13.477  1.00  0.00           H    
ATOM   1885  H   MOL     2      20.897  22.508  10.017  1.00  0.00           H    
ATOM   1886  H   MOL     2      28.749  27.137  10.017  1.00  0.00           H    
ATOM   1887  H   MOL     2      22.173  25.861  10.017  1.00  0.00           H    
ATOM   1888  H   MOL     2      27.473  23.784  10.017  1.00  0.00           H    
ATOM   1889  C   MOL     2      26.447  22.227  10.737  1.00  0.00           C    
ATOM   1890  C   MOL     2      23.198  27.418  10.737  1.00  0.00           C    
ATOM   1891  C   MOL     2      22.454  21.483  10.737  1.00  0.00           C    
ATOM   1892  C   MOL     2      27.192  28.163  10.737  1.00  0.00           C    
ATOM   1893  C   MOL     2      28.163  22.454  12.756  1.00  0.00           C    
ATOM   1894  C   MOL     2      21.483  27.192  12.756  1.00  0.00           C    
ATOM   1895  C   MOL     2      22.227  23.198  12.756  1.00  0.00           C    
ATOM   1896  C   MOL     2      27.418  26.447  12.756  1.00  0.00           C    
ATOM   1897  C   MOL     2      23.198  22.227  12.756  1.00  0.00           C    
ATOM   1898  C   MOL     2      26.447  27.418  12.756  1.00  0.00           C    
ATOM   1899  C   MOL     2      22.454  28.163  12.756  1.00  0.00           C    
ATOM   1900  C   MOL     2      27.192  21.483  12.756  1.00  0.00           C    
ATOM   1901  C   MOL     2      21.483  22.454  10.737  1.00  0.00           C    
ATOM   1902  C   MOL     2      28.163  27.192  10.737  1.00  0.00           C    
ATOM   1903  C   MOL     2      22.227  26.447  10.737  1.00  0.00           C    
ATOM   1904  C   MOL     2      27.418  23.198  10.737  1.00  0.00           C    
ATOM   1905  F   MOL     2      24.574  21.753  15.717  1.00  0.00           F1-  
ATOM   1906  F   MOL     2      25.072  27.893  15.717  1.00  0.00           F1-  
ATOM   1907  F   MOL     2      22.928  29.538  15.717  1.00  0.00           F1-  
ATOM   1908  F   MOL     2      26.717  20.107  15.717  1.00  0.00           F1-  
ATOM   1909  F   MOL     2      20.107  22.928  23.438  1.00  0.00           F1-  
ATOM   1910  F   MOL     2      29.538  26.717  23.438  1.00  0.00           F1-  
ATOM   1911  F   MOL     2      21.753  25.072  23.438  1.00  0.00           F1-  
ATOM   1912  F   MOL     2      27.893  24.574  23.438  1.00  0.00           F1-  
ATOM   1913 Nb   MOL     2      24.823  19.858  15.756  1.00  0.00          Nb4+  
ATOM   1914 Nb   MOL     2      19.858  24.823  23.399  1.00  0.00          Nb4+  
ATOM   1915 Ni   MOL     2      24.823  19.858  19.578  1.00  0.00          Ni2+  
ATOM   1916 Ni   MOL     2      19.858  24.823  19.578  1.00  0.00          Ni2+  
ATOM   1917  O   MOL     2      24.823  19.858  17.588  1.00  0.00           O2-  
ATOM   1918  O   MOL     2      19.858  24.823  21.568  1.00  0.00           O2-  
ATOM   1919  O   MOL     2      24.823  19.858  21.568  1.00  0.00           O2-  
ATOM   1920  O   MOL     2      19.858  24.823  17.588  1.00  0.00           O2-  
ATOM   1921  N   MOL     2      26.322  21.357  19.578  1.00  0.00           N    
ATOM   1922  N   MOL     2      23.323  28.288  19.578  1.00  0.00           N    
ATOM   1923  N   MOL     2      23.323  21.357  19.578  1.00  0.00           N    
ATOM   1924  N   MOL     2      26.322  28.288  19.578  1.00  0.00           N    
ATOM   1925  N   MOL     2      28.288  23.323  19.578  1.00  0.00           N    
ATOM   1926  N   MOL     2      21.357  26.322  19.578  1.00  0.00           N    
ATOM   1927  N   MOL     2      21.357  23.323  19.578  1.00  0.00           N    
ATOM   1928  N   MOL     2      28.288  26.322  19.578  1.00  0.00           N    
ATOM   1929  H   MOL     2      25.861  22.173  17.848  1.00  0.00           H    
ATOM   1930  H   MOL     2      23.784  27.473  17.848  1.00  0.00           H    
ATOM   1931  H   MOL     2      22.508  20.897  17.848  1.00  0.00           H    
ATOM   1932  H   MOL     2      27.137  28.749  17.848  1.00  0.00           H    
ATOM   1933  H   MOL     2      28.749  22.508  21.308  1.00  0.00           H    
ATOM   1934  H   MOL     2      20.897  27.137  21.308  1.00  0.00           H    
ATOM   1935  H   MOL     2      22.173  23.784  21.308  1.00  0.00           H    
ATOM   1936  H   MOL     2      27.473  25.861  21.308  1.00  0.00           H    
ATOM   1937  H   MOL     2      23.784  22.173  21.308  1.00  0.00           H    
ATOM   1938  H   MOL     2      25.861  27.473  21.308  1.00  0.00           H    
ATOM   1939  H   MOL     2      22.508  28.749  21.308  1.00  0.00           H    
ATOM   1940  H   MOL     2      27.137  20.897  21.308  1.00  0.00           H    
ATOM   1941  H   MOL     2      20.897  22.508  17.848  1.00  0.00           H    
ATOM   1942  H   MOL     2      28.749  27.137  17.848  1.00  0.00           H    
ATOM   1943  H   MOL     2      22.173  25.861  17.848  1.00  0.00           H    
ATOM   1944  H   MOL     2      27.473  23.784  17.848  1.00  0.00           H    
ATOM   1945  C   MOL     2      26.447  22.227  18.568  1.00  0.00           C    
ATOM   1946  C   MOL     2      23.198  27.418  18.568  1.00  0.00           C    
ATOM   1947  C   MOL     2      22.454  21.483  18.568  1.00  0.00           C    
ATOM   1948  C   MOL     2      27.192  28.163  18.568  1.00  0.00           C    
ATOM   1949  C   MOL     2      28.163  22.454  20.587  1.00  0.00           C    
ATOM   1950  C   MOL     2      21.483  27.192  20.587  1.00  0.00           C    
ATOM   1951  C   MOL     2      22.227  23.198  20.587  1.00  0.00           C    
ATOM   1952  C   MOL     2      27.418  26.447  20.587  1.00  0.00           C    
ATOM   1953  C   MOL     2      23.198  22.227  20.587  1.00  0.00           C    
ATOM   1954  C   MOL     2      26.447  27.418  20.587  1.00  0.00           C    
ATOM   1955  C   MOL     2      22.454  28.163  20.587  1.00  0.00           C    
ATOM   1956  C   MOL     2      27.192  21.483  20.587  1.00  0.00           C    
ATOM   1957  C   MOL     2      21.483  22.454  18.568  1.00  0.00           C    
ATOM   1958  C   MOL     2      28.163  27.192  18.568  1.00  0.00           C    
ATOM   1959  C   MOL     2      22.227  26.447  18.568  1.00  0.00           C    
ATOM   1960  C   MOL     2      27.418  23.198  18.568  1.00  0.00           C    
ATOM   1961  F   MOL     2      24.574  21.753  23.548  1.00  0.00           F1-  
ATOM   1962  F   MOL     2      25.072  27.893  23.548  1.00  0.00           F1-  
ATOM   1963  F   MOL     2      22.928  29.538  23.548  1.00  0.00           F1-  
ATOM   1964  F   MOL     2      26.717  20.107  23.548  1.00  0.00           F1-  
ATOM   1965  F   MOL     2      20.107  22.928  31.270  1.00  0.00           F1-  
ATOM   1966  F   MOL     2      29.538  26.717  31.270  1.00  0.00           F1-  
ATOM   1967  F   MOL     2      21.753  25.072  31.270  1.00  0.00           F1-  
ATOM   1968  F   MOL     2      27.893  24.574  31.270  1.00  0.00           F1-  
ATOM   1969 Nb   MOL     2      24.823  19.858  23.587  1.00  0.00          Nb4+  
ATOM   1970 Nb   MOL     2      19.858  24.823  31.230  1.00  0.00          Nb4+  
ATOM   1971 Ni   MOL     2      24.823  19.858  27.409  1.00  0.00          Ni2+  
ATOM   1972 Ni   MOL     2      19.858  24.823  27.409  1.00  0.00          Ni2+  
ATOM   1973  O   MOL     2      24.823  19.858  25.419  1.00  0.00           O2-  
ATOM   1974  O   MOL     2      19.858  24.823  29.399  1.00  0.00           O2-  
ATOM   1975  O   MOL     2      24.823  19.858  29.399  1.00  0.00           O2-  
ATOM   1976  O   MOL     2      19.858  24.823  25.419  1.00  0.00           O2-  
ATOM   1977  N   MOL     2      26.322  21.357  27.409  1.00  0.00           N    
ATOM   1978  N   MOL     2      23.323  28.288  27.409  1.00  0.00           N    
ATOM   1979  N   MOL     2      23.323  21.357  27.409  1.00  0.00           N    
ATOM   1980  N   MOL     2      26.322  28.288  27.409  1.00  0.00           N    
ATOM   1981  N   MOL     2      28.288  23.323  27.409  1.00  0.00           N    
ATOM   1982  N   MOL     2      21.357  26.322  27.409  1.00  0.00           N    
ATOM   1983  N   MOL     2      21.357  23.323  27.409  1.00  0.00           N    
ATOM   1984  N   MOL     2      28.288  26.322  27.409  1.00  0.00           N    
ATOM   1985  H   MOL     2      25.861  22.173  25.679  1.00  0.00           H    
ATOM   1986  H   MOL     2      23.784  27.473  25.679  1.00  0.00           H    
ATOM   1987  H   MOL     2      22.508  20.897  25.679  1.00  0.00           H    
ATOM   1988  H   MOL     2      27.137  28.749  25.679  1.00  0.00           H    
ATOM   1989  H   MOL     2      28.749  22.508  29.139  1.00  0.00           H    
ATOM   1990  H   MOL     2      20.897  27.137  29.139  1.00  0.00           H    
ATOM   1991  H   MOL     2      22.173  23.784  29.139  1.00  0.00           H    
ATOM   1992  H   MOL     2      27.473  25.861  29.139  1.00  0.00           H    
ATOM   1993  H   MOL     2      23.784  22.173  29.139  1.00  0.00           H    
ATOM   1994  H   MOL     2      25.861  27.473  29.139  1.00  0.00           H    
ATOM   1995  H   MOL     2      22.508  28.749  29.139  1.00  0.00           H    
ATOM   1996  H   MOL     2      27.137  20.897  29.139  1.00  0.00           H    
ATOM   1997  H   MOL     2      20.897  22.508  25.679  1.00  0.00           H    
ATOM   1998  H   MOL     2      28.749  27.137  25.679  1.00  0.00           H    
ATOM   1999  H   MOL     2      22.173  25.861  25.679  1.00  0.00           H    
ATOM   2000  H   MOL     2      27.473  23.784  25.679  1.00  0.00           H    
ATOM   2001  C   MOL     2      26.447  22.227  26.399  1.00  0.00           C    
ATOM   2002  C   MOL     2      23.198  27.418  26.399  1.00  0.00           C    
ATOM   2003  C   MOL     2      22.454  21.483  26.399  1.00  0.00           C    
ATOM   2004  C   MOL     2      27.192  28.163  26.399  1.00  0.00           C    
ATOM   2005  C   MOL     2      28.163  22.454  28.418  1.00  0.00           C    
ATOM   2006  C   MOL     2      21.483  27.192  28.418  1.00  0.00           C    
ATOM   2007  C   MOL     2      22.227  23.198  28.418  1.00  0.00           C    
ATOM   2008  C   MOL     2      27.418  26.447  28.418  1.00  0.00           C    
ATOM   2009  C   MOL     2      23.198  22.227  28.418  1.00  0.00           C    
ATOM   2010  C   MOL     2      26.447  27.418  28.418  1.00  0.00           C    
ATOM   2011  C   MOL     2      22.454  28.163  28.418  1.00  0.00           C    
ATOM   2012  C   MOL     2      27.192  21.483  28.418  1.00  0.00           C    
ATOM   2013  C   MOL     2      21.483  22.454  26.399  1.00  0.00           C    
ATOM   2014  C   MOL     2      28.163  27.192  26.399  1.00  0.00           C    
ATOM   2015  C   MOL     2      22.227  26.447  26.399  1.00  0.00           C    
ATOM   2016  C   MOL     2      27.418  23.198  26.399  1.00  0.00           C    
ATOM   2017  O   H22 H   1      15.925   3.852  22.306  1.00  0.00           O    
ATOM   2018  H   H22 H   1      15.359   3.233  22.767  1.00  0.00           H    
ATOM   2019  H   H22 H   1      16.563   4.129  22.964  1.00  0.00           H    
ATOM   2020  O   H22 H   1      10.431   9.562   8.930  1.00  0.00           O    
ATOM   2021  H   H22 H   1       9.904   9.832   8.177  1.00  0.00           H    
ATOM   2022  H   H22 H   1      11.331   9.556   8.603  1.00  0.00           H    
ATOM   2023  O   H22 H   1      25.312   4.254  22.245  1.00  0.00           O    
ATOM   2024  H   H22 H   1      25.918   4.626  22.886  1.00  0.00           H    
ATOM   2025  H   H22 H   1      24.838   3.577  22.727  1.00  0.00           H    
ATOM   2026  O   H22 H   1      25.669  23.658  30.031  1.00  0.00           O    
ATOM   2027  H   H22 H   1      25.104  22.978  30.398  1.00  0.00           H    
ATOM   2028  H   H22 H   1      26.303  23.844  30.725  1.00  0.00           H    
ATOM   2029  O   H22 H   1      20.880  10.814  14.422  1.00  0.00           O    
ATOM   2030  H   H22 H   1      20.629  11.577  14.942  1.00  0.00           H    
ATOM   2031  H   H22 H   1      21.501  10.340  14.976  1.00  0.00           H    
ATOM   2032  O   H22 H   1      18.960  29.265  14.301  1.00  0.00           O    
ATOM   2033  H   H22 H   1      19.179  28.610  14.963  1.00  0.00           H    
ATOM   2034  H   H22 H   1      18.201  29.725  14.661  1.00  0.00           H    
ATOM   2035  O   H22 H   1      24.892  14.556   6.032  1.00  0.00           O    
ATOM   2036  H   H22 H   1      25.045  13.741   6.509  1.00  0.00           H    
ATOM   2037  H   H22 H   1      24.288  15.050   6.588  1.00  0.00           H    
ATOM   2038  O   H22 H   1      19.376  20.475   7.144  1.00  0.00           O    
ATOM   2039  H   H22 H   1      19.527  21.344   7.516  1.00  0.00           H    
ATOM   2040  H   H22 H   1      18.446  20.307   7.297  1.00  0.00           H    
ATOM   2041  O   H22 H   1       5.600   5.222   1.317  1.00  0.00           O    
ATOM   2042  H   H22 H   1       5.133   4.937   0.532  1.00  0.00           H    
ATOM   2043  H   H22 H   1       6.437   5.553   0.992  1.00  0.00           H    
ATOM   2044  O   H22 H   1      14.254  25.612  22.146  1.00  0.00           O    
ATOM   2045  H   H22 H   1      13.414  25.419  22.563  1.00  0.00           H    
ATOM   2046  H   H22 H   1      14.849  25.788  22.875  1.00  0.00           H    
ATOM   2047  O   H22 H   1       0.270  29.574   6.998  1.00  0.00           O    
ATOM   2048  H   H22 H   1      -0.105  28.697   7.082  1.00  0.00           H    
ATOM   2049  H   H22 H   1       1.084  29.536   7.502  1.00  0.00           H    
ATOM   2050  O   H22 H   1      24.750  14.456  24.681  1.00  0.00           O    
ATOM   2051  H   H22 H   1      24.894  14.948  23.872  1.00  0.00           H    
ATOM   2052  H   H22 H   1      24.645  13.549  24.393  1.00  0.00           H    
ATOM   2053  O   H22 H   1      15.781  25.705   1.304  1.00  0.00           O    
ATOM   2054  H   H22 H   1      16.435  25.318   0.722  1.00  0.00           H    
ATOM   2055  H   H22 H   1      15.544  26.531   0.883  1.00  0.00           H    
ATOM   2056  O   H22 H   1       0.984   0.839  30.119  1.00  0.00           O    
ATOM   2057  H   H22 H   1       1.752   0.500  30.578  1.00  0.00           H    
ATOM   2058  H   H22 H   1       0.690   1.576  30.655  1.00  0.00           H    
ATOM   2059  O   H22 H   1       9.768   0.317  24.932  1.00  0.00           O    
ATOM   2060  H   H22 H   1      10.639  -0.081  24.941  1.00  0.00           H    
ATOM   2061  H   H22 H   1       9.697   0.719  24.066  1.00  0.00           H    
ATOM   2062  O   H22 H   1      19.404  19.525  30.171  1.00  0.00           O    
ATOM   2063  H   H22 H   1      20.142  19.532  30.782  1.00  0.00           H    
ATOM   2064  H   H22 H   1      18.649  19.289  30.710  1.00  0.00           H    
ATOM   2065  O   H22 H   1      29.037  10.981  24.642  1.00  0.00           O    
ATOM   2066  H   H22 H   1      28.567  10.537  23.937  1.00  0.00           H    
ATOM   2067  H   H22 H   1      29.486  11.708  24.210  1.00  0.00           H    
ATOM   2068  O   H22 H   1      19.480  20.598  24.829  1.00  0.00           O    
ATOM   2069  H   H22 H   1      19.248  21.403  24.367  1.00  0.00           H    
ATOM   2070  H   H22 H   1      19.753  19.995  24.138  1.00  0.00           H    
ATOM   2071  O   H22 H   1      15.671  14.311  22.021  1.00  0.00           O    
ATOM   2072  H   H22 H   1      14.961  14.428  22.652  1.00  0.00           H    
ATOM   2073  H   H22 H   1      16.470  14.421  22.537  1.00  0.00           H    
ATOM   2074  O   H22 H   1      19.157  -0.006  30.505  1.00  0.00           O    
ATOM   2075  H   H22 H   1      18.293   0.091  30.905  1.00  0.00           H    
ATOM   2076  H   H22 H   1      19.746   0.473  31.087  1.00  0.00           H    
ATOM   2077  O   H22 H   1      25.381  23.972  22.341  1.00  0.00           O    
ATOM   2078  H   H22 H   1      24.935  23.271  22.817  1.00  0.00           H    
ATOM   2079  H   H22 H   1      26.149  24.173  22.875  1.00  0.00           H    
ATOM   2080  O   H22 H   1      23.927  16.082  22.112  1.00  0.00           O    
ATOM   2081  H   H22 H   1      24.282  16.819  22.610  1.00  0.00           H    
ATOM   2082  H   H22 H   1      23.235  15.727  22.669  1.00  0.00           H    
ATOM   2083  O   H22 H   1       5.304  25.259   9.052  1.00  0.00           O    
ATOM   2084  H   H22 H   1       5.515  26.108   8.663  1.00  0.00           H    
ATOM   2085  H   H22 H   1       4.789  24.810   8.382  1.00  0.00           H    
ATOM   2086  O   H22 H   1       4.009  24.027  24.911  1.00  0.00           O    
ATOM   2087  H   H22 H   1       4.373  23.255  24.477  1.00  0.00           H    
ATOM   2088  H   H22 H   1       3.526  24.484  24.222  1.00  0.00           H    
ATOM   2089  O   H22 H   1      25.482  25.455   9.161  1.00  0.00           O    
ATOM   2090  H   H22 H   1      25.048  26.027   8.528  1.00  0.00           H    
ATOM   2091  H   H22 H   1      26.259  25.136   8.702  1.00  0.00           H    
ATOM   2092  O   H22 H   1      10.842  18.878  17.015  1.00  0.00           O    
ATOM   2093  H   H22 H   1      10.415  18.209  16.479  1.00  0.00           H    
ATOM   2094  H   H22 H   1      11.548  19.213  16.462  1.00  0.00           H    
ATOM   2095  O   H22 H   1      10.342  20.260  30.364  1.00  0.00           O    
ATOM   2096  H   H22 H   1      11.046  19.942  30.928  1.00  0.00           H    
ATOM   2097  H   H22 H   1      10.307  21.202  30.532  1.00  0.00           H    
ATOM   2098  O   H22 H   1      25.148   4.510   0.641  1.00  0.00           O    
ATOM   2099  H   H22 H   1      25.060   3.565   0.511  1.00  0.00           H    
ATOM   2100  H   H22 H   1      26.084   4.680   0.537  1.00  0.00           H    
ATOM   2101  O   H22 H   1      28.937  20.889   1.012  1.00  0.00           O    
ATOM   2102  H   H22 H   1      29.282  21.660   0.563  1.00  0.00           H    
ATOM   2103  H   H22 H   1      28.156  20.649   0.513  1.00  0.00           H    
ATOM   2104  O   H22 H   1      14.408   5.575  14.373  1.00  0.00           O    
ATOM   2105  H   H22 H   1      14.955   6.056  14.994  1.00  0.00           H    
ATOM   2106  H   H22 H   1      13.698   5.216  14.906  1.00  0.00           H    
ATOM   2107  O   H22 H   1       0.549   0.423  14.248  1.00  0.00           O    
ATOM   2108  H   H22 H   1      -0.217   0.153  14.755  1.00  0.00           H    
ATOM   2109  H   H22 H   1       0.821   1.250  14.646  1.00  0.00           H    
ATOM   2110  O   H22 H   1       0.355  19.394   6.953  1.00  0.00           O    
ATOM   2111  H   H22 H   1       0.142  18.523   7.289  1.00  0.00           H    
ATOM   2112  H   H22 H   1       0.964  19.756   7.597  1.00  0.00           H    
ATOM   2113  O   H22 H   1      19.075  19.167  22.505  1.00  0.00           O    
ATOM   2114  H   H22 H   1      18.364  19.503  23.052  1.00  0.00           H    
ATOM   2115  H   H22 H   1      19.302  18.325  22.898  1.00  0.00           H    
ATOM   2116  O   H22 H   1      29.681  19.891  24.790  1.00  0.00           O    
ATOM   2117  H   H22 H   1      28.805  19.917  24.406  1.00  0.00           H    
ATOM   2118  H   H22 H   1      30.272  19.861  24.037  1.00  0.00           H    
ATOM   2119  O   H22 H   1       8.893  28.788  22.210  1.00  0.00           O    
ATOM   2120  H   H22 H   1       8.908  27.987  22.733  1.00  0.00           H    
ATOM   2121  H   H22 H   1       8.122  29.263  22.519  1.00  0.00           H    
ATOM   2122  O   H22 H   1      14.739  14.369   9.090  1.00  0.00           O    
ATOM   2123  H   H22 H   1      14.709  13.442   8.854  1.00  0.00           H    
ATOM   2124  H   H22 H   1      14.823  14.827   8.254  1.00  0.00           H    
ATOM   2125  O   H22 H   1       9.038  20.708   9.206  1.00  0.00           O    
ATOM   2126  H   H22 H   1       9.657  21.103   8.591  1.00  0.00           H    
ATOM   2127  H   H22 H   1       8.259  20.529   8.680  1.00  0.00           H    
ATOM   2128  O   H22 H   1       0.816  28.679  16.912  1.00  0.00           O    
ATOM   2129  H   H22 H   1       0.540  28.054  16.242  1.00  0.00           H    
ATOM   2130  H   H22 H   1       1.577  29.119  16.531  1.00  0.00           H    
ATOM   2131  O   H22 H   1      28.857   9.099  29.971  1.00  0.00           O    
ATOM   2132  H   H22 H   1      29.277   8.433  30.515  1.00  0.00           H    
ATOM   2133  H   H22 H   1      28.126   9.416  30.502  1.00  0.00           H    
ATOM   2134  O   H22 H   1      10.923   0.950   6.492  1.00  0.00           O    
ATOM   2135  H   H22 H   1      10.634   1.692   7.023  1.00  0.00           H    
ATOM   2136  H   H22 H   1      11.504   0.455   7.069  1.00  0.00           H    
ATOM   2137  O   H22 H   1       0.930  20.725  22.191  1.00  0.00           O    
ATOM   2138  H   H22 H   1       0.601  21.457  22.714  1.00  0.00           H    
ATOM   2139  H   H22 H   1       1.770  20.502  22.593  1.00  0.00           H    
ATOM   2140  O   H22 H   1       5.654  15.687  24.892  1.00  0.00           O    
ATOM   2141  H   H22 H   1       5.642  15.100  24.136  1.00  0.00           H    
ATOM   2142  H   H22 H   1       5.473  16.553  24.526  1.00  0.00           H    
ATOM   2143  O   H22 H   1      14.165  15.535  30.214  1.00  0.00           O    
ATOM   2144  H   H22 H   1      14.452  16.367  30.590  1.00  0.00           H    
ATOM   2145  H   H22 H   1      13.336  15.346  30.653  1.00  0.00           H    
ATOM   2146  O   H22 H   1      18.835   9.139  22.287  1.00  0.00           O    
ATOM   2147  H   H22 H   1      18.994   8.334  22.779  1.00  0.00           H    
ATOM   2148  H   H22 H   1      18.127   9.574  22.761  1.00  0.00           H    
ATOM   2149  O   H22 H   1       8.993   9.142   6.789  1.00  0.00           O    
ATOM   2150  H   H22 H   1       8.224   9.477   7.250  1.00  0.00           H    
ATOM   2151  H   H22 H   1       9.189   8.311   7.221  1.00  0.00           H    
ATOM   2152  O   H22 H   1       5.677  23.920   6.516  1.00  0.00           O    
ATOM   2153  H   H22 H   1       6.540  23.985   6.926  1.00  0.00           H    
ATOM   2154  H   H22 H   1       5.288  23.134   6.898  1.00  0.00           H    
ATOM   2155  O   H22 H   1       4.592  15.744  30.240  1.00  0.00           O    
ATOM   2156  H   H22 H   1       3.907  15.338  30.772  1.00  0.00           H    
ATOM   2157  H   H22 H   1       4.724  16.606  30.635  1.00  0.00           H    
ATOM   2158  O   H22 H   1      15.222   4.388   7.136  1.00  0.00           O    
ATOM   2159  H   H22 H   1      14.985   3.486   7.350  1.00  0.00           H    
ATOM   2160  H   H22 H   1      16.013   4.557   7.648  1.00  0.00           H    
ATOM   2161  O   H22 H   1       0.654   9.028  16.706  1.00  0.00           O    
ATOM   2162  H   H22 H   1       0.198   8.349  16.208  1.00  0.00           H    
ATOM   2163  H   H22 H   1       1.528   9.064  16.318  1.00  0.00           H    
ATOM   2164  O   H22 H   1       0.820  10.708   6.170  1.00  0.00           O    
ATOM   2165  H   H22 H   1       0.463  11.376   6.754  1.00  0.00           H    
ATOM   2166  H   H22 H   1       1.383  10.175   6.731  1.00  0.00           H    
ATOM   2167  O   H22 H   1      21.028  28.551  24.794  1.00  0.00           O    
ATOM   2168  H   H22 H   1      20.497  27.969  24.250  1.00  0.00           H    
ATOM   2169  H   H22 H   1      21.784  28.766  24.248  1.00  0.00           H    
ATOM   2170  O   H22 H   1      28.981  29.153  22.446  1.00  0.00           O    
ATOM   2171  H   H22 H   1      28.201  29.565  22.816  1.00  0.00           H    
ATOM   2172  H   H22 H   1      29.089  28.347  22.951  1.00  0.00           H    
ATOM   2173  O   H22 H   1      14.122  14.052  24.729  1.00  0.00           O    
ATOM   2174  H   H22 H   1      14.258  13.187  24.342  1.00  0.00           H    
ATOM   2175  H   H22 H   1      13.403  14.431  24.223  1.00  0.00           H    
ATOM   2176  O   H22 H   1       0.659   9.880   1.214  1.00  0.00           O    
ATOM   2177  H   H22 H   1       0.242  10.623   0.778  1.00  0.00           H    
ATOM   2178  H   H22 H   1       1.422   9.681   0.672  1.00  0.00           H    
ATOM   2179  O   H22 H   1      10.783   0.816  14.367  1.00  0.00           O    
ATOM   2180  H   H22 H   1      11.488   0.366  14.834  1.00  0.00           H    
ATOM   2181  H   H22 H   1      10.671   1.641  14.839  1.00  0.00           H    
ATOM   2182  O   H22 H   1       5.791  14.042  14.385  1.00  0.00           O    
ATOM   2183  H   H22 H   1       5.538  13.182  14.722  1.00  0.00           H    
ATOM   2184  H   H22 H   1       6.590  14.261  14.864  1.00  0.00           H    
ATOM   2185  O   H22 H   1       4.713   5.762  22.354  1.00  0.00           O    
ATOM   2186  H   H22 H   1       4.744   5.118  23.062  1.00  0.00           H    
ATOM   2187  H   H22 H   1       4.911   6.596  22.779  1.00  0.00           H    
ATOM   2188  O   H22 H   1      20.320   0.064   9.065  1.00  0.00           O    
ATOM   2189  H   H22 H   1      19.765   0.362   8.344  1.00  0.00           H    
ATOM   2190  H   H22 H   1      21.170  -0.106   8.659  1.00  0.00           H    
ATOM   2191  O   H22 H   1      14.433  15.774   6.767  1.00  0.00           O    
ATOM   2192  H   H22 H   1      13.690  15.514   7.311  1.00  0.00           H    
ATOM   2193  H   H22 H   1      14.764  16.573   7.177  1.00  0.00           H    
ATOM   2194  O   H22 H   1      25.363  15.539   8.894  1.00  0.00           O    
ATOM   2195  H   H22 H   1      26.056  15.156   8.356  1.00  0.00           H    
ATOM   2196  H   H22 H   1      25.198  16.395   8.500  1.00  0.00           H    
ATOM   2197  O   H22 H   1      28.826  20.646  16.696  1.00  0.00           O    
ATOM   2198  H   H22 H   1      28.050  20.514  16.152  1.00  0.00           H    
ATOM   2199  H   H22 H   1      29.249  21.421  16.328  1.00  0.00           H    
ATOM   2200  O   H22 H   1      23.952  24.561  24.683  1.00  0.00           O    
ATOM   2201  H   H22 H   1      23.159  24.756  24.184  1.00  0.00           H    
ATOM   2202  H   H22 H   1      24.668  24.706  24.064  1.00  0.00           H    
ATOM   2203  O   H22 H   1      20.548  19.416  14.875  1.00  0.00           O    
ATOM   2204  H   H22 H   1      21.452  19.612  15.123  1.00  0.00           H    
ATOM   2205  H   H22 H   1      20.329  18.628  15.371  1.00  0.00           H    
ATOM   2206  O   H22 H   1      10.649   9.218  24.778  1.00  0.00           O    
ATOM   2207  H   H22 H   1      11.281   9.663  24.213  1.00  0.00           H    
ATOM   2208  H   H22 H   1      10.422   8.419  24.302  1.00  0.00           H    
ATOM   2209  O   H22 H   1       4.982  15.295   9.261  1.00  0.00           O    
ATOM   2210  H   H22 H   1       5.755  15.235   8.700  1.00  0.00           H    
ATOM   2211  H   H22 H   1       4.248  15.369   8.652  1.00  0.00           H    
ATOM   2212  O   H22 H   1       4.990  24.562  14.120  1.00  0.00           O    
ATOM   2213  H   H22 H   1       4.248  24.853  14.650  1.00  0.00           H    
ATOM   2214  H   H22 H   1       5.696  24.425  14.750  1.00  0.00           H    
ATOM   2215  O   H22 H   1      10.320  19.193  24.720  1.00  0.00           O    
ATOM   2216  H   H22 H   1      10.913  19.649  24.123  1.00  0.00           H    
ATOM   2217  H   H22 H   1      10.260  18.306  24.367  1.00  0.00           H    
ATOM   2218  O   H22 H   1      10.204  29.608  17.199  1.00  0.00           O    
ATOM   2219  H   H22 H   1      10.462  28.700  17.041  1.00  0.00           H    
ATOM   2220  H   H22 H   1       9.879  29.916  16.353  1.00  0.00           H    
ATOM   2221  O   H22 H   1      20.536  10.282   6.745  1.00  0.00           O    
ATOM   2222  H   H22 H   1      20.409  11.099   7.227  1.00  0.00           H    
ATOM   2223  H   H22 H   1      21.345   9.916   7.102  1.00  0.00           H    
ATOM   2224  O   H22 H   1      28.731   1.175   9.286  1.00  0.00           O    
ATOM   2225  H   H22 H   1      29.397   1.580   8.730  1.00  0.00           H    
ATOM   2226  H   H22 H   1      28.112   0.782   8.671  1.00  0.00           H    
ATOM   2227  O   H22 H   1       0.246  29.495  25.017  1.00  0.00           O    
ATOM   2228  H   H22 H   1       0.970  29.029  24.599  1.00  0.00           H    
ATOM   2229  H   H22 H   1      -0.124  30.039  24.322  1.00  0.00           H    
ATOM   2230  O   H22 H   1      25.384  15.441   0.935  1.00  0.00           O    
ATOM   2231  H   H22 H   1      26.226  15.219   0.537  1.00  0.00           H    
ATOM   2232  H   H22 H   1      25.202  16.331   0.631  1.00  0.00           H    
ATOM   2233  O   H22 H   1      19.989   0.152  17.020  1.00  0.00           O    
ATOM   2234  H   H22 H   1      19.521   0.833  16.538  1.00  0.00           H    
ATOM   2235  H   H22 H   1      20.737  -0.066  16.464  1.00  0.00           H    
ATOM   2236  O   H22 H   1      29.176  19.122  14.191  1.00  0.00           O    
ATOM   2237  H   H22 H   1      28.973  19.634  14.974  1.00  0.00           H    
ATOM   2238  H   H22 H   1      29.161  18.212  14.488  1.00  0.00           H    
ATOM   2239  O   H22 H   1       4.223  14.313  16.822  1.00  0.00           O    
ATOM   2240  H   H22 H   1       3.334  14.420  16.485  1.00  0.00           H    
ATOM   2241  H   H22 H   1       4.775  14.291  16.040  1.00  0.00           H    
ATOM   2242  O   H22 H   1      24.079   5.497   6.530  1.00  0.00           O    
ATOM   2243  H   H22 H   1      24.604   5.423   7.327  1.00  0.00           H    
ATOM   2244  H   H22 H   1      23.172   5.462   6.835  1.00  0.00           H    
ATOM   2245  O   H22 H   1      20.768  29.134   1.419  1.00  0.00           O    
ATOM   2246  H   H22 H   1      21.602  29.237   0.961  1.00  0.00           H    
ATOM   2247  H   H22 H   1      20.191  28.721   0.777  1.00  0.00           H    
ATOM   2248  O   H22 H   1      24.326   5.386  29.669  1.00  0.00           O    
ATOM   2249  H   H22 H   1      24.272   5.078  30.574  1.00  0.00           H    
ATOM   2250  H   H22 H   1      24.529   6.318  29.745  1.00  0.00           H    
ATOM   2251  O   H22 H   1      15.687  14.236  14.382  1.00  0.00           O    
ATOM   2252  H   H22 H   1      16.481  14.400  14.891  1.00  0.00           H    
ATOM   2253  H   H22 H   1      15.234  13.542  14.861  1.00  0.00           H    
ATOM   2254  O   H22 H   1      14.379  14.255   1.450  1.00  0.00           O    
ATOM   2255  H   H22 H   1      14.690  14.668   0.644  1.00  0.00           H    
ATOM   2256  H   H22 H   1      14.212  13.345   1.205  1.00  0.00           H    
ATOM   2257  O   H22 H   1      25.199  15.744  16.986  1.00  0.00           O    
ATOM   2258  H   H22 H   1      25.259  16.531  16.445  1.00  0.00           H    
ATOM   2259  H   H22 H   1      24.814  15.084  16.409  1.00  0.00           H    
ATOM   2260  O   H22 H   1      20.532  19.184   9.387  1.00  0.00           O    
ATOM   2261  H   H22 H   1      21.457  19.197   9.141  1.00  0.00           H    
ATOM   2262  H   H22 H   1      20.063  19.293   8.560  1.00  0.00           H    
ATOM   2263  O   H22 H   1      29.083   0.717   1.070  1.00  0.00           O    
ATOM   2264  H   H22 H   1      28.280   0.458   0.618  1.00  0.00           H    
ATOM   2265  H   H22 H   1      29.786   0.471   0.470  1.00  0.00           H    
ATOM   2266  O   H22 H   1      15.137  24.685  29.800  1.00  0.00           O    
ATOM   2267  H   H22 H   1      15.861  24.258  30.259  1.00  0.00           H    
ATOM   2268  H   H22 H   1      14.526  24.931  30.494  1.00  0.00           H    
ATOM   2269  O   H22 H   1      15.785   5.738   1.124  1.00  0.00           O    
ATOM   2270  H   H22 H   1      15.717   6.601   0.716  1.00  0.00           H    
ATOM   2271  H   H22 H   1      16.595   5.369   0.770  1.00  0.00           H    
ATOM   2272  O   H22 H   1      20.301   9.198   1.230  1.00  0.00           O    
ATOM   2273  H   H22 H   1      20.267   8.500   0.575  1.00  0.00           H    
ATOM   2274  H   H22 H   1      20.957   9.809   0.896  1.00  0.00           H    
ATOM   2275  O   H22 H   1       9.161   9.283  29.959  1.00  0.00           O    
ATOM   2276  H   H22 H   1       8.671   9.862  30.543  1.00  0.00           H    
ATOM   2277  H   H22 H   1       9.655   8.711  30.546  1.00  0.00           H    
ATOM   2278  O   H22 H   1       5.653  14.089  22.718  1.00  0.00           O    
ATOM   2279  H   H22 H   1       6.583  14.116  22.946  1.00  0.00           H    
ATOM   2280  H   H22 H   1       5.316  13.320  23.179  1.00  0.00           H    
ATOM   2281  O   H22 H   1      20.645   0.678  22.118  1.00  0.00           O    
ATOM   2282  H   H22 H   1      21.333   0.371  22.708  1.00  0.00           H    
ATOM   2283  H   H22 H   1      20.229   1.400  22.589  1.00  0.00           H    
ATOM   2284  O   H22 H   1      25.481  13.881  14.474  1.00  0.00           O    
ATOM   2285  H   H22 H   1      26.359  14.099  14.787  1.00  0.00           H    
ATOM   2286  H   H22 H   1      25.158  13.231  15.098  1.00  0.00           H    
ATOM   2287  O   H22 H   1      24.245   4.612  16.667  1.00  0.00           O    
ATOM   2288  H   H22 H   1      23.470   4.889  16.178  1.00  0.00           H    
ATOM   2289  H   H22 H   1      24.441   3.737  16.331  1.00  0.00           H    
ATOM   2290  O   H22 H   1      19.113  20.803  17.247  1.00  0.00           O    
ATOM   2291  H   H22 H   1      19.561  21.450  16.702  1.00  0.00           H    
ATOM   2292  H   H22 H   1      18.340  20.555  16.739  1.00  0.00           H    
ATOM   2293  O   H22 H   1       5.818   4.023  14.418  1.00  0.00           O    
ATOM   2294  H   H22 H   1       6.560   4.295  14.958  1.00  0.00           H    
ATOM   2295  H   H22 H   1       5.176   3.687  15.043  1.00  0.00           H    
ATOM   2296  O   H22 H   1      25.535   5.683   8.898  1.00  0.00           O    
ATOM   2297  H   H22 H   1      26.310   5.241   8.550  1.00  0.00           H    
ATOM   2298  H   H22 H   1      25.509   6.520   8.434  1.00  0.00           H    
ATOM   2299  O   H22 H   1      18.998  28.964   6.352  1.00  0.00           O    
ATOM   2300  H   H22 H   1      19.202  28.306   7.016  1.00  0.00           H    
ATOM   2301  H   H22 H   1      18.149  29.319   6.618  1.00  0.00           H    
ATOM   2302  O   H22 H   1      29.013  10.803   9.294  1.00  0.00           O    
ATOM   2303  H   H22 H   1      29.657  11.277   8.769  1.00  0.00           H    
ATOM   2304  H   H22 H   1      28.331  10.554   8.670  1.00  0.00           H    
ATOM   2305  O   H22 H   1      10.657   9.367  16.964  1.00  0.00           O    
ATOM   2306  H   H22 H   1       9.973   8.969  16.426  1.00  0.00           H    
ATOM   2307  H   H22 H   1      11.446   9.320  16.424  1.00  0.00           H    
ATOM   2308  O   H22 H   1      24.438  24.750   6.637  1.00  0.00           O    
ATOM   2309  H   H22 H   1      23.711  24.517   7.215  1.00  0.00           H    
ATOM   2310  H   H22 H   1      25.223  24.533   7.140  1.00  0.00           H    
ATOM   2311  O   H22 H   1       4.796  14.216   1.233  1.00  0.00           O    
ATOM   2312  H   H22 H   1       4.530  13.451   0.722  1.00  0.00           H    
ATOM   2313  H   H22 H   1       5.397  14.691   0.658  1.00  0.00           H    
ATOM   2314  O   H22 H   1      19.959   9.649  25.084  1.00  0.00           O    
ATOM   2315  H   H22 H   1      19.532  10.348  24.589  1.00  0.00           H    
ATOM   2316  H   H22 H   1      20.644   9.325  24.499  1.00  0.00           H    
ATOM   2317  O   H22 H   1      14.341   4.295  17.405  1.00  0.00           O    
ATOM   2318  H   H22 H   1      14.037   3.530  16.917  1.00  0.00           H    
ATOM   2319  H   H22 H   1      15.129   4.579  16.940  1.00  0.00           H    
ATOM   2320  O   H22 H   1       4.276   5.847  30.260  1.00  0.00           O    
ATOM   2321  H   H22 H   1       4.464   6.637  30.767  1.00  0.00           H    
ATOM   2322  H   H22 H   1       3.434   5.540  30.597  1.00  0.00           H    
ATOM   2323  O   H22 H   1      15.670  23.916   6.643  1.00  0.00           O    
ATOM   2324  H   H22 H   1      15.264  23.255   7.204  1.00  0.00           H    
ATOM   2325  H   H22 H   1      16.453  24.188   7.122  1.00  0.00           H    
ATOM   2326  O   H22 H   1       3.961  23.848  16.957  1.00  0.00           O    
ATOM   2327  H   H22 H   1       3.349  24.349  16.419  1.00  0.00           H    
ATOM   2328  H   H22 H   1       4.281  23.157  16.377  1.00  0.00           H    
ATOM   2329  O   H22 H   1       3.971   4.077  24.696  1.00  0.00           O    
ATOM   2330  H   H22 H   1       3.377   4.487  24.067  1.00  0.00           H    
ATOM   2331  H   H22 H   1       4.188   3.231  24.305  1.00  0.00           H    
ATOM   2332  O   H22 H   1       4.323  23.923   1.479  1.00  0.00           O    
ATOM   2333  H   H22 H   1       4.468  23.219   0.847  1.00  0.00           H    
ATOM   2334  H   H22 H   1       4.471  24.727   0.981  1.00  0.00           H    
ATOM   2335  O   H22 H   1      14.647   5.168  24.871  1.00  0.00           O    
ATOM   2336  H   H22 H   1      15.165   5.482  24.129  1.00  0.00           H    
ATOM   2337  H   H22 H   1      13.800   4.935  24.490  1.00  0.00           H    
ATOM   2338  O   H22 H   1      24.182  25.214  14.625  1.00  0.00           O    
ATOM   2339  H   H22 H   1      23.244  25.193  14.817  1.00  0.00           H    
ATOM   2340  H   H22 H   1      24.517  25.945  15.143  1.00  0.00           H    
ATOM   2341  O   H22 H   1       9.936  29.500   1.325  1.00  0.00           O    
ATOM   2342  H   H22 H   1       9.076  29.662   0.938  1.00  0.00           H    
ATOM   2343  H   H22 H   1      10.239  28.693   0.909  1.00  0.00           H    
ATOM   2344  O   H22 H   1      25.456  25.596   1.592  1.00  0.00           O    
ATOM   2345  H   H22 H   1      24.794  25.916   0.979  1.00  0.00           H    
ATOM   2346  H   H22 H   1      26.285  25.694   1.122  1.00  0.00           H    
ATOM   2347  O   H22 H   1       9.858  20.277  14.249  1.00  0.00           O    
ATOM   2348  H   H22 H   1       9.571  21.064  14.713  1.00  0.00           H    
ATOM   2349  H   H22 H   1       9.314  19.576  14.606  1.00  0.00           H    
ATOM   2350  O   H22 H   1       9.692   0.353   8.823  1.00  0.00           O    
ATOM   2351  H   H22 H   1       9.301   1.201   8.609  1.00  0.00           H    
ATOM   2352  H   H22 H   1       9.595  -0.164   8.024  1.00  0.00           H    
TER    2353 
CONECT    1 2351
CONECT 2018 2020 2019
CONECT 2019 2018
CONECT 2020 2018
CONECT 2021 2023 2022
CONECT 2022 2021
CONECT 2023 2021
CONECT 2024 2026 2025
CONECT 2025 2024
CONECT 2026 2024
CONECT 2027 2028 2029
CONECT 2028 2027
CONECT 2029 2027
CONECT 2030 2031 2032
CONECT 2031 2030
CONECT 2032 2030
CONECT 2033 2035 2034
CONECT 2034 2033
CONECT 2035 2033
CONECT 2036 2037 2038
CONECT 2037 2036
CONECT 2038 2036
CONECT 2039 2040 2041
CONECT 2040 2039
CONECT 2041 2039
CONECT 2042 2044 2043
CONECT 2043 2042
CONECT 2044 2042
CONECT 2045 2047 2046
CONECT 2046 2045
CONECT 2047 2045
CONECT 2048 2050 2049
CONECT 2049 2048
CONECT 2050 2048
CONECT 2051 2052 2053
CONECT 2052 2051
CONECT 2053 2051
CONECT 2054 2056 2055
CONECT 2055 2054
CONECT 2056 2054
CONECT 2057 2058 2059
CONECT 2058 2057
CONECT 2059 2057
CONECT 2060 2062 2061
CONECT 2061 2060
CONECT 2062 2060
CONECT 2063 2064 2065
CONECT 2064 2063
CONECT 2065 2063
CONECT 2066 2068 2067
CONECT 2067 2066
CONECT 2068 2066
CONECT 2069 2070 2071
CONECT 2070 2069
CONECT 2071 2069
CONECT 2072 2074 2073
CONECT 2073 2072
CONECT 2074 2072
CONECT 2075 2077 2076
CONECT 2076 2075
CONECT 2077 2075
CONECT 2078 2080 2079
CONECT 2079 2078
CONECT 2080 2078
CONECT 2081 2082 2083
CONECT 2082 2081
CONECT 2083 2081
CONECT 2084 2085 2086
CONECT 2085 2084
CONECT 2086 2084
CONECT 2087 2089 2088
CONECT 2088 2087
CONECT 2089 2087
CONECT 2090 2092 2091
CONECT 2091 2090
CONECT 2092 2090
CONECT 2093 2095 2094
CONECT 2094 2093
CONECT 2095 2093
CONECT 2096 2098 2097
CONECT 2097 2096
CONECT 2098 2096
CONECT 2099 2100 2101
CONECT 2100 2099
CONECT 2101 2099
CONECT 2102 2103 2104
CONECT 2103 2102
CONECT 2104 2102
CONECT 2105 2106 2107
CONECT 2106 2105
CONECT 2107 2105
CONECT 2108 2110 2109
CONECT 2109 2108
CONECT 2110 2108
CONECT 2111 2113 2112
CONECT 2112 2111
CONECT 2113 2111
CONECT 2114 2115 2116
CONECT 2115 2114
CONECT 2116 2114
CONECT 2117 2119 2118
CONECT 2118 2117
CONECT 2119 2117
CONECT 2120 2121 2122
CONECT 2121 2120
CONECT 2122 2120
CONECT 2123 2124 2125
CONECT 2124 2123
CONECT 2125 2123
CONECT 2126 2127 2128
CONECT 2127 2126
CONECT 2128 2126
CONECT 2129 2130 2131
CONECT 2130 2129
CONECT 2131 2129
CONECT 2132 2134 2133
CONECT 2133 2132
CONECT 2134 2132
CONECT 2135 2136 2137
CONECT 2136 2135
CONECT 2137 2135
CONECT 2138 2139 2140
CONECT 2139 2138
CONECT 2140 2138
CONECT 2141 2143 2142
CONECT 2142 2141
CONECT 2143 2141
CONECT 2144 2145 2146
CONECT 2145 2144
CONECT 2146 2144
CONECT 2147 2149 2148
CONECT 2148 2147
CONECT 2149 2147
CONECT 2150 2151 2152
CONECT 2151 2150
CONECT 2152 2150
CONECT 2153 2154 2155
CONECT 2154 2153
CONECT 2155 2153
CONECT 2156 2158 2157
CONECT 2157 2156
CONECT 2158 2156
CONECT 2159 2160 2161
CONECT 2160 2159
CONECT 2161 2159
CONECT 2162 2164 2163
CONECT 2163 2162
CONECT 2164 2162
CONECT 2165 2166 2167
CONECT 2166 2165
CONECT 2167 2165
CONECT 2168 2169 2170
CONECT 2169 2168
CONECT 2170 2168
CONECT 2171 2172 2173
CONECT 2172 2171
CONECT 2173 2171
CONECT 2174 2176 2175
CONECT 2175 2174
CONECT 2176 2174
CONECT 2177 2179 2178
CONECT 2178 2177
CONECT 2179 2177
CONECT 2180 2181 2182
CONECT 2181 2180
CONECT 2182 2180
CONECT 2183 2185 2184
CONECT 2184 2183
CONECT 2185 2183
CONECT 2186 2187 2188
CONECT 2187 2186
CONECT 2188 2186
CONECT 2189 2191 2190
CONECT 2190 2189
CONECT 2191 2189
CONECT 2192 2193 2194
CONECT 2193 2192
CONECT 2194 2192
CONECT 2195 2197 2196
CONECT 2196 2195
CONECT 2197 2195
CONECT 2198 2199 2200
CONECT 2199 2198
CONECT 2200 2198
CONECT 2201 2203 2202
CONECT 2202 2201
CONECT 2203 2201
CONECT 2204 2205 2206
CONECT 2205 2204
CONECT 2206 2204
CONECT 2207 2208 2209
CONECT 2208 2207
CONECT 2209 2207
CONECT 2210 2211 2212
CONECT 2211 2210
CONECT 2212 2210
CONECT 2213 2214 2215
CONECT 2214 2213
CONECT 2215 2213
CONECT 2216 2217 2218
CONECT 2217 2216
CONECT 2218 2216
CONECT 2219 2220 2221
CONECT 2220 2219
CONECT 2221 2219
CONECT 2222 2223 2224
CONECT 2223 2222
CONECT 2224 2222
CONECT 2225 2227 2226
CONECT 2226 2225
CONECT 2227 2225
CONECT 2228 2229 2230
CONECT 2229 2228
CONECT 2230 2228
CONECT 2231 2233 2232
CONECT 2232 2231
CONECT 2233 2231
CONECT 2234 2235 2236
CONECT 2235 2234
CONECT 2236 2234
CONECT 2237 2238 2239
CONECT 2238 2237
CONECT 2239 2237
CONECT 2240 2242 2241
CONECT 2241 2240
CONECT 2242 2240
CONECT 2243 2244 2245
CONECT 2244 2243
CONECT 2245 2243
CONECT 2246 2247 2248
CONECT 2247 2246
CONECT 2248 2246
CONECT 2249 2251 2250
CONECT 2250 2249
CONECT 2251 2249
CONECT 2252 2253 2254
CONECT 2253 2252
CONECT 2254 2252
CONECT 2255 2256 2257
CONECT 2256 2255
CONECT 2257 2255
CONECT 2258 2259 2260
CONECT 2259 2258
CONECT 2260 2258
CONECT 2261 2262 2263
CONECT 2262 2261
CONECT 2263 2261
CONECT 2264 2266 2265
CONECT 2265 2264
CONECT 2266 2264
CONECT 2267 2269 2268
CONECT 2268 2267
CONECT 2269 2267
CONECT 2270 2271 2272
CONECT 2271 2270
CONECT 2272 2270
CONECT 2273 2275 2274
CONECT 2274 2273
CONECT 2275 2273
CONECT 2276 2277 2278
CONECT 2277 2276
CONECT 2278 2276
CONECT 2279 2280 2281
CONECT 2280 2279
CONECT 2281 2279
CONECT 2282 2283 2284
CONECT 2283 2282
CONECT 2284 2282
CONECT 2285 2286 2287
CONECT 2286 2285
CONECT 2287 2285
CONECT 2288 2290 2289
CONECT 2289 2288
CONECT 2290 2288
CONECT 2291 2292 2293
CONECT 2292 2291
CONECT 2293 2291
CONECT 2294 2295 2296
CONECT 2295 2294
CONECT 2296 2294
CONECT 2297 2298 2299
CONECT 2298 2297
CONECT 2299 2297
CONECT 2300 2302 2301
CONECT 2301 2300
CONECT 2302 2300
CONECT 2303 2304 2305
CONECT 2304 2303
CONECT 2305 2303
CONECT 2306 2308 2307
CONECT 2307 2306
CONECT 2308 2306
CONECT 2309 2311 2310
CONECT 2310 2309
CONECT 2311 2309
CONECT 2312 2314 2313
CONECT 2313 2312
CONECT 2314 2312
CONECT 2315 2317 2316
CONECT 2316 2315
CONECT 2317 2315
CONECT 2318 2319 2320
CONECT 2319 2318
CONECT 2320 2318
CONECT 2321 2323 2322
CONECT 2322 2321
CONECT 2323 2321
CONECT 2324 2326 2325
CONECT 2325 2324
CONECT 2326 2324
CONECT 2327 2328 2329
CONECT 2328 2327
CONECT 2329 2327
CONECT 2330 2331 2332
CONECT 2331 2330
CONECT 2332 2330
CONECT 2333 2335 2334
CONECT 2334 2333
CONECT 2335 2333
CONECT 2336 2337 2338
CONECT 2337 2336
CONECT 2338 2336
CONECT 2339 2340 2341
CONECT 2340 2339
CONECT 2341 2339
CONECT 2342 2343 2344
CONECT 2343 2342
CONECT 2344 2342
CONECT 2345 2346 2347
CONECT 2346 2345
CONECT 2347 2345
CONECT 2348 2350 2349
CONECT 2349 2348
CONECT 2350 2348
CONECT 2351 2352    1
CONECT 2352 2351
END
