# Supplementary material for: Augmented Reality for Enhanced Visualization of MOF Adsorbents
Source: J Chem Inf Model. 2023 Sep 26;63(19):5950–5. doi: 10.1021/acs.jcim.3c01190 (PMC10565814; doi:10.1021/acs.jcim.3c01190)
Supplement: Supplementary file 2 — ci3c01190_si_002.zip [file ci3c01190_si_002.zip › RUBTAK_UiO-66 with CO2.pdb]

REMARK   Materials Studio PDB file
REMARK   Created:  Sun May 14 08:28:00 GMT Standard Time 2023
CRYST1   41.957   41.957   41.957  90.00  90.00  90.00 P1
ORIGX1      1.000000  0.000000  0.000000        0.00000
ORIGX2      0.000000  1.000000  0.000000        0.00000
ORIGX3      0.000000  0.000000  1.000000        0.00000
SCALE1      0.023834  0.000000  0.000000        0.00000   
SCALE2      0.000000  0.023834  0.000000        0.00000   
SCALE3      0.000000  0.000000  0.023834        0.00000   
ATOM      1  H   MOL     2       1.970  19.009   1.970  1.00  0.00           H    
ATOM      2  O   MOL     2       1.410  19.569   1.410  1.00  0.00           O1-  
ATOM      3  H   MOL     2       0.156  15.104  18.146  1.00  0.00           H    
ATOM      4  C   MOL     2       0.160  15.356  17.097  1.00  0.00           C    
ATOM      5  O   MOL     2       0.056  17.391  19.002  1.00  0.00           O    
ATOM      6  C   MOL     2       0.093  17.790  17.790  1.00  0.00           C    
ATOM      7  C   MOL     2       0.149  16.720  16.720  1.00  0.00           C    
ATOM      8  H   MOL     2      19.009  19.009  19.009  1.00  0.00           H    
ATOM      9  O   MOL     2      19.569  19.569  19.569  1.00  0.00           O1-  
ATOM     10  O   MOL     2       1.038  19.940  19.940  1.00  0.00           O2-  
ATOM     11  H   MOL     2      15.104  20.822   2.832  1.00  0.00           H    
ATOM     12  C   MOL     2      15.356  20.819   3.881  1.00  0.00           C    
ATOM     13  O   MOL     2      17.391  20.922   1.976  1.00  0.00           O    
ATOM     14  C   MOL     2      17.790  20.886   3.189  1.00  0.00           C    
ATOM     15  C   MOL     2      16.720  20.829   4.259  1.00  0.00           C    
ATOM     16  O   MOL     2      19.940  19.940   1.038  1.00  0.00           O2-  
ATOM     17  H   MOL     2      20.822  15.104   2.832  1.00  0.00           H    
ATOM     18  C   MOL     2      20.819  15.356   3.881  1.00  0.00           C    
ATOM     19  O   MOL     2      20.922  17.391   1.976  1.00  0.00           O    
ATOM     20  C   MOL     2      20.886  17.790   3.189  1.00  0.00           C    
ATOM     21  C   MOL     2      20.829  16.720   4.259  1.00  0.00           C    
ATOM     22  H   MOL     2       5.874  20.822  18.146  1.00  0.00           H    
ATOM     23  C   MOL     2       5.622  20.819  17.097  1.00  0.00           C    
ATOM     24  O   MOL     2       3.587  20.922  19.002  1.00  0.00           O    
ATOM     25  C   MOL     2       3.189  20.886  17.790  1.00  0.00           C    
ATOM     26  C   MOL     2       4.259  20.829  16.720  1.00  0.00           C    
ATOM     27  H   MOL     2      18.146  20.822   5.874  1.00  0.00           H    
ATOM     28  C   MOL     2      17.097  20.819   5.622  1.00  0.00           C    
ATOM     29  O   MOL     2      19.002  20.922   3.587  1.00  0.00           O1-  
ATOM     30  H   MOL     2       0.156  18.146  15.104  1.00  0.00           H    
ATOM     31  C   MOL     2       0.160  17.097  15.356  1.00  0.00           C    
ATOM     32  O   MOL     2       0.056  19.002  17.391  1.00  0.00           O1-  
ATOM     33  H   MOL     2       2.832  20.822  15.104  1.00  0.00           H    
ATOM     34  C   MOL     2       3.881  20.819  15.356  1.00  0.00           C    
ATOM     35  O   MOL     2       1.976  20.922  17.391  1.00  0.00           O1-  
ATOM     36  H   MOL     2      20.822  18.146   5.874  1.00  0.00           H    
ATOM     37  C   MOL     2      20.819  17.097   5.622  1.00  0.00           C    
ATOM     38  O   MOL     2      20.922  19.002   3.587  1.00  0.00           O1-  
ATOM     39  H   MOL     2       5.874  18.146  20.822  1.00  0.00           H    
ATOM     40  C   MOL     2       5.622  17.097  20.819  1.00  0.00           C    
ATOM     41  O   MOL     2       3.587  19.002  20.922  1.00  0.00           O    
ATOM     42  C   MOL     2       3.189  17.790  20.886  1.00  0.00           C    
ATOM     43  C   MOL     2       4.259  16.720  20.829  1.00  0.00           C    
ATOM     44  H   MOL     2       2.832  15.104  20.822  1.00  0.00           H    
ATOM     45  C   MOL     2       3.881  15.356  20.819  1.00  0.00           C    
ATOM     46  O   MOL     2       1.976  17.391  20.922  1.00  0.00           O1-  
ATOM     47  H   MOL     2      15.104  18.146   0.156  1.00  0.00           H    
ATOM     48  C   MOL     2      15.356  17.097   0.160  1.00  0.00           C    
ATOM     49  O   MOL     2      17.391  19.002   0.056  1.00  0.00           O    
ATOM     50  C   MOL     2      17.790  17.790   0.093  1.00  0.00           C    
ATOM     51  C   MOL     2      16.720  16.720   0.149  1.00  0.00           C    
ATOM     52  H   MOL     2      18.146  15.104   0.156  1.00  0.00           H    
ATOM     53  C   MOL     2      17.097  15.356   0.160  1.00  0.00           C    
ATOM     54  O   MOL     2      19.002  17.391   0.056  1.00  0.00           O1-  
ATOM     55  H   MOL     2      20.822  16.363   7.657  1.00  0.00           H    
ATOM     56  C   MOL     2      20.819  16.111   6.608  1.00  0.00           C    
ATOM     57  O   MOL     2      20.922  14.077   8.513  1.00  0.00           O1-  
ATOM     58  C   MOL     2      20.886  13.678   7.300  1.00  0.00           C    
ATOM     59  C   MOL     2      20.829  14.748   6.231  1.00  0.00           C    
ATOM     60  H   MOL     2       1.970  12.459   8.519  1.00  0.00           H    
ATOM     61  O   MOL     2       1.410  11.899   9.079  1.00  0.00           O1-  
ATOM     62  O   MOL     2      19.940  11.528   9.451  1.00  0.00           O2-  
ATOM     63  H   MOL     2       5.874  10.645  13.321  1.00  0.00           H    
ATOM     64  C   MOL     2       5.622  10.649  14.370  1.00  0.00           C    
ATOM     65  O   MOL     2       3.587  10.545  12.465  1.00  0.00           O    
ATOM     66  C   MOL     2       3.189  10.582  13.678  1.00  0.00           C    
ATOM     67  C   MOL     2       4.259  10.638  14.748  1.00  0.00           C    
ATOM     68 Zr   MOL     2       2.517  10.489  10.489  1.00  0.00          Zr4+  
ATOM     69  H   MOL     2       1.970   8.519  12.459  1.00  0.00           H    
ATOM     70  O   MOL     2       1.410   9.079  11.899  1.00  0.00           O1-  
ATOM     71  O   MOL     2       1.038  11.528  11.528  1.00  0.00           O2-  
ATOM     72  O   MOL     2       0.056   6.902   8.513  1.00  0.00           O1-  
ATOM     73  C   MOL     2       0.093   7.300   7.300  1.00  0.00           C    
ATOM     74  H   MOL     2      19.009   8.519   8.519  1.00  0.00           H    
ATOM     75  O   MOL     2      19.569   9.079   9.079  1.00  0.00           O1-  
ATOM     76  O   MOL     2       1.038   9.451   9.451  1.00  0.00           O2-  
ATOM     77  H   MOL     2      15.104  10.333  13.321  1.00  0.00           H    
ATOM     78  C   MOL     2      15.356  10.329  14.370  1.00  0.00           C    
ATOM     79  O   MOL     2      17.391  10.433  12.465  1.00  0.00           O    
ATOM     80  C   MOL     2      17.790  10.396  13.678  1.00  0.00           C    
ATOM     81  C   MOL     2      16.720  10.340  14.748  1.00  0.00           C    
ATOM     82 Zr   MOL     2      18.461  10.489  10.489  1.00  0.00          Zr4+  
ATOM     83  H   MOL     2      19.009  12.459  12.459  1.00  0.00           H    
ATOM     84  O   MOL     2      19.569  11.899  11.899  1.00  0.00           O1-  
ATOM     85  O   MOL     2      19.940   9.451  11.528  1.00  0.00           O2-  
ATOM     86  O   MOL     2      20.922   6.902  12.465  1.00  0.00           O1-  
ATOM     87  C   MOL     2      20.886   7.300  13.678  1.00  0.00           C    
ATOM     88  H   MOL     2      15.104  10.645   7.657  1.00  0.00           H    
ATOM     89  C   MOL     2      15.356  10.649   6.608  1.00  0.00           C    
ATOM     90  O   MOL     2      17.391  10.545   8.513  1.00  0.00           O    
ATOM     91  C   MOL     2      17.790  10.582   7.300  1.00  0.00           C    
ATOM     92  C   MOL     2      16.720  10.638   6.231  1.00  0.00           C    
ATOM     93  H   MOL     2       0.156  16.363  13.321  1.00  0.00           H    
ATOM     94  C   MOL     2       0.160  16.111  14.370  1.00  0.00           C    
ATOM     95  O   MOL     2       0.056  14.077  12.465  1.00  0.00           O1-  
ATOM     96  C   MOL     2       0.093  13.678  13.678  1.00  0.00           C    
ATOM     97  C   MOL     2       0.149  14.748  14.748  1.00  0.00           C    
ATOM     98  H   MOL     2       5.874  10.333   7.657  1.00  0.00           H    
ATOM     99  C   MOL     2       5.622  10.329   6.608  1.00  0.00           C    
ATOM    100  O   MOL     2       3.587  10.433   8.513  1.00  0.00           O    
ATOM    101  C   MOL     2       3.189  10.396   7.300  1.00  0.00           C    
ATOM    102  C   MOL     2       4.259  10.340   6.231  1.00  0.00           C    
ATOM    103  H   MOL     2      18.146  10.333  16.363  1.00  0.00           H    
ATOM    104  C   MOL     2      17.097  10.329  16.111  1.00  0.00           C    
ATOM    105  O   MOL     2      19.002  10.433  14.077  1.00  0.00           O1-  
ATOM    106  H   MOL     2      20.822  13.321   4.615  1.00  0.00           H    
ATOM    107  C   MOL     2      20.819  14.370   4.867  1.00  0.00           C    
ATOM    108  O   MOL     2      20.922  12.465   6.902  1.00  0.00           O    
ATOM    109  H   MOL     2       2.832  10.645  16.363  1.00  0.00           H    
ATOM    110  C   MOL     2       3.881  10.649  16.111  1.00  0.00           C    
ATOM    111  O   MOL     2       1.976  10.545  14.077  1.00  0.00           O1-  
ATOM    112  O   MOL     2       0.056   8.513   6.902  1.00  0.00           O    
ATOM    113  H   MOL     2      18.146  10.645   4.615  1.00  0.00           H    
ATOM    114  C   MOL     2      17.097  10.649   4.867  1.00  0.00           C    
ATOM    115  O   MOL     2      19.002  10.545   6.902  1.00  0.00           O1-  
ATOM    116  C   MOL     2       0.160  14.370  16.111  1.00  0.00           C    
ATOM    117  O   MOL     2       0.056  12.465  14.077  1.00  0.00           O    
ATOM    118  H   MOL     2       2.832  10.333   4.615  1.00  0.00           H    
ATOM    119  C   MOL     2       3.881  10.329   4.867  1.00  0.00           C    
ATOM    120  O   MOL     2       1.976  10.433   6.902  1.00  0.00           O1-  
ATOM    121  O   MOL     2      20.922   8.513  14.077  1.00  0.00           O    
ATOM    122  O   MOL     2       3.587   8.513  10.433  1.00  0.00           O    
ATOM    123  C   MOL     2       3.189   7.300  10.396  1.00  0.00           C    
ATOM    124  H   MOL     2       5.874  13.321  10.645  1.00  0.00           H    
ATOM    125  C   MOL     2       5.622  14.370  10.649  1.00  0.00           C    
ATOM    126  O   MOL     2       3.587  12.465  10.545  1.00  0.00           O    
ATOM    127  C   MOL     2       3.189  13.678  10.582  1.00  0.00           C    
ATOM    128  C   MOL     2       4.259  14.748  10.638  1.00  0.00           C    
ATOM    129  O   MOL     2       1.976   6.902  10.433  1.00  0.00           O1-  
ATOM    130  O   MOL     2      17.391   8.513  10.545  1.00  0.00           O    
ATOM    131  C   MOL     2      17.790   7.300  10.582  1.00  0.00           C    
ATOM    132  H   MOL     2      18.146  16.363  10.333  1.00  0.00           H    
ATOM    133  C   MOL     2      17.097  16.111  10.329  1.00  0.00           C    
ATOM    134  O   MOL     2      19.002  14.077  10.433  1.00  0.00           O    
ATOM    135  C   MOL     2      17.790  13.678  10.396  1.00  0.00           C    
ATOM    136  C   MOL     2      16.720  14.748  10.340  1.00  0.00           C    
ATOM    137  H   MOL     2      15.104  13.321  10.333  1.00  0.00           H    
ATOM    138  C   MOL     2      15.356  14.370  10.329  1.00  0.00           C    
ATOM    139  O   MOL     2      17.391  12.465  10.433  1.00  0.00           O1-  
ATOM    140  H   MOL     2       2.832  16.363  10.645  1.00  0.00           H    
ATOM    141  C   MOL     2       3.881  16.111  10.649  1.00  0.00           C    
ATOM    142  O   MOL     2       1.976  14.077  10.545  1.00  0.00           O1-  
ATOM    143  O   MOL     2      19.002   6.902  10.545  1.00  0.00           O1-  
ATOM    144  H   MOL     2      12.459  19.009  12.459  1.00  0.00           H    
ATOM    145  O   MOL     2      11.899  19.569  11.899  1.00  0.00           O1-  
ATOM    146  H   MOL     2      10.645  15.104   7.657  1.00  0.00           H    
ATOM    147  C   MOL     2      10.649  15.356   6.608  1.00  0.00           C    
ATOM    148  O   MOL     2      10.545  17.391   8.513  1.00  0.00           O    
ATOM    149  C   MOL     2      10.582  17.790   7.300  1.00  0.00           C    
ATOM    150  C   MOL     2      10.638  16.720   6.231  1.00  0.00           C    
ATOM    151 Zr   MOL     2      10.489  18.461  10.489  1.00  0.00          Zr4+  
ATOM    152  H   MOL     2       8.519  19.009   8.519  1.00  0.00           H    
ATOM    153  O   MOL     2       9.079  19.569   9.079  1.00  0.00           O1-  
ATOM    154  O   MOL     2      11.528  19.940   9.451  1.00  0.00           O2-  
ATOM    155  H   MOL     2       4.615  20.822  13.321  1.00  0.00           H    
ATOM    156  C   MOL     2       4.867  20.819  14.370  1.00  0.00           C    
ATOM    157  O   MOL     2       6.902  20.922  12.465  1.00  0.00           O1-  
ATOM    158  C   MOL     2       7.300  20.886  13.678  1.00  0.00           C    
ATOM    159  C   MOL     2       6.231  20.829  14.748  1.00  0.00           C    
ATOM    160  O   MOL     2       9.451  19.940  11.528  1.00  0.00           O2-  
ATOM    161  H   MOL     2      10.333  15.104  13.321  1.00  0.00           H    
ATOM    162  C   MOL     2      10.329  15.356  14.370  1.00  0.00           C    
ATOM    163  O   MOL     2      10.433  17.391  12.465  1.00  0.00           O    
ATOM    164  C   MOL     2      10.396  17.790  13.678  1.00  0.00           C    
ATOM    165  C   MOL     2      10.340  16.720  14.748  1.00  0.00           C    
ATOM    166  H   MOL     2      16.363  20.822   7.657  1.00  0.00           H    
ATOM    167  C   MOL     2      16.111  20.819   6.608  1.00  0.00           C    
ATOM    168  O   MOL     2      14.077  20.922   8.513  1.00  0.00           O1-  
ATOM    169  C   MOL     2      13.678  20.886   7.300  1.00  0.00           C    
ATOM    170  C   MOL     2      14.748  20.829   6.231  1.00  0.00           C    
ATOM    171  H   MOL     2       7.657  20.822  16.363  1.00  0.00           H    
ATOM    172  C   MOL     2       6.608  20.819  16.111  1.00  0.00           C    
ATOM    173  O   MOL     2       8.513  20.922  14.077  1.00  0.00           O    
ATOM    174  H   MOL     2      10.645  18.146   4.615  1.00  0.00           H    
ATOM    175  C   MOL     2      10.649  17.097   4.867  1.00  0.00           C    
ATOM    176  O   MOL     2      10.545  19.002   6.902  1.00  0.00           O1-  
ATOM    177  H   MOL     2      13.321  20.822   4.615  1.00  0.00           H    
ATOM    178  C   MOL     2      14.370  20.819   4.867  1.00  0.00           C    
ATOM    179  O   MOL     2      12.465  20.922   6.902  1.00  0.00           O    
ATOM    180  H   MOL     2      10.333  18.146  16.363  1.00  0.00           H    
ATOM    181  C   MOL     2      10.329  17.097  16.111  1.00  0.00           C    
ATOM    182  O   MOL     2      10.433  19.002  14.077  1.00  0.00           O1-  
ATOM    183  H   MOL     2      16.363  18.146  10.333  1.00  0.00           H    
ATOM    184  C   MOL     2      16.111  17.097  10.329  1.00  0.00           C    
ATOM    185  O   MOL     2      14.077  19.002  10.433  1.00  0.00           O1-  
ATOM    186  C   MOL     2      13.678  17.790  10.396  1.00  0.00           C    
ATOM    187  C   MOL     2      14.748  16.720  10.340  1.00  0.00           C    
ATOM    188  H   MOL     2      13.321  15.104  10.333  1.00  0.00           H    
ATOM    189  C   MOL     2      14.370  15.356  10.329  1.00  0.00           C    
ATOM    190  O   MOL     2      12.465  17.391  10.433  1.00  0.00           O    
ATOM    191  H   MOL     2       4.615  18.146  10.645  1.00  0.00           H    
ATOM    192  C   MOL     2       4.867  17.097  10.649  1.00  0.00           C    
ATOM    193  O   MOL     2       6.902  19.002  10.545  1.00  0.00           O1-  
ATOM    194  C   MOL     2       7.300  17.790  10.582  1.00  0.00           C    
ATOM    195  C   MOL     2       6.231  16.720  10.638  1.00  0.00           C    
ATOM    196  H   MOL     2       7.657  15.104  10.645  1.00  0.00           H    
ATOM    197  C   MOL     2       6.608  15.356  10.649  1.00  0.00           C    
ATOM    198  O   MOL     2       8.513  17.391  10.545  1.00  0.00           O    
ATOM    199  H   MOL     2      10.333  16.363  18.146  1.00  0.00           H    
ATOM    200  C   MOL     2      10.329  16.111  17.097  1.00  0.00           C    
ATOM    201  O   MOL     2      10.433  14.077  19.002  1.00  0.00           O1-  
ATOM    202  C   MOL     2      10.396  13.678  17.790  1.00  0.00           C    
ATOM    203  C   MOL     2      10.340  14.748  16.720  1.00  0.00           C    
ATOM    204  H   MOL     2      12.459  12.459  19.009  1.00  0.00           H    
ATOM    205  O   MOL     2      11.899  11.899  19.569  1.00  0.00           O1-  
ATOM    206  O   MOL     2       9.451  11.528  19.940  1.00  0.00           O2-  
ATOM    207  H   MOL     2      16.363  10.645   2.832  1.00  0.00           H    
ATOM    208  C   MOL     2      16.111  10.649   3.881  1.00  0.00           C    
ATOM    209  O   MOL     2      14.077  10.545   1.976  1.00  0.00           O1-  
ATOM    210  C   MOL     2      13.678  10.582   3.189  1.00  0.00           C    
ATOM    211  C   MOL     2      14.748  10.638   4.259  1.00  0.00           C    
ATOM    212  H   MOL     2      12.459   8.519   1.970  1.00  0.00           H    
ATOM    213  O   MOL     2      11.899   9.079   1.410  1.00  0.00           O1-  
ATOM    214  O   MOL     2      11.528  11.528   1.038  1.00  0.00           O2-  
ATOM    215  O   MOL     2      10.545   6.902  19.002  1.00  0.00           O1-  
ATOM    216  C   MOL     2      10.582   7.300  17.790  1.00  0.00           C    
ATOM    217  H   MOL     2       8.519   8.519  19.009  1.00  0.00           H    
ATOM    218  O   MOL     2       9.079   9.079  19.569  1.00  0.00           O1-  
ATOM    219  O   MOL     2      11.528   9.451  19.940  1.00  0.00           O2-  
ATOM    220  H   MOL     2       4.615  10.333   2.832  1.00  0.00           H    
ATOM    221  C   MOL     2       4.867  10.329   3.881  1.00  0.00           C    
ATOM    222  O   MOL     2       6.902  10.433   1.976  1.00  0.00           O1-  
ATOM    223  C   MOL     2       7.300  10.396   3.189  1.00  0.00           C    
ATOM    224  C   MOL     2       6.231  10.340   4.259  1.00  0.00           C    
ATOM    225  H   MOL     2       8.519  12.459   1.970  1.00  0.00           H    
ATOM    226  O   MOL     2       9.079  11.899   1.410  1.00  0.00           O1-  
ATOM    227  O   MOL     2       9.451   9.451   1.038  1.00  0.00           O2-  
ATOM    228  O   MOL     2      10.433   6.902   1.976  1.00  0.00           O1-  
ATOM    229  C   MOL     2      10.396   7.300   3.189  1.00  0.00           C    
ATOM    230  H   MOL     2       4.615  10.645  18.146  1.00  0.00           H    
ATOM    231  C   MOL     2       4.867  10.649  17.097  1.00  0.00           C    
ATOM    232  O   MOL     2       6.902  10.545  19.002  1.00  0.00           O1-  
ATOM    233  C   MOL     2       7.300  10.582  17.790  1.00  0.00           C    
ATOM    234  C   MOL     2       6.231  10.638  16.720  1.00  0.00           C    
ATOM    235  H   MOL     2      10.645  16.363   2.832  1.00  0.00           H    
ATOM    236  C   MOL     2      10.649  16.111   3.881  1.00  0.00           C    
ATOM    237  O   MOL     2      10.545  14.077   1.976  1.00  0.00           O1-  
ATOM    238  C   MOL     2      10.582  13.678   3.189  1.00  0.00           C    
ATOM    239  C   MOL     2      10.638  14.748   4.259  1.00  0.00           C    
ATOM    240  H   MOL     2      16.363  10.333  18.146  1.00  0.00           H    
ATOM    241  C   MOL     2      16.111  10.329  17.097  1.00  0.00           C    
ATOM    242  O   MOL     2      14.077  10.433  19.002  1.00  0.00           O1-  
ATOM    243  C   MOL     2      13.678  10.396  17.790  1.00  0.00           C    
ATOM    244  C   MOL     2      14.748  10.340  16.720  1.00  0.00           C    
ATOM    245  H   MOL     2       7.657  10.333   5.874  1.00  0.00           H    
ATOM    246  C   MOL     2       6.608  10.329   5.622  1.00  0.00           C    
ATOM    247  O   MOL     2       8.513  10.433   3.587  1.00  0.00           O    
ATOM    248 Zr   MOL     2      10.489  10.489   2.517  1.00  0.00          Zr4+  
ATOM    249  H   MOL     2      10.333  13.321  15.104  1.00  0.00           H    
ATOM    250  C   MOL     2      10.329  14.370  15.356  1.00  0.00           C    
ATOM    251  O   MOL     2      10.433  12.465  17.391  1.00  0.00           O    
ATOM    252 Zr   MOL     2      10.489  10.489  18.461  1.00  0.00          Zr4+  
ATOM    253  H   MOL     2      13.321  10.645   5.874  1.00  0.00           H    
ATOM    254  C   MOL     2      14.370  10.649   5.622  1.00  0.00           C    
ATOM    255  O   MOL     2      12.465  10.545   3.587  1.00  0.00           O    
ATOM    256  O   MOL     2      10.545   8.513  17.391  1.00  0.00           O    
ATOM    257  H   MOL     2       7.657  10.645  15.104  1.00  0.00           H    
ATOM    258  C   MOL     2       6.608  10.649  15.356  1.00  0.00           C    
ATOM    259  O   MOL     2       8.513  10.545  17.391  1.00  0.00           O    
ATOM    260  H   MOL     2      10.645  13.321   5.874  1.00  0.00           H    
ATOM    261  C   MOL     2      10.649  14.370   5.622  1.00  0.00           C    
ATOM    262  O   MOL     2      10.545  12.465   3.587  1.00  0.00           O    
ATOM    263  H   MOL     2      13.321  10.333  15.104  1.00  0.00           H    
ATOM    264  C   MOL     2      14.370  10.329  15.356  1.00  0.00           C    
ATOM    265  O   MOL     2      12.465  10.433  17.391  1.00  0.00           O    
ATOM    266  O   MOL     2      10.433   8.513   3.587  1.00  0.00           O    
ATOM    267  O   MOL     2      14.077   8.513  20.922  1.00  0.00           O1-  
ATOM    268  C   MOL     2      13.678   7.300  20.886  1.00  0.00           C    
ATOM    269  H   MOL     2      16.363  13.321   0.156  1.00  0.00           H    
ATOM    270  C   MOL     2      16.111  14.370   0.160  1.00  0.00           C    
ATOM    271  O   MOL     2      14.077  12.465   0.056  1.00  0.00           O1-  
ATOM    272  C   MOL     2      13.678  13.678   0.093  1.00  0.00           C    
ATOM    273  C   MOL     2      14.748  14.748   0.149  1.00  0.00           C    
ATOM    274  O   MOL     2      12.465   6.902  20.922  1.00  0.00           O    
ATOM    275  O   MOL     2       6.902   8.513   0.056  1.00  0.00           O1-  
ATOM    276  C   MOL     2       7.300   7.300   0.093  1.00  0.00           C    
ATOM    277  H   MOL     2       7.657  16.363  20.822  1.00  0.00           H    
ATOM    278  C   MOL     2       6.608  16.111  20.819  1.00  0.00           C    
ATOM    279  O   MOL     2       8.513  14.077  20.922  1.00  0.00           O1-  
ATOM    280  C   MOL     2       7.300  13.678  20.886  1.00  0.00           C    
ATOM    281  C   MOL     2       6.231  14.748  20.829  1.00  0.00           C    
ATOM    282  C   MOL     2       4.867  14.370  20.819  1.00  0.00           C    
ATOM    283  O   MOL     2       6.902  12.465  20.922  1.00  0.00           O    
ATOM    284  H   MOL     2      13.321  16.363   0.156  1.00  0.00           H    
ATOM    285  C   MOL     2      14.370  16.111   0.160  1.00  0.00           C    
ATOM    286  O   MOL     2      12.465  14.077   0.056  1.00  0.00           O    
ATOM    287  O   MOL     2       8.513   6.902   0.056  1.00  0.00           O    
ATOM    288  H   MOL     2       1.970  19.009  22.948  1.00  0.00           H    
ATOM    289  O   MOL     2       1.410  19.569  22.388  1.00  0.00           O1-  
ATOM    290 Zr   MOL     2       0.000  18.461  20.978  1.00  0.00          Zr4+  
ATOM    291  H   MOL     2      19.009  19.009  39.987  1.00  0.00           H    
ATOM    292  O   MOL     2      19.569  19.569  40.547  1.00  0.00           O1-  
ATOM    293  H   MOL     2      15.104  20.822  23.810  1.00  0.00           H    
ATOM    294  C   MOL     2      15.356  20.819  24.859  1.00  0.00           C    
ATOM    295  O   MOL     2      17.391  20.922  22.955  1.00  0.00           O    
ATOM    296  C   MOL     2      17.790  20.886  24.167  1.00  0.00           C    
ATOM    297  C   MOL     2      16.720  20.829  25.237  1.00  0.00           C    
ATOM    298  O   MOL     2      19.940  19.940  22.017  1.00  0.00           O2-  
ATOM    299  H   MOL     2      20.822  15.104  23.810  1.00  0.00           H    
ATOM    300  C   MOL     2      20.819  15.356  24.859  1.00  0.00           C    
ATOM    301  O   MOL     2      20.922  17.391  22.955  1.00  0.00           O    
ATOM    302  C   MOL     2      20.886  17.790  24.167  1.00  0.00           C    
ATOM    303  C   MOL     2      20.829  16.720  25.237  1.00  0.00           C    
ATOM    304  H   MOL     2      18.146  20.822  26.852  1.00  0.00           H    
ATOM    305  C   MOL     2      17.097  20.819  26.601  1.00  0.00           C    
ATOM    306  O   MOL     2      19.002  20.922  24.566  1.00  0.00           O1-  
ATOM    307  H   MOL     2      20.822  18.146  26.852  1.00  0.00           H    
ATOM    308  C   MOL     2      20.819  17.097  26.601  1.00  0.00           C    
ATOM    309  O   MOL     2      20.922  19.002  24.566  1.00  0.00           O1-  
ATOM    310  H   MOL     2      15.104  18.146  21.135  1.00  0.00           H    
ATOM    311  C   MOL     2      15.356  17.097  21.138  1.00  0.00           C    
ATOM    312  O   MOL     2      17.391  19.002  21.035  1.00  0.00           O    
ATOM    313  C   MOL     2      17.790  17.790  21.071  1.00  0.00           C    
ATOM    314  C   MOL     2      16.720  16.720  21.127  1.00  0.00           C    
ATOM    315  H   MOL     2      18.146  15.104  21.135  1.00  0.00           H    
ATOM    316  C   MOL     2      17.097  15.356  21.138  1.00  0.00           C    
ATOM    317  O   MOL     2      19.002  17.391  21.035  1.00  0.00           O1-  
ATOM    318  H   MOL     2      20.822  16.363  28.636  1.00  0.00           H    
ATOM    319  C   MOL     2      20.819  16.111  27.587  1.00  0.00           C    
ATOM    320  O   MOL     2      20.922  14.077  29.491  1.00  0.00           O1-  
ATOM    321  C   MOL     2      20.886  13.678  28.279  1.00  0.00           C    
ATOM    322  C   MOL     2      20.829  14.748  27.209  1.00  0.00           C    
ATOM    323  O   MOL     2      19.940  11.528  30.429  1.00  0.00           O2-  
ATOM    324  H   MOL     2      19.009   8.519  29.498  1.00  0.00           H    
ATOM    325  O   MOL     2      19.569   9.079  30.058  1.00  0.00           O1-  
ATOM    326 Zr   MOL     2      18.461  10.489  31.468  1.00  0.00          Zr4+  
ATOM    327  H   MOL     2      19.009  12.459  33.437  1.00  0.00           H    
ATOM    328  O   MOL     2      19.569  11.899  32.877  1.00  0.00           O1-  
ATOM    329  O   MOL     2      19.940   9.451  32.506  1.00  0.00           O2-  
ATOM    330  O   MOL     2      20.922   6.902  33.444  1.00  0.00           O1-  
ATOM    331  C   MOL     2      20.886   7.300  34.656  1.00  0.00           C    
ATOM    332  H   MOL     2      15.104  10.645  28.636  1.00  0.00           H    
ATOM    333  C   MOL     2      15.356  10.649  27.587  1.00  0.00           C    
ATOM    334  O   MOL     2      17.391  10.545  29.491  1.00  0.00           O    
ATOM    335  C   MOL     2      17.790  10.582  28.279  1.00  0.00           C    
ATOM    336  C   MOL     2      16.720  10.638  27.209  1.00  0.00           C    
ATOM    337  O   MOL     2      19.002  10.433  35.055  1.00  0.00           O2-  
ATOM    338  H   MOL     2      20.822  13.321  25.594  1.00  0.00           H    
ATOM    339  C   MOL     2      20.819  14.370  25.845  1.00  0.00           C    
ATOM    340  O   MOL     2      20.922  12.465  27.880  1.00  0.00           O    
ATOM    341  H   MOL     2      18.146  10.645  25.594  1.00  0.00           H    
ATOM    342  C   MOL     2      17.097  10.649  25.845  1.00  0.00           C    
ATOM    343  O   MOL     2      19.002  10.545  27.880  1.00  0.00           O1-  
ATOM    344  O   MOL     2      20.922   8.513  35.055  1.00  0.00           O    
ATOM    345  O   MOL     2      17.391   8.513  31.524  1.00  0.00           O    
ATOM    346  C   MOL     2      17.790   7.300  31.560  1.00  0.00           C    
ATOM    347  H   MOL     2      18.146  16.363  31.311  1.00  0.00           H    
ATOM    348  C   MOL     2      17.097  16.111  31.308  1.00  0.00           C    
ATOM    349  O   MOL     2      19.002  14.077  31.411  1.00  0.00           O    
ATOM    350  C   MOL     2      17.790  13.678  31.375  1.00  0.00           C    
ATOM    351  C   MOL     2      16.720  14.748  31.319  1.00  0.00           C    
ATOM    352  C   MOL     2      15.356  14.370  31.308  1.00  0.00           C    
ATOM    353  O   MOL     2      17.391  12.465  31.411  1.00  0.00           O1-  
ATOM    354  O   MOL     2      19.002   6.902  31.524  1.00  0.00           O1-  
ATOM    355  H   MOL     2      12.459  19.009  33.437  1.00  0.00           H    
ATOM    356  O   MOL     2      11.899  19.569  32.877  1.00  0.00           O1-  
ATOM    357  H   MOL     2      10.645  15.104  28.636  1.00  0.00           H    
ATOM    358  C   MOL     2      10.649  15.356  27.587  1.00  0.00           C    
ATOM    359  O   MOL     2      10.545  17.391  29.491  1.00  0.00           O    
ATOM    360  C   MOL     2      10.582  17.790  28.279  1.00  0.00           C    
ATOM    361  C   MOL     2      10.638  16.720  27.209  1.00  0.00           C    
ATOM    362 Zr   MOL     2      10.489  18.461  31.468  1.00  0.00          Zr4+  
ATOM    363  H   MOL     2       8.519  19.009  29.498  1.00  0.00           H    
ATOM    364  O   MOL     2       9.079  19.569  30.058  1.00  0.00           O1-  
ATOM    365  O   MOL     2      11.528  19.940  30.429  1.00  0.00           O2-  
ATOM    366  O   MOL     2       9.451  19.940  32.506  1.00  0.00           O2-  
ATOM    367  O   MOL     2      10.433  17.391  33.444  1.00  0.00           O    
ATOM    368  C   MOL     2      10.396  17.790  34.656  1.00  0.00           C    
ATOM    369  H   MOL     2      16.363  20.822  28.636  1.00  0.00           H    
ATOM    370  C   MOL     2      16.111  20.819  27.587  1.00  0.00           C    
ATOM    371  O   MOL     2      14.077  20.922  29.491  1.00  0.00           O1-  
ATOM    372  C   MOL     2      13.678  20.886  28.279  1.00  0.00           C    
ATOM    373  C   MOL     2      14.748  20.829  27.209  1.00  0.00           C    
ATOM    374  H   MOL     2      10.645  18.146  25.594  1.00  0.00           H    
ATOM    375  C   MOL     2      10.649  17.097  25.845  1.00  0.00           C    
ATOM    376  O   MOL     2      10.545  19.002  27.880  1.00  0.00           O1-  
ATOM    377  H   MOL     2      13.321  20.822  25.594  1.00  0.00           H    
ATOM    378  C   MOL     2      14.370  20.819  25.845  1.00  0.00           C    
ATOM    379  O   MOL     2      12.465  20.922  27.880  1.00  0.00           O    
ATOM    380  O   MOL     2      10.433  19.002  35.055  1.00  0.00           O1-  
ATOM    381  H   MOL     2      16.363  18.146  31.311  1.00  0.00           H    
ATOM    382  C   MOL     2      16.111  17.097  31.308  1.00  0.00           C    
ATOM    383  O   MOL     2      14.077  19.002  31.411  1.00  0.00           O1-  
ATOM    384  C   MOL     2      13.678  17.790  31.375  1.00  0.00           C    
ATOM    385  C   MOL     2      14.748  16.720  31.319  1.00  0.00           C    
ATOM    386  H   MOL     2      13.321  15.104  31.311  1.00  0.00           H    
ATOM    387  C   MOL     2      14.370  15.356  31.308  1.00  0.00           C    
ATOM    388  O   MOL     2      12.465  17.391  31.411  1.00  0.00           O    
ATOM    389  O   MOL     2       6.902  19.002  31.524  1.00  0.00           O1-  
ATOM    390  C   MOL     2       7.300  17.790  31.560  1.00  0.00           C    
ATOM    391  O   MOL     2       8.513  17.391  31.524  1.00  0.00           O    
ATOM    392 Zr   MOL     2      10.489  13.007  20.978  1.00  0.00          Zr4+  
ATOM    393  H   MOL     2      16.363  10.645  23.810  1.00  0.00           H    
ATOM    394  C   MOL     2      16.111  10.649  24.859  1.00  0.00           C    
ATOM    395  O   MOL     2      14.077  10.545  22.955  1.00  0.00           O1-  
ATOM    396  C   MOL     2      13.678  10.582  24.167  1.00  0.00           C    
ATOM    397  C   MOL     2      14.748  10.638  25.237  1.00  0.00           C    
ATOM    398 Zr   MOL     2      13.007  10.489  20.978  1.00  0.00          Zr4+  
ATOM    399  H   MOL     2      12.459   8.519  22.948  1.00  0.00           H    
ATOM    400  O   MOL     2      11.899   9.079  22.388  1.00  0.00           O1-  
ATOM    401  O   MOL     2      11.528  11.528  22.017  1.00  0.00           O2-  
ATOM    402 Zr   MOL     2      10.489   7.972  20.978  1.00  0.00          Zr4+  
ATOM    403 Zr   MOL     2       7.972  10.489  20.978  1.00  0.00          Zr4+  
ATOM    404  H   MOL     2       8.519  12.459  22.948  1.00  0.00           H    
ATOM    405  O   MOL     2       9.079  11.899  22.388  1.00  0.00           O1-  
ATOM    406  O   MOL     2       9.451   9.451  22.017  1.00  0.00           O2-  
ATOM    407  O   MOL     2      10.433   6.902  22.955  1.00  0.00           O1-  
ATOM    408  C   MOL     2      10.396   7.300  24.167  1.00  0.00           C    
ATOM    409  H   MOL     2      10.645  16.363  23.810  1.00  0.00           H    
ATOM    410  C   MOL     2      10.649  16.111  24.859  1.00  0.00           C    
ATOM    411  O   MOL     2      10.545  14.077  22.955  1.00  0.00           O1-  
ATOM    412  C   MOL     2      10.582  13.678  24.167  1.00  0.00           C    
ATOM    413  C   MOL     2      10.638  14.748  25.237  1.00  0.00           C    
ATOM    414 Zr   MOL     2      10.489  10.489  23.496  1.00  0.00          Zr4+  
ATOM    415  H   MOL     2      13.321  10.645  26.852  1.00  0.00           H    
ATOM    416  C   MOL     2      14.370  10.649  26.601  1.00  0.00           C    
ATOM    417  O   MOL     2      12.465  10.545  24.566  1.00  0.00           O    
ATOM    418  C   MOL     2      10.649  14.370  26.601  1.00  0.00           C    
ATOM    419  O   MOL     2      10.545  12.465  24.566  1.00  0.00           O    
ATOM    420  O   MOL     2      10.433   8.513  24.566  1.00  0.00           O    
ATOM    421  H   MOL     2      16.363  13.321  21.135  1.00  0.00           H    
ATOM    422  C   MOL     2      16.111  14.370  21.138  1.00  0.00           C    
ATOM    423  O   MOL     2      14.077  12.465  21.035  1.00  0.00           O1-  
ATOM    424  C   MOL     2      13.678  13.678  21.071  1.00  0.00           C    
ATOM    425  C   MOL     2      14.748  14.748  21.127  1.00  0.00           C    
ATOM    426  O   MOL     2       6.902   8.513  21.035  1.00  0.00           O1-  
ATOM    427  C   MOL     2       7.300   7.300  21.071  1.00  0.00           C    
ATOM    428  H   MOL     2      13.321  16.363  21.135  1.00  0.00           H    
ATOM    429  C   MOL     2      14.370  16.111  21.138  1.00  0.00           C    
ATOM    430  O   MOL     2      12.465  14.077  21.035  1.00  0.00           O    
ATOM    431  O   MOL     2       8.513   6.902  21.035  1.00  0.00           O    
ATOM    432  H   MOL     2      20.822  26.852  18.146  1.00  0.00           H    
ATOM    433  C   MOL     2      20.819  26.601  17.097  1.00  0.00           C    
ATOM    434  O   MOL     2      20.922  24.566  19.002  1.00  0.00           O    
ATOM    435  C   MOL     2      20.886  24.167  17.790  1.00  0.00           C    
ATOM    436  C   MOL     2      20.829  25.237  16.720  1.00  0.00           C    
ATOM    437  H   MOL     2       1.970  22.948  19.009  1.00  0.00           H    
ATOM    438  O   MOL     2       1.410  22.388  19.569  1.00  0.00           O1-  
ATOM    439  O   MOL     2      19.940  22.017  19.940  1.00  0.00           O2-  
ATOM    440  H   MOL     2       5.874  21.135   2.832  1.00  0.00           H    
ATOM    441  C   MOL     2       5.622  21.138   3.881  1.00  0.00           C    
ATOM    442  O   MOL     2       3.587  21.035   1.976  1.00  0.00           O    
ATOM    443  C   MOL     2       3.189  21.071   3.189  1.00  0.00           C    
ATOM    444  C   MOL     2       4.259  21.127   4.259  1.00  0.00           C    
ATOM    445  O   MOL     2       1.038  22.017   1.038  1.00  0.00           O2-  
ATOM    446 Zr   MOL     2      18.461  20.978   0.000  1.00  0.00          Zr4+  
ATOM    447  H   MOL     2      19.009  22.948   1.970  1.00  0.00           H    
ATOM    448  O   MOL     2      19.569  22.388   1.410  1.00  0.00           O1-  
ATOM    449  H   MOL     2      15.104  21.135  18.146  1.00  0.00           H    
ATOM    450  C   MOL     2      15.356  21.138  17.097  1.00  0.00           C    
ATOM    451  O   MOL     2      17.391  21.035  19.002  1.00  0.00           O    
ATOM    452  C   MOL     2      17.790  21.071  17.790  1.00  0.00           C    
ATOM    453  C   MOL     2      16.720  21.127  16.720  1.00  0.00           C    
ATOM    454  H   MOL     2       0.156  26.852   2.832  1.00  0.00           H    
ATOM    455  C   MOL     2       0.160  26.601   3.881  1.00  0.00           C    
ATOM    456  O   MOL     2       0.056  24.566   1.976  1.00  0.00           O    
ATOM    457  C   MOL     2       0.093  24.167   3.189  1.00  0.00           C    
ATOM    458  C   MOL     2       0.149  25.237   4.259  1.00  0.00           C    
ATOM    459  H   MOL     2      20.822  23.810  15.104  1.00  0.00           H    
ATOM    460  C   MOL     2      20.819  24.859  15.356  1.00  0.00           C    
ATOM    461  O   MOL     2      20.922  22.955  17.391  1.00  0.00           O1-  
ATOM    462 Zr   MOL     2       0.000  20.978  18.461  1.00  0.00          Zr4+  
ATOM    463  H   MOL     2       2.832  21.135   5.874  1.00  0.00           H    
ATOM    464  C   MOL     2       3.881  21.138   5.622  1.00  0.00           C    
ATOM    465  O   MOL     2       1.976  21.035   3.587  1.00  0.00           O1-  
ATOM    466  H   MOL     2      18.146  21.135  15.104  1.00  0.00           H    
ATOM    467  C   MOL     2      17.097  21.138  15.356  1.00  0.00           C    
ATOM    468  O   MOL     2      19.002  21.035  17.391  1.00  0.00           O1-  
ATOM    469  H   MOL     2       0.156  23.810   5.874  1.00  0.00           H    
ATOM    470  C   MOL     2       0.160  24.859   5.622  1.00  0.00           C    
ATOM    471  O   MOL     2       0.056  22.955   3.587  1.00  0.00           O1-  
ATOM    472  H   MOL     2       5.874  23.810   0.156  1.00  0.00           H    
ATOM    473  C   MOL     2       5.622  24.859   0.160  1.00  0.00           C    
ATOM    474  O   MOL     2       3.587  22.955   0.056  1.00  0.00           O    
ATOM    475  C   MOL     2       3.189  24.167   0.093  1.00  0.00           C    
ATOM    476  C   MOL     2       4.259  25.237   0.149  1.00  0.00           C    
ATOM    477  H   MOL     2      18.146  26.852  20.822  1.00  0.00           H    
ATOM    478  C   MOL     2      17.097  26.601  20.819  1.00  0.00           C    
ATOM    479  O   MOL     2      19.002  24.566  20.922  1.00  0.00           O    
ATOM    480  C   MOL     2      17.790  24.167  20.886  1.00  0.00           C    
ATOM    481  C   MOL     2      16.720  25.237  20.829  1.00  0.00           C    
ATOM    482  H   MOL     2      15.104  23.810  20.822  1.00  0.00           H    
ATOM    483  C   MOL     2      15.356  24.859  20.819  1.00  0.00           C    
ATOM    484  O   MOL     2      17.391  22.955  20.922  1.00  0.00           O1-  
ATOM    485  H   MOL     2       2.832  26.852   0.156  1.00  0.00           H    
ATOM    486  C   MOL     2       3.881  26.601   0.160  1.00  0.00           C    
ATOM    487  O   MOL     2       1.976  24.566   0.056  1.00  0.00           O1-  
ATOM    488  O   MOL     2      20.922  35.055   8.513  1.00  0.00           O1-  
ATOM    489  C   MOL     2      20.886  34.656   7.300  1.00  0.00           C    
ATOM    490  H   MOL     2       1.970  33.437   8.519  1.00  0.00           H    
ATOM    491  O   MOL     2       1.410  32.877   9.079  1.00  0.00           O1-  
ATOM    492  O   MOL     2      19.940  32.506   9.451  1.00  0.00           O2-  
ATOM    493  H   MOL     2       5.874  31.624  13.321  1.00  0.00           H    
ATOM    494  C   MOL     2       5.622  31.627  14.370  1.00  0.00           C    
ATOM    495  O   MOL     2       3.587  31.524  12.465  1.00  0.00           O    
ATOM    496  C   MOL     2       3.189  31.560  13.678  1.00  0.00           C    
ATOM    497  C   MOL     2       4.259  31.617  14.748  1.00  0.00           C    
ATOM    498 Zr   MOL     2       2.517  31.468  10.489  1.00  0.00          Zr4+  
ATOM    499  H   MOL     2       1.970  29.498  12.459  1.00  0.00           H    
ATOM    500  O   MOL     2       1.410  30.058  11.899  1.00  0.00           O1-  
ATOM    501  O   MOL     2       1.038  32.506  11.528  1.00  0.00           O2-  
ATOM    502  H   MOL     2       0.156  25.594   7.657  1.00  0.00           H    
ATOM    503  C   MOL     2       0.160  25.845   6.608  1.00  0.00           C    
ATOM    504  O   MOL     2       0.056  27.880   8.513  1.00  0.00           O1-  
ATOM    505  C   MOL     2       0.093  28.279   7.300  1.00  0.00           C    
ATOM    506  C   MOL     2       0.149  27.209   6.231  1.00  0.00           C    
ATOM    507  H   MOL     2      19.009  29.498   8.519  1.00  0.00           H    
ATOM    508  O   MOL     2      19.569  30.058   9.079  1.00  0.00           O1-  
ATOM    509  O   MOL     2       1.038  30.429   9.451  1.00  0.00           O2-  
ATOM    510  H   MOL     2      15.104  31.311  13.321  1.00  0.00           H    
ATOM    511  C   MOL     2      15.356  31.308  14.370  1.00  0.00           C    
ATOM    512  O   MOL     2      17.391  31.411  12.465  1.00  0.00           O    
ATOM    513  C   MOL     2      17.790  31.375  13.678  1.00  0.00           C    
ATOM    514  C   MOL     2      16.720  31.319  14.748  1.00  0.00           C    
ATOM    515 Zr   MOL     2      18.461  31.468  10.489  1.00  0.00          Zr4+  
ATOM    516  H   MOL     2      19.009  33.437  12.459  1.00  0.00           H    
ATOM    517  O   MOL     2      19.569  32.877  11.899  1.00  0.00           O1-  
ATOM    518  O   MOL     2      19.940  30.429  11.528  1.00  0.00           O2-  
ATOM    519  H   MOL     2      20.822  25.594  13.321  1.00  0.00           H    
ATOM    520  C   MOL     2      20.819  25.845  14.370  1.00  0.00           C    
ATOM    521  O   MOL     2      20.922  27.880  12.465  1.00  0.00           O1-  
ATOM    522  C   MOL     2      20.886  28.279  13.678  1.00  0.00           C    
ATOM    523  C   MOL     2      20.829  27.209  14.748  1.00  0.00           C    
ATOM    524  H   MOL     2      15.104  31.624   7.657  1.00  0.00           H    
ATOM    525  C   MOL     2      15.356  31.627   6.608  1.00  0.00           C    
ATOM    526  O   MOL     2      17.391  31.524   8.513  1.00  0.00           O    
ATOM    527  C   MOL     2      17.790  31.560   7.300  1.00  0.00           C    
ATOM    528  C   MOL     2      16.720  31.617   6.231  1.00  0.00           C    
ATOM    529  O   MOL     2       0.056  35.055  12.465  1.00  0.00           O1-  
ATOM    530  C   MOL     2       0.093  34.656  13.678  1.00  0.00           C    
ATOM    531  H   MOL     2       5.874  31.311   7.657  1.00  0.00           H    
ATOM    532  C   MOL     2       5.622  31.308   6.608  1.00  0.00           C    
ATOM    533  O   MOL     2       3.587  31.411   8.513  1.00  0.00           O    
ATOM    534  C   MOL     2       3.189  31.375   7.300  1.00  0.00           C    
ATOM    535  C   MOL     2       4.259  31.319   6.231  1.00  0.00           C    
ATOM    536  H   MOL     2      18.146  31.311  16.363  1.00  0.00           H    
ATOM    537  C   MOL     2      17.097  31.308  16.111  1.00  0.00           C    
ATOM    538  O   MOL     2      19.002  31.411  14.077  1.00  0.00           O1-  
ATOM    539  O   MOL     2      20.922  33.444   6.902  1.00  0.00           O    
ATOM    540  H   MOL     2       2.832  31.624  16.363  1.00  0.00           H    
ATOM    541  C   MOL     2       3.881  31.627  16.111  1.00  0.00           C    
ATOM    542  O   MOL     2       1.976  31.524  14.077  1.00  0.00           O1-  
ATOM    543  H   MOL     2       0.156  28.636   4.615  1.00  0.00           H    
ATOM    544  C   MOL     2       0.160  27.587   4.867  1.00  0.00           C    
ATOM    545  O   MOL     2       0.056  29.491   6.902  1.00  0.00           O    
ATOM    546  H   MOL     2      18.146  31.624   4.615  1.00  0.00           H    
ATOM    547  C   MOL     2      17.097  31.627   4.867  1.00  0.00           C    
ATOM    548  O   MOL     2      19.002  31.524   6.902  1.00  0.00           O1-  
ATOM    549  O   MOL     2       0.056  33.444  14.077  1.00  0.00           O    
ATOM    550  H   MOL     2       2.832  31.311   4.615  1.00  0.00           H    
ATOM    551  C   MOL     2       3.881  31.308   4.867  1.00  0.00           C    
ATOM    552  O   MOL     2       1.976  31.411   6.902  1.00  0.00           O1-  
ATOM    553  H   MOL     2      20.822  28.636  16.363  1.00  0.00           H    
ATOM    554  C   MOL     2      20.819  27.587  16.111  1.00  0.00           C    
ATOM    555  O   MOL     2      20.922  29.491  14.077  1.00  0.00           O    
ATOM    556  H   MOL     2       5.874  28.636  10.333  1.00  0.00           H    
ATOM    557  C   MOL     2       5.622  27.587  10.329  1.00  0.00           C    
ATOM    558  O   MOL     2       3.587  29.491  10.433  1.00  0.00           O    
ATOM    559  C   MOL     2       3.189  28.279  10.396  1.00  0.00           C    
ATOM    560  C   MOL     2       4.259  27.209  10.340  1.00  0.00           C    
ATOM    561  O   MOL     2       3.587  33.444  10.545  1.00  0.00           O    
ATOM    562  C   MOL     2       3.189  34.656  10.582  1.00  0.00           C    
ATOM    563  H   MOL     2       2.832  25.594  10.333  1.00  0.00           H    
ATOM    564  C   MOL     2       3.881  25.845  10.329  1.00  0.00           C    
ATOM    565  O   MOL     2       1.976  27.880  10.433  1.00  0.00           O1-  
ATOM    566  H   MOL     2      15.104  28.636  10.645  1.00  0.00           H    
ATOM    567  C   MOL     2      15.356  27.587  10.649  1.00  0.00           C    
ATOM    568  O   MOL     2      17.391  29.491  10.545  1.00  0.00           O    
ATOM    569  C   MOL     2      17.790  28.279  10.582  1.00  0.00           C    
ATOM    570  C   MOL     2      16.720  27.209  10.638  1.00  0.00           C    
ATOM    571  O   MOL     2      19.002  35.055  10.433  1.00  0.00           O    
ATOM    572  C   MOL     2      17.790  34.656  10.396  1.00  0.00           C    
ATOM    573  O   MOL     2      17.391  33.444  10.433  1.00  0.00           O1-  
ATOM    574  O   MOL     2       1.976  35.055  10.545  1.00  0.00           O1-  
ATOM    575  H   MOL     2      18.146  25.594  10.645  1.00  0.00           H    
ATOM    576  C   MOL     2      17.097  25.845  10.649  1.00  0.00           C    
ATOM    577  O   MOL     2      19.002  27.880  10.545  1.00  0.00           O1-  
ATOM    578  H   MOL     2      10.333  26.852   7.657  1.00  0.00           H    
ATOM    579  C   MOL     2      10.329  26.601   6.608  1.00  0.00           C    
ATOM    580  O   MOL     2      10.433  24.566   8.513  1.00  0.00           O    
ATOM    581  C   MOL     2      10.396  24.167   7.300  1.00  0.00           C    
ATOM    582  C   MOL     2      10.340  25.237   6.231  1.00  0.00           C    
ATOM    583 Zr   MOL     2      10.489  23.496  10.489  1.00  0.00          Zr4+  
ATOM    584  H   MOL     2      12.459  22.948   8.519  1.00  0.00           H    
ATOM    585  O   MOL     2      11.899  22.388   9.079  1.00  0.00           O1-  
ATOM    586  O   MOL     2       9.451  22.017   9.451  1.00  0.00           O2-  
ATOM    587  H   MOL     2      16.363  21.135  13.321  1.00  0.00           H    
ATOM    588  C   MOL     2      16.111  21.138  14.370  1.00  0.00           C    
ATOM    589  O   MOL     2      14.077  21.035  12.465  1.00  0.00           O1-  
ATOM    590  C   MOL     2      13.678  21.071  13.678  1.00  0.00           C    
ATOM    591  C   MOL     2      14.748  21.127  14.748  1.00  0.00           C    
ATOM    592 Zr   MOL     2      13.007  20.978  10.489  1.00  0.00          Zr4+  
ATOM    593  O   MOL     2      11.528  22.017  11.528  1.00  0.00           O2-  
ATOM    594 Zr   MOL     2       7.972  20.978  10.489  1.00  0.00          Zr4+  
ATOM    595  H   MOL     2       8.519  22.948  12.459  1.00  0.00           H    
ATOM    596  O   MOL     2       9.079  22.388  11.899  1.00  0.00           O1-  
ATOM    597  H   MOL     2       4.615  21.135   7.657  1.00  0.00           H    
ATOM    598  C   MOL     2       4.867  21.138   6.608  1.00  0.00           C    
ATOM    599  O   MOL     2       6.902  21.035   8.513  1.00  0.00           O1-  
ATOM    600  C   MOL     2       7.300  21.071   7.300  1.00  0.00           C    
ATOM    601  C   MOL     2       6.231  21.127   6.231  1.00  0.00           C    
ATOM    602  H   MOL     2      10.645  26.852  13.321  1.00  0.00           H    
ATOM    603  C   MOL     2      10.649  26.601  14.370  1.00  0.00           C    
ATOM    604  O   MOL     2      10.545  24.566  12.465  1.00  0.00           O    
ATOM    605  C   MOL     2      10.582  24.167  13.678  1.00  0.00           C    
ATOM    606  C   MOL     2      10.638  25.237  14.748  1.00  0.00           C    
ATOM    607 Zr   MOL     2      10.489  20.978  13.007  1.00  0.00          Zr4+  
ATOM    608  H   MOL     2      10.333  23.810   4.615  1.00  0.00           H    
ATOM    609  C   MOL     2      10.329  24.859   4.867  1.00  0.00           C    
ATOM    610  O   MOL     2      10.433  22.955   6.902  1.00  0.00           O1-  
ATOM    611 Zr   MOL     2      10.489  20.978   7.972  1.00  0.00          Zr4+  
ATOM    612  H   MOL     2      13.321  21.135  16.363  1.00  0.00           H    
ATOM    613  C   MOL     2      14.370  21.138  16.111  1.00  0.00           C    
ATOM    614  O   MOL     2      12.465  21.035  14.077  1.00  0.00           O    
ATOM    615  H   MOL     2       7.657  21.135   4.615  1.00  0.00           H    
ATOM    616  C   MOL     2       6.608  21.138   4.867  1.00  0.00           C    
ATOM    617  O   MOL     2       8.513  21.035   6.902  1.00  0.00           O    
ATOM    618  H   MOL     2      10.645  23.810  16.363  1.00  0.00           H    
ATOM    619  C   MOL     2      10.649  24.859  16.111  1.00  0.00           C    
ATOM    620  O   MOL     2      10.545  22.955  14.077  1.00  0.00           O1-  
ATOM    621  H   MOL     2      16.363  23.810  10.645  1.00  0.00           H    
ATOM    622  C   MOL     2      16.111  24.859  10.649  1.00  0.00           C    
ATOM    623  O   MOL     2      14.077  22.955  10.545  1.00  0.00           O1-  
ATOM    624  C   MOL     2      13.678  24.167  10.582  1.00  0.00           C    
ATOM    625  C   MOL     2      14.748  25.237  10.638  1.00  0.00           C    
ATOM    626  H   MOL     2       7.657  26.852  10.333  1.00  0.00           H    
ATOM    627  C   MOL     2       6.608  26.601  10.329  1.00  0.00           C    
ATOM    628  O   MOL     2       8.513  24.566  10.433  1.00  0.00           O1-  
ATOM    629  C   MOL     2       7.300  24.167  10.396  1.00  0.00           C    
ATOM    630  C   MOL     2       6.231  25.237  10.340  1.00  0.00           C    
ATOM    631  H   MOL     2       4.615  23.810  10.333  1.00  0.00           H    
ATOM    632  C   MOL     2       4.867  24.859  10.329  1.00  0.00           C    
ATOM    633  O   MOL     2       6.902  22.955  10.433  1.00  0.00           O    
ATOM    634  H   MOL     2      13.321  26.852  10.645  1.00  0.00           H    
ATOM    635  C   MOL     2      14.370  26.601  10.649  1.00  0.00           C    
ATOM    636  O   MOL     2      12.465  24.566  10.545  1.00  0.00           O    
ATOM    637  O   MOL     2      10.433  35.055  19.002  1.00  0.00           O1-  
ATOM    638  C   MOL     2      10.396  34.656  17.790  1.00  0.00           C    
ATOM    639  H   MOL     2      12.459  33.437  19.009  1.00  0.00           H    
ATOM    640  O   MOL     2      11.899  32.877  19.569  1.00  0.00           O1-  
ATOM    641  O   MOL     2       9.451  32.506  19.940  1.00  0.00           O2-  
ATOM    642  H   MOL     2      16.363  31.624   2.832  1.00  0.00           H    
ATOM    643  C   MOL     2      16.111  31.627   3.881  1.00  0.00           C    
ATOM    644  O   MOL     2      14.077  31.524   1.976  1.00  0.00           O1-  
ATOM    645  C   MOL     2      13.678  31.560   3.189  1.00  0.00           C    
ATOM    646  C   MOL     2      14.748  31.617   4.259  1.00  0.00           C    
ATOM    647  H   MOL     2      12.459  29.498   1.970  1.00  0.00           H    
ATOM    648  O   MOL     2      11.899  30.058   1.410  1.00  0.00           O1-  
ATOM    649  O   MOL     2      11.528  32.506   1.038  1.00  0.00           O2-  
ATOM    650  H   MOL     2      10.645  25.594  18.146  1.00  0.00           H    
ATOM    651  C   MOL     2      10.649  25.845  17.097  1.00  0.00           C    
ATOM    652  O   MOL     2      10.545  27.880  19.002  1.00  0.00           O1-  
ATOM    653  C   MOL     2      10.582  28.279  17.790  1.00  0.00           C    
ATOM    654  C   MOL     2      10.638  27.209  16.720  1.00  0.00           C    
ATOM    655  H   MOL     2       8.519  29.498  19.009  1.00  0.00           H    
ATOM    656  O   MOL     2       9.079  30.058  19.569  1.00  0.00           O1-  
ATOM    657  O   MOL     2      11.528  30.429  19.940  1.00  0.00           O2-  
ATOM    658  H   MOL     2       4.615  31.311   2.832  1.00  0.00           H    
ATOM    659  C   MOL     2       4.867  31.308   3.881  1.00  0.00           C    
ATOM    660  O   MOL     2       6.902  31.411   1.976  1.00  0.00           O1-  
ATOM    661  C   MOL     2       7.300  31.375   3.189  1.00  0.00           C    
ATOM    662  C   MOL     2       6.231  31.319   4.259  1.00  0.00           C    
ATOM    663  H   MOL     2       8.519  33.437   1.970  1.00  0.00           H    
ATOM    664  O   MOL     2       9.079  32.877   1.410  1.00  0.00           O1-  
ATOM    665  O   MOL     2       9.451  30.429   1.038  1.00  0.00           O2-  
ATOM    666  H   MOL     2      10.333  25.594   2.832  1.00  0.00           H    
ATOM    667  C   MOL     2      10.329  25.845   3.881  1.00  0.00           C    
ATOM    668  O   MOL     2      10.433  27.880   1.976  1.00  0.00           O1-  
ATOM    669  C   MOL     2      10.396  28.279   3.189  1.00  0.00           C    
ATOM    670  C   MOL     2      10.340  27.209   4.259  1.00  0.00           C    
ATOM    671  H   MOL     2       4.615  31.624  18.146  1.00  0.00           H    
ATOM    672  C   MOL     2       4.867  31.627  17.097  1.00  0.00           C    
ATOM    673  O   MOL     2       6.902  31.524  19.002  1.00  0.00           O1-  
ATOM    674  C   MOL     2       7.300  31.560  17.790  1.00  0.00           C    
ATOM    675  C   MOL     2       6.231  31.617  16.720  1.00  0.00           C    
ATOM    676  O   MOL     2      10.545  35.055   1.976  1.00  0.00           O1-  
ATOM    677  C   MOL     2      10.582  34.656   3.189  1.00  0.00           C    
ATOM    678  H   MOL     2      16.363  31.311  18.146  1.00  0.00           H    
ATOM    679  C   MOL     2      16.111  31.308  17.097  1.00  0.00           C    
ATOM    680  O   MOL     2      14.077  31.411  19.002  1.00  0.00           O1-  
ATOM    681  C   MOL     2      13.678  31.375  17.790  1.00  0.00           C    
ATOM    682  C   MOL     2      14.748  31.319  16.720  1.00  0.00           C    
ATOM    683  H   MOL     2       7.657  31.311   5.874  1.00  0.00           H    
ATOM    684  C   MOL     2       6.608  31.308   5.622  1.00  0.00           C    
ATOM    685  O   MOL     2       8.513  31.411   3.587  1.00  0.00           O    
ATOM    686 Zr   MOL     2      10.489  31.468   2.517  1.00  0.00          Zr4+  
ATOM    687  O   MOL     2      10.433  33.444  17.391  1.00  0.00           O    
ATOM    688 Zr   MOL     2      10.489  31.468  18.461  1.00  0.00          Zr4+  
ATOM    689  H   MOL     2      13.321  31.624   5.874  1.00  0.00           H    
ATOM    690  C   MOL     2      14.370  31.627   5.622  1.00  0.00           C    
ATOM    691  O   MOL     2      12.465  31.524   3.587  1.00  0.00           O    
ATOM    692  H   MOL     2      10.645  28.636  15.104  1.00  0.00           H    
ATOM    693  C   MOL     2      10.649  27.587  15.356  1.00  0.00           C    
ATOM    694  O   MOL     2      10.545  29.491  17.391  1.00  0.00           O    
ATOM    695  H   MOL     2       7.657  31.624  15.104  1.00  0.00           H    
ATOM    696  C   MOL     2       6.608  31.627  15.356  1.00  0.00           C    
ATOM    697  O   MOL     2       8.513  31.524  17.391  1.00  0.00           O    
ATOM    698  O   MOL     2      10.545  33.444   3.587  1.00  0.00           O    
ATOM    699  H   MOL     2      13.321  31.311  15.104  1.00  0.00           H    
ATOM    700  C   MOL     2      14.370  31.308  15.356  1.00  0.00           C    
ATOM    701  O   MOL     2      12.465  31.411  17.391  1.00  0.00           O    
ATOM    702  H   MOL     2      10.333  28.636   5.874  1.00  0.00           H    
ATOM    703  C   MOL     2      10.329  27.587   5.622  1.00  0.00           C    
ATOM    704  O   MOL     2      10.433  29.491   3.587  1.00  0.00           O    
ATOM    705  H   MOL     2      16.363  28.636  20.822  1.00  0.00           H    
ATOM    706  C   MOL     2      16.111  27.587  20.819  1.00  0.00           C    
ATOM    707  O   MOL     2      14.077  29.491  20.922  1.00  0.00           O1-  
ATOM    708  C   MOL     2      13.678  28.279  20.886  1.00  0.00           C    
ATOM    709  C   MOL     2      14.748  27.209  20.829  1.00  0.00           C    
ATOM    710  O   MOL     2      14.077  33.444   0.056  1.00  0.00           O1-  
ATOM    711  C   MOL     2      13.678  34.656   0.093  1.00  0.00           C    
ATOM    712  H   MOL     2      13.321  25.594  20.822  1.00  0.00           H    
ATOM    713  C   MOL     2      14.370  25.845  20.819  1.00  0.00           C    
ATOM    714  O   MOL     2      12.465  27.880  20.922  1.00  0.00           O    
ATOM    715  H   MOL     2       4.615  28.636   0.156  1.00  0.00           H    
ATOM    716  C   MOL     2       4.867  27.587   0.160  1.00  0.00           C    
ATOM    717  O   MOL     2       6.902  29.491   0.056  1.00  0.00           O1-  
ATOM    718  C   MOL     2       7.300  28.279   0.093  1.00  0.00           C    
ATOM    719  C   MOL     2       6.231  27.209   0.149  1.00  0.00           C    
ATOM    720  O   MOL     2       8.513  35.055  20.922  1.00  0.00           O1-  
ATOM    721  C   MOL     2       7.300  34.656  20.886  1.00  0.00           C    
ATOM    722  O   MOL     2       6.902  33.444  20.922  1.00  0.00           O    
ATOM    723  O   MOL     2      12.465  35.055   0.056  1.00  0.00           O    
ATOM    724  H   MOL     2       7.657  25.594   0.156  1.00  0.00           H    
ATOM    725  C   MOL     2       6.608  25.845   0.160  1.00  0.00           C    
ATOM    726  O   MOL     2       8.513  27.880   0.056  1.00  0.00           O    
ATOM    727  H   MOL     2      20.822  26.852  39.125  1.00  0.00           H    
ATOM    728  C   MOL     2      20.819  26.601  38.076  1.00  0.00           C    
ATOM    729  O   MOL     2      20.922  24.566  39.981  1.00  0.00           O    
ATOM    730  C   MOL     2      20.886  24.167  38.768  1.00  0.00           C    
ATOM    731  C   MOL     2      20.829  25.237  37.698  1.00  0.00           C    
ATOM    732 Zr   MOL     2       0.000  23.496  20.978  1.00  0.00          Zr4+  
ATOM    733  O   MOL     2      19.940  22.017  40.918  1.00  0.00           O2-  
ATOM    734  H   MOL     2       5.874  21.135  23.810  1.00  0.00           H    
ATOM    735  C   MOL     2       5.622  21.138  24.859  1.00  0.00           C    
ATOM    736  O   MOL     2       3.587  21.035  22.955  1.00  0.00           O    
ATOM    737  C   MOL     2       3.189  21.071  24.167  1.00  0.00           C    
ATOM    738  C   MOL     2       4.259  21.127  25.237  1.00  0.00           C    
ATOM    739 Zr   MOL     2       2.517  20.978  20.978  1.00  0.00          Zr4+  
ATOM    740  O   MOL     2       1.038  22.017  22.017  1.00  0.00           O2-  
ATOM    741 Zr   MOL     2      18.461  20.978  20.978  1.00  0.00          Zr4+  
ATOM    742  H   MOL     2      19.009  22.948  22.948  1.00  0.00           H    
ATOM    743  O   MOL     2      19.569  22.388  22.388  1.00  0.00           O1-  
ATOM    744  H   MOL     2      15.104  21.135  39.125  1.00  0.00           H    
ATOM    745  C   MOL     2      15.356  21.138  38.076  1.00  0.00           C    
ATOM    746  O   MOL     2      17.391  21.035  39.981  1.00  0.00           O    
ATOM    747  C   MOL     2      17.790  21.071  38.768  1.00  0.00           C    
ATOM    748  C   MOL     2      16.720  21.127  37.698  1.00  0.00           C    
ATOM    749  O   MOL     2       0.056  24.566  22.955  1.00  0.00           O    
ATOM    750  C   MOL     2       0.093  24.167  24.167  1.00  0.00           C    
ATOM    751 Zr   MOL     2       0.000  20.978  23.496  1.00  0.00          Zr4+  
ATOM    752  H   MOL     2      20.822  23.810  36.083  1.00  0.00           H    
ATOM    753  C   MOL     2      20.819  24.859  36.335  1.00  0.00           C    
ATOM    754  O   MOL     2      20.922  22.955  38.369  1.00  0.00           O1-  
ATOM    755  H   MOL     2       2.832  21.135  26.852  1.00  0.00           H    
ATOM    756  C   MOL     2       3.881  21.138  26.601  1.00  0.00           C    
ATOM    757  O   MOL     2       1.976  21.035  24.566  1.00  0.00           O1-  
ATOM    758  H   MOL     2      18.146  21.135  36.083  1.00  0.00           H    
ATOM    759  C   MOL     2      17.097  21.138  36.335  1.00  0.00           C    
ATOM    760  O   MOL     2      19.002  21.035  38.369  1.00  0.00           O1-  
ATOM    761  O   MOL     2       0.056  22.955  24.566  1.00  0.00           O1-  
ATOM    762  H   MOL     2       5.874  23.810  21.135  1.00  0.00           H    
ATOM    763  C   MOL     2       5.622  24.859  21.138  1.00  0.00           C    
ATOM    764  O   MOL     2       3.587  22.955  21.035  1.00  0.00           O    
ATOM    765  C   MOL     2       3.189  24.167  21.071  1.00  0.00           C    
ATOM    766  C   MOL     2       4.259  25.237  21.127  1.00  0.00           C    
ATOM    767  O   MOL     2      19.002  24.566  41.901  1.00  0.00           O    
ATOM    768  C   MOL     2      17.790  24.167  41.864  1.00  0.00           C    
ATOM    769  O   MOL     2      17.391  22.955  41.901  1.00  0.00           O1-  
ATOM    770  H   MOL     2       2.832  26.852  21.135  1.00  0.00           H    
ATOM    771  C   MOL     2       3.881  26.601  21.138  1.00  0.00           C    
ATOM    772  O   MOL     2       1.976  24.566  21.035  1.00  0.00           O1-  
ATOM    773  O   MOL     2      20.922  35.055  29.491  1.00  0.00           O1-  
ATOM    774  C   MOL     2      20.886  34.656  28.279  1.00  0.00           C    
ATOM    775  O   MOL     2      19.940  32.506  30.429  1.00  0.00           O2-  
ATOM    776  H   MOL     2      19.009  29.498  29.498  1.00  0.00           H    
ATOM    777  O   MOL     2      19.569  30.058  30.058  1.00  0.00           O1-  
ATOM    778 Zr   MOL     2      18.461  31.468  31.468  1.00  0.00          Zr4+  
ATOM    779  H   MOL     2      19.009  33.437  33.437  1.00  0.00           H    
ATOM    780  O   MOL     2      19.569  32.877  32.877  1.00  0.00           O1-  
ATOM    781  O   MOL     2      19.940  30.429  32.506  1.00  0.00           O2-  
ATOM    782  H   MOL     2      20.822  25.594  34.300  1.00  0.00           H    
ATOM    783  C   MOL     2      20.819  25.845  35.349  1.00  0.00           C    
ATOM    784  O   MOL     2      20.922  27.880  33.444  1.00  0.00           O1-  
ATOM    785  C   MOL     2      20.886  28.279  34.656  1.00  0.00           C    
ATOM    786  C   MOL     2      20.829  27.209  35.726  1.00  0.00           C    
ATOM    787  H   MOL     2      15.104  31.624  28.636  1.00  0.00           H    
ATOM    788  C   MOL     2      15.356  31.627  27.587  1.00  0.00           C    
ATOM    789  O   MOL     2      17.391  31.524  29.491  1.00  0.00           O    
ATOM    790  C   MOL     2      17.790  31.560  28.279  1.00  0.00           C    
ATOM    791  C   MOL     2      16.720  31.617  27.209  1.00  0.00           C    
ATOM    792  O   MOL     2      19.002  31.411  35.055  1.00  0.00           O2-  
ATOM    793  O   MOL     2      20.922  33.444  27.880  1.00  0.00           O    
ATOM    794  H   MOL     2      18.146  31.624  25.594  1.00  0.00           H    
ATOM    795  C   MOL     2      17.097  31.627  25.845  1.00  0.00           C    
ATOM    796  O   MOL     2      19.002  31.524  27.880  1.00  0.00           O1-  
ATOM    797  H   MOL     2      20.822  28.636  37.342  1.00  0.00           H    
ATOM    798  C   MOL     2      20.819  27.587  37.090  1.00  0.00           C    
ATOM    799  O   MOL     2      20.922  29.491  35.055  1.00  0.00           O    
ATOM    800  H   MOL     2      15.104  28.636  31.624  1.00  0.00           H    
ATOM    801  C   MOL     2      15.356  27.587  31.627  1.00  0.00           C    
ATOM    802  O   MOL     2      17.391  29.491  31.524  1.00  0.00           O    
ATOM    803  C   MOL     2      17.790  28.279  31.560  1.00  0.00           C    
ATOM    804  C   MOL     2      16.720  27.209  31.617  1.00  0.00           C    
ATOM    805  O   MOL     2      19.002  35.055  31.411  1.00  0.00           O    
ATOM    806  C   MOL     2      17.790  34.656  31.375  1.00  0.00           C    
ATOM    807  O   MOL     2      17.391  33.444  31.411  1.00  0.00           O1-  
ATOM    808  H   MOL     2      18.146  25.594  31.624  1.00  0.00           H    
ATOM    809  C   MOL     2      17.097  25.845  31.627  1.00  0.00           C    
ATOM    810  O   MOL     2      19.002  27.880  31.524  1.00  0.00           O1-  
ATOM    811  H   MOL     2      10.333  26.852  28.636  1.00  0.00           H    
ATOM    812  C   MOL     2      10.329  26.601  27.587  1.00  0.00           C    
ATOM    813  O   MOL     2      10.433  24.566  29.491  1.00  0.00           O    
ATOM    814  C   MOL     2      10.396  24.167  28.279  1.00  0.00           C    
ATOM    815  C   MOL     2      10.340  25.237  27.209  1.00  0.00           C    
ATOM    816 Zr   MOL     2      10.489  23.496  31.468  1.00  0.00          Zr4+  
ATOM    817  H   MOL     2      12.459  22.948  29.498  1.00  0.00           H    
ATOM    818  O   MOL     2      11.899  22.388  30.058  1.00  0.00           O1-  
ATOM    819  O   MOL     2       9.451  22.017  30.429  1.00  0.00           O2-  
ATOM    820  H   MOL     2      16.363  21.135  34.300  1.00  0.00           H    
ATOM    821  C   MOL     2      16.111  21.138  35.349  1.00  0.00           C    
ATOM    822  O   MOL     2      14.077  21.035  33.444  1.00  0.00           O1-  
ATOM    823  C   MOL     2      13.678  21.071  34.656  1.00  0.00           C    
ATOM    824  C   MOL     2      14.748  21.127  35.726  1.00  0.00           C    
ATOM    825 Zr   MOL     2      13.007  20.978  31.468  1.00  0.00          Zr4+  
ATOM    826  O   MOL     2      11.528  22.017  32.506  1.00  0.00           O2-  
ATOM    827 Zr   MOL     2       7.972  20.978  31.468  1.00  0.00          Zr4+  
ATOM    828  H   MOL     2       8.519  22.948  33.437  1.00  0.00           H    
ATOM    829  O   MOL     2       9.079  22.388  32.877  1.00  0.00           O1-  
ATOM    830  H   MOL     2       4.615  21.135  28.636  1.00  0.00           H    
ATOM    831  C   MOL     2       4.867  21.138  27.587  1.00  0.00           C    
ATOM    832  O   MOL     2       6.902  21.035  29.491  1.00  0.00           O1-  
ATOM    833  C   MOL     2       7.300  21.071  28.279  1.00  0.00           C    
ATOM    834  C   MOL     2       6.231  21.127  27.209  1.00  0.00           C    
ATOM    835  O   MOL     2      10.545  24.566  33.444  1.00  0.00           O    
ATOM    836  C   MOL     2      10.582  24.167  34.656  1.00  0.00           C    
ATOM    837 Zr   MOL     2      10.489  20.978  33.985  1.00  0.00          Zr4+  
ATOM    838  H   MOL     2      10.333  23.810  25.594  1.00  0.00           H    
ATOM    839  C   MOL     2      10.329  24.859  25.845  1.00  0.00           C    
ATOM    840  O   MOL     2      10.433  22.955  27.880  1.00  0.00           O1-  
ATOM    841 Zr   MOL     2      10.489  20.978  28.950  1.00  0.00          Zr4+  
ATOM    842  H   MOL     2      13.321  21.135  37.342  1.00  0.00           H    
ATOM    843  C   MOL     2      14.370  21.138  37.090  1.00  0.00           C    
ATOM    844  O   MOL     2      12.465  21.035  35.055  1.00  0.00           O    
ATOM    845  H   MOL     2       7.657  21.135  25.594  1.00  0.00           H    
ATOM    846  C   MOL     2       6.608  21.138  25.845  1.00  0.00           C    
ATOM    847  O   MOL     2       8.513  21.035  27.880  1.00  0.00           O    
ATOM    848  O   MOL     2      10.545  22.955  35.055  1.00  0.00           O1-  
ATOM    849  H   MOL     2      16.363  23.810  31.624  1.00  0.00           H    
ATOM    850  C   MOL     2      16.111  24.859  31.627  1.00  0.00           C    
ATOM    851  O   MOL     2      14.077  22.955  31.524  1.00  0.00           O1-  
ATOM    852  C   MOL     2      13.678  24.167  31.560  1.00  0.00           C    
ATOM    853  C   MOL     2      14.748  25.237  31.617  1.00  0.00           C    
ATOM    854  O   MOL     2       8.513  24.566  31.411  1.00  0.00           O1-  
ATOM    855  C   MOL     2       7.300  24.167  31.375  1.00  0.00           C    
ATOM    856  O   MOL     2       6.902  22.955  31.411  1.00  0.00           O    
ATOM    857  H   MOL     2      13.321  26.852  31.624  1.00  0.00           H    
ATOM    858  C   MOL     2      14.370  26.601  31.627  1.00  0.00           C    
ATOM    859  O   MOL     2      12.465  24.566  31.524  1.00  0.00           O    
ATOM    860 Zr   MOL     2      10.489  33.985  20.978  1.00  0.00          Zr4+  
ATOM    861  H   MOL     2      16.363  31.624  23.810  1.00  0.00           H    
ATOM    862  C   MOL     2      16.111  31.627  24.859  1.00  0.00           C    
ATOM    863  O   MOL     2      14.077  31.524  22.955  1.00  0.00           O1-  
ATOM    864  C   MOL     2      13.678  31.560  24.167  1.00  0.00           C    
ATOM    865  C   MOL     2      14.748  31.617  25.237  1.00  0.00           C    
ATOM    866 Zr   MOL     2      13.007  31.468  20.978  1.00  0.00          Zr4+  
ATOM    867  H   MOL     2      12.459  29.498  22.948  1.00  0.00           H    
ATOM    868  O   MOL     2      11.899  30.058  22.388  1.00  0.00           O1-  
ATOM    869  O   MOL     2      11.528  32.506  22.017  1.00  0.00           O2-  
ATOM    870 Zr   MOL     2      10.489  28.950  20.978  1.00  0.00          Zr4+  
ATOM    871 Zr   MOL     2       7.972  31.468  20.978  1.00  0.00          Zr4+  
ATOM    872  H   MOL     2       8.519  33.437  22.948  1.00  0.00           H    
ATOM    873  O   MOL     2       9.079  32.877  22.388  1.00  0.00           O1-  
ATOM    874  O   MOL     2       9.451  30.429  22.017  1.00  0.00           O2-  
ATOM    875  H   MOL     2      10.333  25.594  23.810  1.00  0.00           H    
ATOM    876  C   MOL     2      10.329  25.845  24.859  1.00  0.00           C    
ATOM    877  O   MOL     2      10.433  27.880  22.955  1.00  0.00           O1-  
ATOM    878  C   MOL     2      10.396  28.279  24.167  1.00  0.00           C    
ATOM    879  C   MOL     2      10.340  27.209  25.237  1.00  0.00           C    
ATOM    880  O   MOL     2      10.545  35.055  22.955  1.00  0.00           O1-  
ATOM    881  C   MOL     2      10.582  34.656  24.167  1.00  0.00           C    
ATOM    882 Zr   MOL     2      10.489  31.468  23.496  1.00  0.00          Zr4+  
ATOM    883  H   MOL     2      13.321  31.624  26.852  1.00  0.00           H    
ATOM    884  C   MOL     2      14.370  31.627  26.601  1.00  0.00           C    
ATOM    885  O   MOL     2      12.465  31.524  24.566  1.00  0.00           O    
ATOM    886  O   MOL     2      10.545  33.444  24.566  1.00  0.00           O    
ATOM    887  H   MOL     2      10.333  28.636  26.852  1.00  0.00           H    
ATOM    888  C   MOL     2      10.329  27.587  26.601  1.00  0.00           C    
ATOM    889  O   MOL     2      10.433  29.491  24.566  1.00  0.00           O    
ATOM    890  O   MOL     2      14.077  33.444  21.035  1.00  0.00           O1-  
ATOM    891  C   MOL     2      13.678  34.656  21.071  1.00  0.00           C    
ATOM    892  H   MOL     2       4.615  28.636  21.135  1.00  0.00           H    
ATOM    893  C   MOL     2       4.867  27.587  21.138  1.00  0.00           C    
ATOM    894  O   MOL     2       6.902  29.491  21.035  1.00  0.00           O1-  
ATOM    895  C   MOL     2       7.300  28.279  21.071  1.00  0.00           C    
ATOM    896  C   MOL     2       6.231  27.209  21.127  1.00  0.00           C    
ATOM    897  O   MOL     2      12.465  35.055  21.035  1.00  0.00           O    
ATOM    898  H   MOL     2       7.657  25.594  21.135  1.00  0.00           H    
ATOM    899  C   MOL     2       6.608  25.845  21.138  1.00  0.00           C    
ATOM    900  O   MOL     2       8.513  27.880  21.035  1.00  0.00           O    
ATOM    901  H   MOL     2      22.948  19.009   1.970  1.00  0.00           H    
ATOM    902  O   MOL     2      22.388  19.569   1.410  1.00  0.00           O1-  
ATOM    903  H   MOL     2      21.135  15.104  18.146  1.00  0.00           H    
ATOM    904  C   MOL     2      21.138  15.356  17.097  1.00  0.00           C    
ATOM    905  O   MOL     2      21.035  17.391  19.002  1.00  0.00           O    
ATOM    906  C   MOL     2      21.071  17.790  17.790  1.00  0.00           C    
ATOM    907  C   MOL     2      21.127  16.720  16.720  1.00  0.00           C    
ATOM    908 Zr   MOL     2      20.978  18.461   0.000  1.00  0.00          Zr4+  
ATOM    909  H   MOL     2      39.987  19.009  19.009  1.00  0.00           H    
ATOM    910  O   MOL     2      40.547  19.569  19.569  1.00  0.00           O1-  
ATOM    911  O   MOL     2      22.017  19.940  19.940  1.00  0.00           O2-  
ATOM    912  H   MOL     2      26.852  20.822  18.146  1.00  0.00           H    
ATOM    913  C   MOL     2      26.601  20.819  17.097  1.00  0.00           C    
ATOM    914  O   MOL     2      24.566  20.922  19.002  1.00  0.00           O    
ATOM    915  C   MOL     2      24.167  20.886  17.790  1.00  0.00           C    
ATOM    916  C   MOL     2      25.237  20.829  16.720  1.00  0.00           C    
ATOM    917  H   MOL     2      21.135  18.146  15.104  1.00  0.00           H    
ATOM    918  C   MOL     2      21.138  17.097  15.356  1.00  0.00           C    
ATOM    919  O   MOL     2      21.035  19.002  17.391  1.00  0.00           O1-  
ATOM    920  H   MOL     2      23.810  20.822  15.104  1.00  0.00           H    
ATOM    921  C   MOL     2      24.859  20.819  15.356  1.00  0.00           C    
ATOM    922  O   MOL     2      22.955  20.922  17.391  1.00  0.00           O1-  
ATOM    923  H   MOL     2      26.852  18.146  20.822  1.00  0.00           H    
ATOM    924  C   MOL     2      26.601  17.097  20.819  1.00  0.00           C    
ATOM    925  O   MOL     2      24.566  19.002  20.922  1.00  0.00           O    
ATOM    926  C   MOL     2      24.167  17.790  20.886  1.00  0.00           C    
ATOM    927  C   MOL     2      25.237  16.720  20.829  1.00  0.00           C    
ATOM    928  H   MOL     2      23.810  15.104  20.822  1.00  0.00           H    
ATOM    929  C   MOL     2      24.859  15.356  20.819  1.00  0.00           C    
ATOM    930  O   MOL     2      22.955  17.391  20.922  1.00  0.00           O1-  
ATOM    931 Zr   MOL     2      20.978  13.007  10.489  1.00  0.00          Zr4+  
ATOM    932  H   MOL     2      22.948  12.459   8.519  1.00  0.00           H    
ATOM    933  O   MOL     2      22.388  11.899   9.079  1.00  0.00           O1-  
ATOM    934  H   MOL     2      26.852  10.645  13.321  1.00  0.00           H    
ATOM    935  C   MOL     2      26.601  10.649  14.370  1.00  0.00           C    
ATOM    936  O   MOL     2      24.566  10.545  12.465  1.00  0.00           O    
ATOM    937  C   MOL     2      24.167  10.582  13.678  1.00  0.00           C    
ATOM    938  C   MOL     2      25.237  10.638  14.748  1.00  0.00           C    
ATOM    939 Zr   MOL     2      23.496  10.489  10.489  1.00  0.00          Zr4+  
ATOM    940  H   MOL     2      22.948   8.519  12.459  1.00  0.00           H    
ATOM    941  O   MOL     2      22.388   9.079  11.899  1.00  0.00           O1-  
ATOM    942  O   MOL     2      22.017  11.528  11.528  1.00  0.00           O2-  
ATOM    943  O   MOL     2      21.035   6.902   8.513  1.00  0.00           O1-  
ATOM    944  C   MOL     2      21.071   7.300   7.300  1.00  0.00           C    
ATOM    945 Zr   MOL     2      20.978   7.972  10.489  1.00  0.00          Zr4+  
ATOM    946  O   MOL     2      22.017   9.451   9.451  1.00  0.00           O2-  
ATOM    947  H   MOL     2      21.135  16.363  13.321  1.00  0.00           H    
ATOM    948  C   MOL     2      21.138  16.111  14.370  1.00  0.00           C    
ATOM    949  O   MOL     2      21.035  14.077  12.465  1.00  0.00           O1-  
ATOM    950  C   MOL     2      21.071  13.678  13.678  1.00  0.00           C    
ATOM    951  C   MOL     2      21.127  14.748  14.748  1.00  0.00           C    
ATOM    952  O   MOL     2      24.566  10.433   8.513  1.00  0.00           O2-  
ATOM    953 Zr   MOL     2      20.978  10.489  13.007  1.00  0.00          Zr4+  
ATOM    954 Zr   MOL     2      20.978  10.489   7.972  1.00  0.00          Zr4+  
ATOM    955  H   MOL     2      23.810  10.645  16.363  1.00  0.00           H    
ATOM    956  C   MOL     2      24.859  10.649  16.111  1.00  0.00           C    
ATOM    957  O   MOL     2      22.955  10.545  14.077  1.00  0.00           O1-  
ATOM    958  O   MOL     2      21.035   8.513   6.902  1.00  0.00           O    
ATOM    959  H   MOL     2      21.135  13.321  16.363  1.00  0.00           H    
ATOM    960  C   MOL     2      21.138  14.370  16.111  1.00  0.00           C    
ATOM    961  O   MOL     2      21.035  12.465  14.077  1.00  0.00           O    
ATOM    962  O   MOL     2      22.955  10.433   6.902  1.00  0.00           O2-  
ATOM    963  O   MOL     2      24.566   8.513  10.433  1.00  0.00           O    
ATOM    964  C   MOL     2      24.167   7.300  10.396  1.00  0.00           C    
ATOM    965  H   MOL     2      26.852  13.321  10.645  1.00  0.00           H    
ATOM    966  C   MOL     2      26.601  14.370  10.649  1.00  0.00           C    
ATOM    967  O   MOL     2      24.566  12.465  10.545  1.00  0.00           O    
ATOM    968  C   MOL     2      24.167  13.678  10.582  1.00  0.00           C    
ATOM    969  C   MOL     2      25.237  14.748  10.638  1.00  0.00           C    
ATOM    970  O   MOL     2      22.955   6.902  10.433  1.00  0.00           O1-  
ATOM    971  H   MOL     2      23.810  16.363  10.645  1.00  0.00           H    
ATOM    972  C   MOL     2      24.859  16.111  10.649  1.00  0.00           C    
ATOM    973  O   MOL     2      22.955  14.077  10.545  1.00  0.00           O1-  
ATOM    974  H   MOL     2      33.437  19.009  12.459  1.00  0.00           H    
ATOM    975  O   MOL     2      32.877  19.569  11.899  1.00  0.00           O1-  
ATOM    976  O   MOL     2      31.524  17.391   8.513  1.00  0.00           O    
ATOM    977  C   MOL     2      31.560  17.790   7.300  1.00  0.00           C    
ATOM    978 Zr   MOL     2      31.468  18.461  10.489  1.00  0.00          Zr4+  
ATOM    979  H   MOL     2      29.498  19.009   8.519  1.00  0.00           H    
ATOM    980  O   MOL     2      30.058  19.569   9.079  1.00  0.00           O1-  
ATOM    981  O   MOL     2      32.506  19.940   9.451  1.00  0.00           O2-  
ATOM    982  H   MOL     2      25.594  20.822  13.321  1.00  0.00           H    
ATOM    983  C   MOL     2      25.845  20.819  14.370  1.00  0.00           C    
ATOM    984  O   MOL     2      27.880  20.922  12.465  1.00  0.00           O1-  
ATOM    985  C   MOL     2      28.279  20.886  13.678  1.00  0.00           C    
ATOM    986  C   MOL     2      27.209  20.829  14.748  1.00  0.00           C    
ATOM    987  O   MOL     2      30.429  19.940  11.528  1.00  0.00           O2-  
ATOM    988  H   MOL     2      31.311  15.104  13.321  1.00  0.00           H    
ATOM    989  C   MOL     2      31.308  15.356  14.370  1.00  0.00           C    
ATOM    990  O   MOL     2      31.411  17.391  12.465  1.00  0.00           O    
ATOM    991  C   MOL     2      31.375  17.790  13.678  1.00  0.00           C    
ATOM    992  C   MOL     2      31.319  16.720  14.748  1.00  0.00           C    
ATOM    993  H   MOL     2      28.636  20.822  16.363  1.00  0.00           H    
ATOM    994  C   MOL     2      27.587  20.819  16.111  1.00  0.00           C    
ATOM    995  O   MOL     2      29.491  20.922  14.077  1.00  0.00           O    
ATOM    996  O   MOL     2      31.524  19.002   6.902  1.00  0.00           O1-  
ATOM    997  H   MOL     2      31.311  18.146  16.363  1.00  0.00           H    
ATOM    998  C   MOL     2      31.308  17.097  16.111  1.00  0.00           C    
ATOM    999  O   MOL     2      31.411  19.002  14.077  1.00  0.00           O1-  
ATOM   1000  O   MOL     2      35.055  19.002  10.433  1.00  0.00           O1-  
ATOM   1001  C   MOL     2      34.656  17.790  10.396  1.00  0.00           C    
ATOM   1002  O   MOL     2      33.444  17.391  10.433  1.00  0.00           O    
ATOM   1003  H   MOL     2      25.594  18.146  10.645  1.00  0.00           H    
ATOM   1004  C   MOL     2      25.845  17.097  10.649  1.00  0.00           C    
ATOM   1005  O   MOL     2      27.880  19.002  10.545  1.00  0.00           O1-  
ATOM   1006  C   MOL     2      28.279  17.790  10.582  1.00  0.00           C    
ATOM   1007  C   MOL     2      27.209  16.720  10.638  1.00  0.00           C    
ATOM   1008  H   MOL     2      28.636  15.104  10.645  1.00  0.00           H    
ATOM   1009  C   MOL     2      27.587  15.356  10.649  1.00  0.00           C    
ATOM   1010  O   MOL     2      29.491  17.391  10.545  1.00  0.00           O    
ATOM   1011  H   MOL     2      31.311  16.363  18.146  1.00  0.00           H    
ATOM   1012  C   MOL     2      31.308  16.111  17.097  1.00  0.00           C    
ATOM   1013  O   MOL     2      31.411  14.077  19.002  1.00  0.00           O1-  
ATOM   1014  C   MOL     2      31.375  13.678  17.790  1.00  0.00           C    
ATOM   1015  C   MOL     2      31.319  14.748  16.720  1.00  0.00           C    
ATOM   1016  H   MOL     2      33.437  12.459  19.009  1.00  0.00           H    
ATOM   1017  O   MOL     2      32.877  11.899  19.569  1.00  0.00           O1-  
ATOM   1018  O   MOL     2      30.429  11.528  19.940  1.00  0.00           O2-  
ATOM   1019  O   MOL     2      31.524   6.902  19.002  1.00  0.00           O1-  
ATOM   1020  C   MOL     2      31.560   7.300  17.790  1.00  0.00           C    
ATOM   1021  H   MOL     2      29.498   8.519  19.009  1.00  0.00           H    
ATOM   1022  O   MOL     2      30.058   9.079  19.569  1.00  0.00           O1-  
ATOM   1023  O   MOL     2      32.506   9.451  19.940  1.00  0.00           O2-  
ATOM   1024  H   MOL     2      25.594  10.645  18.146  1.00  0.00           H    
ATOM   1025  C   MOL     2      25.845  10.649  17.097  1.00  0.00           C    
ATOM   1026  O   MOL     2      27.880  10.545  19.002  1.00  0.00           O1-  
ATOM   1027  C   MOL     2      28.279  10.582  17.790  1.00  0.00           C    
ATOM   1028  C   MOL     2      27.209  10.638  16.720  1.00  0.00           C    
ATOM   1029  O   MOL     2      35.055  10.433  19.002  1.00  0.00           O2-  
ATOM   1030  H   MOL     2      31.311  13.321  15.104  1.00  0.00           H    
ATOM   1031  C   MOL     2      31.308  14.370  15.356  1.00  0.00           C    
ATOM   1032  O   MOL     2      31.411  12.465  17.391  1.00  0.00           O    
ATOM   1033 Zr   MOL     2      31.468  10.489  18.461  1.00  0.00          Zr4+  
ATOM   1034  O   MOL     2      31.524   8.513  17.391  1.00  0.00           O    
ATOM   1035  H   MOL     2      28.636  10.645  15.104  1.00  0.00           H    
ATOM   1036  C   MOL     2      27.587  10.649  15.356  1.00  0.00           C    
ATOM   1037  O   MOL     2      29.491  10.545  17.391  1.00  0.00           O    
ATOM   1038  O   MOL     2      33.444  10.433  17.391  1.00  0.00           O2-  
ATOM   1039  O   MOL     2      35.055   8.513  20.922  1.00  0.00           O1-  
ATOM   1040  C   MOL     2      34.656   7.300  20.886  1.00  0.00           C    
ATOM   1041  O   MOL     2      33.444   6.902  20.922  1.00  0.00           O    
ATOM   1042  H   MOL     2      28.636  16.363  20.822  1.00  0.00           H    
ATOM   1043  C   MOL     2      27.587  16.111  20.819  1.00  0.00           C    
ATOM   1044  O   MOL     2      29.491  14.077  20.922  1.00  0.00           O1-  
ATOM   1045  C   MOL     2      28.279  13.678  20.886  1.00  0.00           C    
ATOM   1046  C   MOL     2      27.209  14.748  20.829  1.00  0.00           C    
ATOM   1047  H   MOL     2      25.594  13.321  20.822  1.00  0.00           H    
ATOM   1048  C   MOL     2      25.845  14.370  20.819  1.00  0.00           C    
ATOM   1049  O   MOL     2      27.880  12.465  20.922  1.00  0.00           O    
ATOM   1050  H   MOL     2      22.948  19.009  22.948  1.00  0.00           H    
ATOM   1051  O   MOL     2      22.388  19.569  22.388  1.00  0.00           O1-  
ATOM   1052  H   MOL     2      21.135  15.104  39.125  1.00  0.00           H    
ATOM   1053  C   MOL     2      21.138  15.356  38.076  1.00  0.00           C    
ATOM   1054  O   MOL     2      21.035  17.391  39.981  1.00  0.00           O    
ATOM   1055  C   MOL     2      21.071  17.790  38.768  1.00  0.00           C    
ATOM   1056  C   MOL     2      21.127  16.720  37.698  1.00  0.00           C    
ATOM   1057 Zr   MOL     2      20.978  18.461  20.978  1.00  0.00          Zr4+  
ATOM   1058  H   MOL     2      39.987  19.009  39.987  1.00  0.00           H    
ATOM   1059  O   MOL     2      40.547  19.569  40.547  1.00  0.00           O1-  
ATOM   1060  O   MOL     2      22.017  19.940  40.918  1.00  0.00           O2-  
ATOM   1061  H   MOL     2      36.083  20.822  23.810  1.00  0.00           H    
ATOM   1062  C   MOL     2      36.335  20.819  24.859  1.00  0.00           C    
ATOM   1063  O   MOL     2      38.369  20.922  22.955  1.00  0.00           O    
ATOM   1064  C   MOL     2      38.768  20.886  24.167  1.00  0.00           C    
ATOM   1065  C   MOL     2      37.698  20.829  25.237  1.00  0.00           C    
ATOM   1066  O   MOL     2      40.918  19.940  22.017  1.00  0.00           O2-  
ATOM   1067  H   MOL     2      41.801  15.104  23.810  1.00  0.00           H    
ATOM   1068  C   MOL     2      41.797  15.356  24.859  1.00  0.00           C    
ATOM   1069  O   MOL     2      41.901  17.391  22.955  1.00  0.00           O    
ATOM   1070  C   MOL     2      41.864  17.790  24.167  1.00  0.00           C    
ATOM   1071  C   MOL     2      41.808  16.720  25.237  1.00  0.00           C    
ATOM   1072  H   MOL     2      26.852  20.822  39.125  1.00  0.00           H    
ATOM   1073  C   MOL     2      26.601  20.819  38.076  1.00  0.00           C    
ATOM   1074  O   MOL     2      24.566  20.922  39.981  1.00  0.00           O    
ATOM   1075  C   MOL     2      24.167  20.886  38.768  1.00  0.00           C    
ATOM   1076  C   MOL     2      25.237  20.829  37.698  1.00  0.00           C    
ATOM   1077  H   MOL     2      39.125  20.822  26.852  1.00  0.00           H    
ATOM   1078  C   MOL     2      38.076  20.819  26.601  1.00  0.00           C    
ATOM   1079  O   MOL     2      39.981  20.922  24.566  1.00  0.00           O1-  
ATOM   1080  H   MOL     2      21.135  18.146  36.083  1.00  0.00           H    
ATOM   1081  C   MOL     2      21.138  17.097  36.335  1.00  0.00           C    
ATOM   1082  O   MOL     2      21.035  19.002  38.369  1.00  0.00           O1-  
ATOM   1083  H   MOL     2      23.810  20.822  36.083  1.00  0.00           H    
ATOM   1084  C   MOL     2      24.859  20.819  36.335  1.00  0.00           C    
ATOM   1085  O   MOL     2      22.955  20.922  38.369  1.00  0.00           O1-  
ATOM   1086  H   MOL     2      41.801  18.146  26.852  1.00  0.00           H    
ATOM   1087  C   MOL     2      41.797  17.097  26.601  1.00  0.00           C    
ATOM   1088  O   MOL     2      41.901  19.002  24.566  1.00  0.00           O1-  
ATOM   1089  H   MOL     2      26.852  18.146  41.801  1.00  0.00           H    
ATOM   1090  C   MOL     2      26.601  17.097  41.797  1.00  0.00           C    
ATOM   1091  O   MOL     2      24.566  19.002  41.901  1.00  0.00           O    
ATOM   1092  C   MOL     2      24.167  17.790  41.864  1.00  0.00           C    
ATOM   1093  C   MOL     2      25.237  16.720  41.808  1.00  0.00           C    
ATOM   1094  H   MOL     2      23.810  15.104  41.801  1.00  0.00           H    
ATOM   1095  C   MOL     2      24.859  15.356  41.797  1.00  0.00           C    
ATOM   1096  O   MOL     2      22.955  17.391  41.901  1.00  0.00           O1-  
ATOM   1097  H   MOL     2      36.083  18.146  21.135  1.00  0.00           H    
ATOM   1098  C   MOL     2      36.335  17.097  21.138  1.00  0.00           C    
ATOM   1099  O   MOL     2      38.369  19.002  21.035  1.00  0.00           O    
ATOM   1100  C   MOL     2      38.768  17.790  21.071  1.00  0.00           C    
ATOM   1101  C   MOL     2      37.698  16.720  21.127  1.00  0.00           C    
ATOM   1102  H   MOL     2      39.125  15.104  21.135  1.00  0.00           H    
ATOM   1103  C   MOL     2      38.076  15.356  21.138  1.00  0.00           C    
ATOM   1104  O   MOL     2      39.981  17.391  21.035  1.00  0.00           O1-  
ATOM   1105  H   MOL     2      41.801  16.363  28.636  1.00  0.00           H    
ATOM   1106  C   MOL     2      41.797  16.111  27.587  1.00  0.00           C    
ATOM   1107  O   MOL     2      41.901  14.077  29.491  1.00  0.00           O1-  
ATOM   1108  C   MOL     2      41.864  13.678  28.279  1.00  0.00           C    
ATOM   1109  C   MOL     2      41.808  14.748  27.209  1.00  0.00           C    
ATOM   1110 Zr   MOL     2      20.978  13.007  31.468  1.00  0.00          Zr4+  
ATOM   1111  H   MOL     2      22.948  12.459  29.498  1.00  0.00           H    
ATOM   1112  O   MOL     2      22.388  11.899  30.058  1.00  0.00           O1-  
ATOM   1113  O   MOL     2      40.918  11.528  30.429  1.00  0.00           O2-  
ATOM   1114  H   MOL     2      26.852  10.645  34.300  1.00  0.00           H    
ATOM   1115  C   MOL     2      26.601  10.649  35.349  1.00  0.00           C    
ATOM   1116  O   MOL     2      24.566  10.545  33.444  1.00  0.00           O    
ATOM   1117  C   MOL     2      24.167  10.582  34.656  1.00  0.00           C    
ATOM   1118  C   MOL     2      25.237  10.638  35.726  1.00  0.00           C    
ATOM   1119 Zr   MOL     2      23.496  10.489  31.468  1.00  0.00          Zr4+  
ATOM   1120  H   MOL     2      22.948   8.519  33.437  1.00  0.00           H    
ATOM   1121  O   MOL     2      22.388   9.079  32.877  1.00  0.00           O1-  
ATOM   1122  O   MOL     2      22.017  11.528  32.506  1.00  0.00           O2-  
ATOM   1123  O   MOL     2      21.035   6.902  29.491  1.00  0.00           O1-  
ATOM   1124  C   MOL     2      21.071   7.300  28.279  1.00  0.00           C    
ATOM   1125 Zr   MOL     2      20.978   7.972  31.468  1.00  0.00          Zr4+  
ATOM   1126  H   MOL     2      39.987   8.519  29.498  1.00  0.00           H    
ATOM   1127  O   MOL     2      40.547   9.079  30.058  1.00  0.00           O1-  
ATOM   1128  O   MOL     2      22.017   9.451  30.429  1.00  0.00           O2-  
ATOM   1129  H   MOL     2      36.083  10.333  34.300  1.00  0.00           H    
ATOM   1130  C   MOL     2      36.335  10.329  35.349  1.00  0.00           C    
ATOM   1131  O   MOL     2      38.369  10.433  33.444  1.00  0.00           O    
ATOM   1132  C   MOL     2      38.768  10.396  34.656  1.00  0.00           C    
ATOM   1133  C   MOL     2      37.698  10.340  35.726  1.00  0.00           C    
ATOM   1134 Zr   MOL     2      39.439  10.489  31.468  1.00  0.00          Zr4+  
ATOM   1135  H   MOL     2      39.987  12.459  33.437  1.00  0.00           H    
ATOM   1136  O   MOL     2      40.547  11.899  32.877  1.00  0.00           O1-  
ATOM   1137  O   MOL     2      40.918   9.451  32.506  1.00  0.00           O2-  
ATOM   1138  O   MOL     2      41.901   6.902  33.444  1.00  0.00           O1-  
ATOM   1139  C   MOL     2      41.864   7.300  34.656  1.00  0.00           C    
ATOM   1140  H   MOL     2      36.083  10.645  28.636  1.00  0.00           H    
ATOM   1141  C   MOL     2      36.335  10.649  27.587  1.00  0.00           C    
ATOM   1142  O   MOL     2      38.369  10.545  29.491  1.00  0.00           O    
ATOM   1143  C   MOL     2      38.768  10.582  28.279  1.00  0.00           C    
ATOM   1144  C   MOL     2      37.698  10.638  27.209  1.00  0.00           C    
ATOM   1145  H   MOL     2      21.135  16.363  34.300  1.00  0.00           H    
ATOM   1146  C   MOL     2      21.138  16.111  35.349  1.00  0.00           C    
ATOM   1147  O   MOL     2      21.035  14.077  33.444  1.00  0.00           O1-  
ATOM   1148  C   MOL     2      21.071  13.678  34.656  1.00  0.00           C    
ATOM   1149  C   MOL     2      21.127  14.748  35.726  1.00  0.00           C    
ATOM   1150  H   MOL     2      26.852  10.333  28.636  1.00  0.00           H    
ATOM   1151  C   MOL     2      26.601  10.329  27.587  1.00  0.00           C    
ATOM   1152  O   MOL     2      24.566  10.433  29.491  1.00  0.00           O    
ATOM   1153  C   MOL     2      24.167  10.396  28.279  1.00  0.00           C    
ATOM   1154  C   MOL     2      25.237  10.340  27.209  1.00  0.00           C    
ATOM   1155  H   MOL     2      39.125  10.333  37.342  1.00  0.00           H    
ATOM   1156  C   MOL     2      38.076  10.329  37.090  1.00  0.00           C    
ATOM   1157  O   MOL     2      39.981  10.433  35.055  1.00  0.00           O1-  
ATOM   1158 Zr   MOL     2      20.978  10.489  33.985  1.00  0.00          Zr4+  
ATOM   1159  H   MOL     2      41.801  13.321  25.594  1.00  0.00           H    
ATOM   1160  C   MOL     2      41.797  14.370  25.845  1.00  0.00           C    
ATOM   1161  O   MOL     2      41.901  12.465  27.880  1.00  0.00           O    
ATOM   1162 Zr   MOL     2      20.978  10.489  28.950  1.00  0.00          Zr4+  
ATOM   1163  H   MOL     2      23.810  10.645  37.342  1.00  0.00           H    
ATOM   1164  C   MOL     2      24.859  10.649  37.090  1.00  0.00           C    
ATOM   1165  O   MOL     2      22.955  10.545  35.055  1.00  0.00           O1-  
ATOM   1166  O   MOL     2      21.035   8.513  27.880  1.00  0.00           O    
ATOM   1167  H   MOL     2      39.125  10.645  25.594  1.00  0.00           H    
ATOM   1168  C   MOL     2      38.076  10.649  25.845  1.00  0.00           C    
ATOM   1169  O   MOL     2      39.981  10.545  27.880  1.00  0.00           O1-  
ATOM   1170  C   MOL     2      21.138  14.370  37.090  1.00  0.00           C    
ATOM   1171  O   MOL     2      21.035  12.465  35.055  1.00  0.00           O    
ATOM   1172  H   MOL     2      23.810  10.333  25.594  1.00  0.00           H    
ATOM   1173  C   MOL     2      24.859  10.329  25.845  1.00  0.00           C    
ATOM   1174  O   MOL     2      22.955  10.433  27.880  1.00  0.00           O1-  
ATOM   1175  O   MOL     2      41.901   8.513  35.055  1.00  0.00           O    
ATOM   1176  O   MOL     2      24.566   8.513  31.411  1.00  0.00           O    
ATOM   1177  C   MOL     2      24.167   7.300  31.375  1.00  0.00           C    
ATOM   1178  H   MOL     2      26.852  13.321  31.624  1.00  0.00           H    
ATOM   1179  C   MOL     2      26.601  14.370  31.627  1.00  0.00           C    
ATOM   1180  O   MOL     2      24.566  12.465  31.524  1.00  0.00           O    
ATOM   1181  C   MOL     2      24.167  13.678  31.560  1.00  0.00           C    
ATOM   1182  C   MOL     2      25.237  14.748  31.617  1.00  0.00           C    
ATOM   1183  O   MOL     2      22.955   6.902  31.411  1.00  0.00           O1-  
ATOM   1184  O   MOL     2      38.369   8.513  31.524  1.00  0.00           O    
ATOM   1185  C   MOL     2      38.768   7.300  31.560  1.00  0.00           C    
ATOM   1186  H   MOL     2      39.125  16.363  31.311  1.00  0.00           H    
ATOM   1187  C   MOL     2      38.076  16.111  31.308  1.00  0.00           C    
ATOM   1188  O   MOL     2      39.981  14.077  31.411  1.00  0.00           O    
ATOM   1189  C   MOL     2      38.768  13.678  31.375  1.00  0.00           C    
ATOM   1190  C   MOL     2      37.698  14.748  31.319  1.00  0.00           C    
ATOM   1191  H   MOL     2      36.083  13.321  31.311  1.00  0.00           H    
ATOM   1192  C   MOL     2      36.335  14.370  31.308  1.00  0.00           C    
ATOM   1193  O   MOL     2      38.369  12.465  31.411  1.00  0.00           O1-  
ATOM   1194  H   MOL     2      23.810  16.363  31.624  1.00  0.00           H    
ATOM   1195  C   MOL     2      24.859  16.111  31.627  1.00  0.00           C    
ATOM   1196  O   MOL     2      22.955  14.077  31.524  1.00  0.00           O1-  
ATOM   1197  O   MOL     2      39.981   6.902  31.524  1.00  0.00           O1-  
ATOM   1198  H   MOL     2      33.437  19.009  33.437  1.00  0.00           H    
ATOM   1199  O   MOL     2      32.877  19.569  32.877  1.00  0.00           O1-  
ATOM   1200  H   MOL     2      31.624  15.104  28.636  1.00  0.00           H    
ATOM   1201  C   MOL     2      31.627  15.356  27.587  1.00  0.00           C    
ATOM   1202  O   MOL     2      31.524  17.391  29.491  1.00  0.00           O    
ATOM   1203  C   MOL     2      31.560  17.790  28.279  1.00  0.00           C    
ATOM   1204  C   MOL     2      31.617  16.720  27.209  1.00  0.00           C    
ATOM   1205 Zr   MOL     2      31.468  18.461  31.468  1.00  0.00          Zr4+  
ATOM   1206  H   MOL     2      29.498  19.009  29.498  1.00  0.00           H    
ATOM   1207  O   MOL     2      30.058  19.569  30.058  1.00  0.00           O1-  
ATOM   1208  O   MOL     2      32.506  19.940  30.429  1.00  0.00           O2-  
ATOM   1209  H   MOL     2      25.594  20.822  34.300  1.00  0.00           H    
ATOM   1210  C   MOL     2      25.845  20.819  35.349  1.00  0.00           C    
ATOM   1211  O   MOL     2      27.880  20.922  33.444  1.00  0.00           O1-  
ATOM   1212  C   MOL     2      28.279  20.886  34.656  1.00  0.00           C    
ATOM   1213  C   MOL     2      27.209  20.829  35.726  1.00  0.00           C    
ATOM   1214  O   MOL     2      30.429  19.940  32.506  1.00  0.00           O2-  
ATOM   1215  H   MOL     2      31.311  15.104  34.300  1.00  0.00           H    
ATOM   1216  C   MOL     2      31.308  15.356  35.349  1.00  0.00           C    
ATOM   1217  O   MOL     2      31.411  17.391  33.444  1.00  0.00           O    
ATOM   1218  C   MOL     2      31.375  17.790  34.656  1.00  0.00           C    
ATOM   1219  C   MOL     2      31.319  16.720  35.726  1.00  0.00           C    
ATOM   1220  H   MOL     2      37.342  20.822  28.636  1.00  0.00           H    
ATOM   1221  C   MOL     2      37.090  20.819  27.587  1.00  0.00           C    
ATOM   1222  O   MOL     2      35.055  20.922  29.491  1.00  0.00           O1-  
ATOM   1223  C   MOL     2      34.656  20.886  28.279  1.00  0.00           C    
ATOM   1224  C   MOL     2      35.726  20.829  27.209  1.00  0.00           C    
ATOM   1225  H   MOL     2      28.636  20.822  37.342  1.00  0.00           H    
ATOM   1226  C   MOL     2      27.587  20.819  37.090  1.00  0.00           C    
ATOM   1227  O   MOL     2      29.491  20.922  35.055  1.00  0.00           O    
ATOM   1228  H   MOL     2      31.624  18.146  25.594  1.00  0.00           H    
ATOM   1229  C   MOL     2      31.627  17.097  25.845  1.00  0.00           C    
ATOM   1230  O   MOL     2      31.524  19.002  27.880  1.00  0.00           O1-  
ATOM   1231  H   MOL     2      34.300  20.822  25.594  1.00  0.00           H    
ATOM   1232  C   MOL     2      35.349  20.819  25.845  1.00  0.00           C    
ATOM   1233  O   MOL     2      33.444  20.922  27.880  1.00  0.00           O    
ATOM   1234  H   MOL     2      31.311  18.146  37.342  1.00  0.00           H    
ATOM   1235  C   MOL     2      31.308  17.097  37.090  1.00  0.00           C    
ATOM   1236  O   MOL     2      31.411  19.002  35.055  1.00  0.00           O1-  
ATOM   1237  H   MOL     2      37.342  18.146  31.311  1.00  0.00           H    
ATOM   1238  C   MOL     2      37.090  17.097  31.308  1.00  0.00           C    
ATOM   1239  O   MOL     2      35.055  19.002  31.411  1.00  0.00           O1-  
ATOM   1240  C   MOL     2      34.656  17.790  31.375  1.00  0.00           C    
ATOM   1241  C   MOL     2      35.726  16.720  31.319  1.00  0.00           C    
ATOM   1242  H   MOL     2      34.300  15.104  31.311  1.00  0.00           H    
ATOM   1243  C   MOL     2      35.349  15.356  31.308  1.00  0.00           C    
ATOM   1244  O   MOL     2      33.444  17.391  31.411  1.00  0.00           O    
ATOM   1245  H   MOL     2      25.594  18.146  31.624  1.00  0.00           H    
ATOM   1246  C   MOL     2      25.845  17.097  31.627  1.00  0.00           C    
ATOM   1247  O   MOL     2      27.880  19.002  31.524  1.00  0.00           O1-  
ATOM   1248  C   MOL     2      28.279  17.790  31.560  1.00  0.00           C    
ATOM   1249  C   MOL     2      27.209  16.720  31.617  1.00  0.00           C    
ATOM   1250  H   MOL     2      28.636  15.104  31.624  1.00  0.00           H    
ATOM   1251  C   MOL     2      27.587  15.356  31.627  1.00  0.00           C    
ATOM   1252  O   MOL     2      29.491  17.391  31.524  1.00  0.00           O    
ATOM   1253  H   MOL     2      31.311  16.363  39.125  1.00  0.00           H    
ATOM   1254  C   MOL     2      31.308  16.111  38.076  1.00  0.00           C    
ATOM   1255  O   MOL     2      31.411  14.077  39.981  1.00  0.00           O1-  
ATOM   1256  C   MOL     2      31.375  13.678  38.768  1.00  0.00           C    
ATOM   1257  C   MOL     2      31.319  14.748  37.698  1.00  0.00           C    
ATOM   1258 Zr   MOL     2      31.468  13.007  20.978  1.00  0.00          Zr4+  
ATOM   1259  H   MOL     2      33.437  12.459  39.987  1.00  0.00           H    
ATOM   1260  O   MOL     2      32.877  11.899  40.547  1.00  0.00           O1-  
ATOM   1261  O   MOL     2      30.429  11.528  40.918  1.00  0.00           O2-  
ATOM   1262  H   MOL     2      37.342  10.645  23.810  1.00  0.00           H    
ATOM   1263  C   MOL     2      37.090  10.649  24.859  1.00  0.00           C    
ATOM   1264  O   MOL     2      35.055  10.545  22.955  1.00  0.00           O1-  
ATOM   1265  C   MOL     2      34.656  10.582  24.167  1.00  0.00           C    
ATOM   1266  C   MOL     2      35.726  10.638  25.237  1.00  0.00           C    
ATOM   1267 Zr   MOL     2      33.985  10.489  20.978  1.00  0.00          Zr4+  
ATOM   1268  H   MOL     2      33.437   8.519  22.948  1.00  0.00           H    
ATOM   1269  O   MOL     2      32.877   9.079  22.388  1.00  0.00           O1-  
ATOM   1270  O   MOL     2      32.506  11.528  22.017  1.00  0.00           O2-  
ATOM   1271  O   MOL     2      31.524   6.902  39.981  1.00  0.00           O1-  
ATOM   1272  C   MOL     2      31.560   7.300  38.768  1.00  0.00           C    
ATOM   1273 Zr   MOL     2      31.468   7.972  20.978  1.00  0.00          Zr4+  
ATOM   1274  H   MOL     2      29.498   8.519  39.987  1.00  0.00           H    
ATOM   1275  O   MOL     2      30.058   9.079  40.547  1.00  0.00           O1-  
ATOM   1276  O   MOL     2      32.506   9.451  40.918  1.00  0.00           O2-  
ATOM   1277  H   MOL     2      25.594  10.333  23.810  1.00  0.00           H    
ATOM   1278  C   MOL     2      25.845  10.329  24.859  1.00  0.00           C    
ATOM   1279  O   MOL     2      27.880  10.433  22.955  1.00  0.00           O1-  
ATOM   1280  C   MOL     2      28.279  10.396  24.167  1.00  0.00           C    
ATOM   1281  C   MOL     2      27.209  10.340  25.237  1.00  0.00           C    
ATOM   1282 Zr   MOL     2      28.950  10.489  20.978  1.00  0.00          Zr4+  
ATOM   1283  H   MOL     2      29.498  12.459  22.948  1.00  0.00           H    
ATOM   1284  O   MOL     2      30.058  11.899  22.388  1.00  0.00           O1-  
ATOM   1285  O   MOL     2      30.429   9.451  22.017  1.00  0.00           O2-  
ATOM   1286  O   MOL     2      31.411   6.902  22.955  1.00  0.00           O1-  
ATOM   1287  C   MOL     2      31.375   7.300  24.167  1.00  0.00           C    
ATOM   1288  H   MOL     2      25.594  10.645  39.125  1.00  0.00           H    
ATOM   1289  C   MOL     2      25.845  10.649  38.076  1.00  0.00           C    
ATOM   1290  O   MOL     2      27.880  10.545  39.981  1.00  0.00           O1-  
ATOM   1291  C   MOL     2      28.279  10.582  38.768  1.00  0.00           C    
ATOM   1292  C   MOL     2      27.209  10.638  37.698  1.00  0.00           C    
ATOM   1293  H   MOL     2      31.624  16.363  23.810  1.00  0.00           H    
ATOM   1294  C   MOL     2      31.627  16.111  24.859  1.00  0.00           C    
ATOM   1295  O   MOL     2      31.524  14.077  22.955  1.00  0.00           O1-  
ATOM   1296  C   MOL     2      31.560  13.678  24.167  1.00  0.00           C    
ATOM   1297  C   MOL     2      31.617  14.748  25.237  1.00  0.00           C    
ATOM   1298  H   MOL     2      37.342  10.333  39.125  1.00  0.00           H    
ATOM   1299  C   MOL     2      37.090  10.329  38.076  1.00  0.00           C    
ATOM   1300  O   MOL     2      35.055  10.433  39.981  1.00  0.00           O1-  
ATOM   1301  C   MOL     2      34.656  10.396  38.768  1.00  0.00           C    
ATOM   1302  C   MOL     2      35.726  10.340  37.698  1.00  0.00           C    
ATOM   1303  H   MOL     2      28.636  10.333  26.852  1.00  0.00           H    
ATOM   1304  C   MOL     2      27.587  10.329  26.601  1.00  0.00           C    
ATOM   1305  O   MOL     2      29.491  10.433  24.566  1.00  0.00           O    
ATOM   1306 Zr   MOL     2      31.468  10.489  23.496  1.00  0.00          Zr4+  
ATOM   1307  H   MOL     2      31.311  13.321  36.083  1.00  0.00           H    
ATOM   1308  C   MOL     2      31.308  14.370  36.335  1.00  0.00           C    
ATOM   1309  O   MOL     2      31.411  12.465  38.369  1.00  0.00           O    
ATOM   1310 Zr   MOL     2      31.468  10.489  39.439  1.00  0.00          Zr4+  
ATOM   1311  H   MOL     2      34.300  10.645  26.852  1.00  0.00           H    
ATOM   1312  C   MOL     2      35.349  10.649  26.601  1.00  0.00           C    
ATOM   1313  O   MOL     2      33.444  10.545  24.566  1.00  0.00           O    
ATOM   1314  O   MOL     2      31.524   8.513  38.369  1.00  0.00           O    
ATOM   1315  H   MOL     2      28.636  10.645  36.083  1.00  0.00           H    
ATOM   1316  C   MOL     2      27.587  10.649  36.335  1.00  0.00           C    
ATOM   1317  O   MOL     2      29.491  10.545  38.369  1.00  0.00           O    
ATOM   1318  H   MOL     2      31.624  13.321  26.852  1.00  0.00           H    
ATOM   1319  C   MOL     2      31.627  14.370  26.601  1.00  0.00           C    
ATOM   1320  O   MOL     2      31.524  12.465  24.566  1.00  0.00           O    
ATOM   1321  H   MOL     2      34.300  10.333  36.083  1.00  0.00           H    
ATOM   1322  C   MOL     2      35.349  10.329  36.335  1.00  0.00           C    
ATOM   1323  O   MOL     2      33.444  10.433  38.369  1.00  0.00           O    
ATOM   1324  O   MOL     2      31.411   8.513  24.566  1.00  0.00           O    
ATOM   1325  O   MOL     2      35.055   8.513  41.901  1.00  0.00           O1-  
ATOM   1326  C   MOL     2      34.656   7.300  41.864  1.00  0.00           C    
ATOM   1327  H   MOL     2      37.342  13.321  21.135  1.00  0.00           H    
ATOM   1328  C   MOL     2      37.090  14.370  21.138  1.00  0.00           C    
ATOM   1329  O   MOL     2      35.055  12.465  21.035  1.00  0.00           O1-  
ATOM   1330  C   MOL     2      34.656  13.678  21.071  1.00  0.00           C    
ATOM   1331  C   MOL     2      35.726  14.748  21.127  1.00  0.00           C    
ATOM   1332  O   MOL     2      33.444   6.902  41.901  1.00  0.00           O    
ATOM   1333  O   MOL     2      27.880   8.513  21.035  1.00  0.00           O1-  
ATOM   1334  C   MOL     2      28.279   7.300  21.071  1.00  0.00           C    
ATOM   1335  H   MOL     2      28.636  16.363  41.801  1.00  0.00           H    
ATOM   1336  C   MOL     2      27.587  16.111  41.797  1.00  0.00           C    
ATOM   1337  O   MOL     2      29.491  14.077  41.901  1.00  0.00           O1-  
ATOM   1338  C   MOL     2      28.279  13.678  41.864  1.00  0.00           C    
ATOM   1339  C   MOL     2      27.209  14.748  41.808  1.00  0.00           C    
ATOM   1340  H   MOL     2      25.594  13.321  41.801  1.00  0.00           H    
ATOM   1341  C   MOL     2      25.845  14.370  41.797  1.00  0.00           C    
ATOM   1342  O   MOL     2      27.880  12.465  41.901  1.00  0.00           O    
ATOM   1343  H   MOL     2      34.300  16.363  21.135  1.00  0.00           H    
ATOM   1344  C   MOL     2      35.349  16.111  21.138  1.00  0.00           C    
ATOM   1345  O   MOL     2      33.444  14.077  21.035  1.00  0.00           O    
ATOM   1346  O   MOL     2      29.491   6.902  21.035  1.00  0.00           O    
ATOM   1347  O   MOL     2      41.901  24.566  19.002  1.00  0.00           O    
ATOM   1348  C   MOL     2      41.864  24.167  17.790  1.00  0.00           C    
ATOM   1349 Zr   MOL     2      20.978  23.496   0.000  1.00  0.00          Zr4+  
ATOM   1350  H   MOL     2      22.948  22.948  19.009  1.00  0.00           H    
ATOM   1351  O   MOL     2      22.388  22.388  19.569  1.00  0.00           O1-  
ATOM   1352  O   MOL     2      40.918  22.017  19.940  1.00  0.00           O2-  
ATOM   1353  H   MOL     2      26.852  21.135   2.832  1.00  0.00           H    
ATOM   1354  C   MOL     2      26.601  21.138   3.881  1.00  0.00           C    
ATOM   1355  O   MOL     2      24.566  21.035   1.976  1.00  0.00           O    
ATOM   1356  C   MOL     2      24.167  21.071   3.189  1.00  0.00           C    
ATOM   1357  C   MOL     2      25.237  21.127   4.259  1.00  0.00           C    
ATOM   1358 Zr   MOL     2      23.496  20.978   0.000  1.00  0.00          Zr4+  
ATOM   1359  O   MOL     2      22.017  22.017   1.038  1.00  0.00           O2-  
ATOM   1360  H   MOL     2      36.083  21.135  18.146  1.00  0.00           H    
ATOM   1361  C   MOL     2      36.335  21.138  17.097  1.00  0.00           C    
ATOM   1362  O   MOL     2      38.369  21.035  19.002  1.00  0.00           O    
ATOM   1363  C   MOL     2      38.768  21.071  17.790  1.00  0.00           C    
ATOM   1364  C   MOL     2      37.698  21.127  16.720  1.00  0.00           C    
ATOM   1365  H   MOL     2      21.135  26.852   2.832  1.00  0.00           H    
ATOM   1366  C   MOL     2      21.138  26.601   3.881  1.00  0.00           C    
ATOM   1367  O   MOL     2      21.035  24.566   1.976  1.00  0.00           O    
ATOM   1368  C   MOL     2      21.071  24.167   3.189  1.00  0.00           C    
ATOM   1369  C   MOL     2      21.127  25.237   4.259  1.00  0.00           C    
ATOM   1370 Zr   MOL     2      20.978  20.978   2.517  1.00  0.00          Zr4+  
ATOM   1371  O   MOL     2      41.901  22.955  17.391  1.00  0.00           O1-  
ATOM   1372 Zr   MOL     2      20.978  20.978  18.461  1.00  0.00          Zr4+  
ATOM   1373  H   MOL     2      23.810  21.135   5.874  1.00  0.00           H    
ATOM   1374  C   MOL     2      24.859  21.138   5.622  1.00  0.00           C    
ATOM   1375  O   MOL     2      22.955  21.035   3.587  1.00  0.00           O1-  
ATOM   1376  H   MOL     2      39.125  21.135  15.104  1.00  0.00           H    
ATOM   1377  C   MOL     2      38.076  21.138  15.356  1.00  0.00           C    
ATOM   1378  O   MOL     2      39.981  21.035  17.391  1.00  0.00           O1-  
ATOM   1379  H   MOL     2      21.135  23.810   5.874  1.00  0.00           H    
ATOM   1380  C   MOL     2      21.138  24.859   5.622  1.00  0.00           C    
ATOM   1381  O   MOL     2      21.035  22.955   3.587  1.00  0.00           O1-  
ATOM   1382  O   MOL     2      24.566  22.955   0.056  1.00  0.00           O    
ATOM   1383  C   MOL     2      24.167  24.167   0.093  1.00  0.00           C    
ATOM   1384  H   MOL     2      39.125  26.852  20.822  1.00  0.00           H    
ATOM   1385  C   MOL     2      38.076  26.601  20.819  1.00  0.00           C    
ATOM   1386  O   MOL     2      39.981  24.566  20.922  1.00  0.00           O    
ATOM   1387  C   MOL     2      38.768  24.167  20.886  1.00  0.00           C    
ATOM   1388  C   MOL     2      37.698  25.237  20.829  1.00  0.00           C    
ATOM   1389  H   MOL     2      36.083  23.810  20.822  1.00  0.00           H    
ATOM   1390  C   MOL     2      36.335  24.859  20.819  1.00  0.00           C    
ATOM   1391  O   MOL     2      38.369  22.955  20.922  1.00  0.00           O1-  
ATOM   1392  O   MOL     2      22.955  24.566   0.056  1.00  0.00           O1-  
ATOM   1393 Zr   MOL     2      20.978  33.985  10.489  1.00  0.00          Zr4+  
ATOM   1394  H   MOL     2      22.948  33.437   8.519  1.00  0.00           H    
ATOM   1395  O   MOL     2      22.388  32.877   9.079  1.00  0.00           O1-  
ATOM   1396  H   MOL     2      26.852  31.624  13.321  1.00  0.00           H    
ATOM   1397  C   MOL     2      26.601  31.627  14.370  1.00  0.00           C    
ATOM   1398  O   MOL     2      24.566  31.524  12.465  1.00  0.00           O    
ATOM   1399  C   MOL     2      24.167  31.560  13.678  1.00  0.00           C    
ATOM   1400  C   MOL     2      25.237  31.617  14.748  1.00  0.00           C    
ATOM   1401 Zr   MOL     2      23.496  31.468  10.489  1.00  0.00          Zr4+  
ATOM   1402  H   MOL     2      22.948  29.498  12.459  1.00  0.00           H    
ATOM   1403  O   MOL     2      22.388  30.058  11.899  1.00  0.00           O1-  
ATOM   1404  O   MOL     2      22.017  32.506  11.528  1.00  0.00           O2-  
ATOM   1405  H   MOL     2      21.135  25.594   7.657  1.00  0.00           H    
ATOM   1406  C   MOL     2      21.138  25.845   6.608  1.00  0.00           C    
ATOM   1407  O   MOL     2      21.035  27.880   8.513  1.00  0.00           O1-  
ATOM   1408  C   MOL     2      21.071  28.279   7.300  1.00  0.00           C    
ATOM   1409  C   MOL     2      21.127  27.209   6.231  1.00  0.00           C    
ATOM   1410 Zr   MOL     2      20.978  28.950  10.489  1.00  0.00          Zr4+  
ATOM   1411  O   MOL     2      22.017  30.429   9.451  1.00  0.00           O2-  
ATOM   1412  O   MOL     2      21.035  35.055  12.465  1.00  0.00           O1-  
ATOM   1413  C   MOL     2      21.071  34.656  13.678  1.00  0.00           C    
ATOM   1414  O   MOL     2      24.566  31.411   8.513  1.00  0.00           O2-  
ATOM   1415 Zr   MOL     2      20.978  31.468  13.007  1.00  0.00          Zr4+  
ATOM   1416 Zr   MOL     2      20.978  31.468   7.972  1.00  0.00          Zr4+  
ATOM   1417  H   MOL     2      23.810  31.624  16.363  1.00  0.00           H    
ATOM   1418  C   MOL     2      24.859  31.627  16.111  1.00  0.00           C    
ATOM   1419  O   MOL     2      22.955  31.524  14.077  1.00  0.00           O1-  
ATOM   1420  H   MOL     2      21.135  28.636   4.615  1.00  0.00           H    
ATOM   1421  C   MOL     2      21.138  27.587   4.867  1.00  0.00           C    
ATOM   1422  O   MOL     2      21.035  29.491   6.902  1.00  0.00           O    
ATOM   1423  O   MOL     2      21.035  33.444  14.077  1.00  0.00           O    
ATOM   1424  O   MOL     2      22.955  31.411   6.902  1.00  0.00           O2-  
ATOM   1425  H   MOL     2      26.852  28.636  10.333  1.00  0.00           H    
ATOM   1426  C   MOL     2      26.601  27.587  10.329  1.00  0.00           C    
ATOM   1427  O   MOL     2      24.566  29.491  10.433  1.00  0.00           O    
ATOM   1428  C   MOL     2      24.167  28.279  10.396  1.00  0.00           C    
ATOM   1429  C   MOL     2      25.237  27.209  10.340  1.00  0.00           C    
ATOM   1430  O   MOL     2      24.566  33.444  10.545  1.00  0.00           O    
ATOM   1431  C   MOL     2      24.167  34.656  10.582  1.00  0.00           C    
ATOM   1432  H   MOL     2      23.810  25.594  10.333  1.00  0.00           H    
ATOM   1433  C   MOL     2      24.859  25.845  10.329  1.00  0.00           C    
ATOM   1434  O   MOL     2      22.955  27.880  10.433  1.00  0.00           O1-  
ATOM   1435  O   MOL     2      22.955  35.055  10.545  1.00  0.00           O1-  
ATOM   1436  O   MOL     2      31.411  24.566   8.513  1.00  0.00           O    
ATOM   1437  C   MOL     2      31.375  24.167   7.300  1.00  0.00           C    
ATOM   1438 Zr   MOL     2      31.468  23.496  10.489  1.00  0.00          Zr4+  
ATOM   1439  H   MOL     2      33.437  22.948   8.519  1.00  0.00           H    
ATOM   1440  O   MOL     2      32.877  22.388   9.079  1.00  0.00           O1-  
ATOM   1441  O   MOL     2      30.429  22.017   9.451  1.00  0.00           O2-  
ATOM   1442  H   MOL     2      37.342  21.135  13.321  1.00  0.00           H    
ATOM   1443  C   MOL     2      37.090  21.138  14.370  1.00  0.00           C    
ATOM   1444  O   MOL     2      35.055  21.035  12.465  1.00  0.00           O1-  
ATOM   1445  C   MOL     2      34.656  21.071  13.678  1.00  0.00           C    
ATOM   1446  C   MOL     2      35.726  21.127  14.748  1.00  0.00           C    
ATOM   1447 Zr   MOL     2      33.985  20.978  10.489  1.00  0.00          Zr4+  
ATOM   1448  O   MOL     2      32.506  22.017  11.528  1.00  0.00           O2-  
ATOM   1449 Zr   MOL     2      28.950  20.978  10.489  1.00  0.00          Zr4+  
ATOM   1450  H   MOL     2      29.498  22.948  12.459  1.00  0.00           H    
ATOM   1451  O   MOL     2      30.058  22.388  11.899  1.00  0.00           O1-  
ATOM   1452  H   MOL     2      25.594  21.135   7.657  1.00  0.00           H    
ATOM   1453  C   MOL     2      25.845  21.138   6.608  1.00  0.00           C    
ATOM   1454  O   MOL     2      27.880  21.035   8.513  1.00  0.00           O1-  
ATOM   1455  C   MOL     2      28.279  21.071   7.300  1.00  0.00           C    
ATOM   1456  C   MOL     2      27.209  21.127   6.231  1.00  0.00           C    
ATOM   1457  H   MOL     2      31.624  26.852  13.321  1.00  0.00           H    
ATOM   1458  C   MOL     2      31.627  26.601  14.370  1.00  0.00           C    
ATOM   1459  O   MOL     2      31.524  24.566  12.465  1.00  0.00           O    
ATOM   1460  C   MOL     2      31.560  24.167  13.678  1.00  0.00           C    
ATOM   1461  C   MOL     2      31.617  25.237  14.748  1.00  0.00           C    
ATOM   1462 Zr   MOL     2      31.468  20.978  13.007  1.00  0.00          Zr4+  
ATOM   1463  O   MOL     2      31.411  22.955   6.902  1.00  0.00           O1-  
ATOM   1464 Zr   MOL     2      31.468  20.978   7.972  1.00  0.00          Zr4+  
ATOM   1465  H   MOL     2      34.300  21.135  16.363  1.00  0.00           H    
ATOM   1466  C   MOL     2      35.349  21.138  16.111  1.00  0.00           C    
ATOM   1467  O   MOL     2      33.444  21.035  14.077  1.00  0.00           O    
ATOM   1468  H   MOL     2      28.636  21.135   4.615  1.00  0.00           H    
ATOM   1469  C   MOL     2      27.587  21.138   4.867  1.00  0.00           C    
ATOM   1470  O   MOL     2      29.491  21.035   6.902  1.00  0.00           O    
ATOM   1471  H   MOL     2      31.624  23.810  16.363  1.00  0.00           H    
ATOM   1472  C   MOL     2      31.627  24.859  16.111  1.00  0.00           C    
ATOM   1473  O   MOL     2      31.524  22.955  14.077  1.00  0.00           O1-  
ATOM   1474  O   MOL     2      35.055  22.955  10.545  1.00  0.00           O1-  
ATOM   1475  C   MOL     2      34.656  24.167  10.582  1.00  0.00           C    
ATOM   1476  H   MOL     2      28.636  26.852  10.333  1.00  0.00           H    
ATOM   1477  C   MOL     2      27.587  26.601  10.329  1.00  0.00           C    
ATOM   1478  O   MOL     2      29.491  24.566  10.433  1.00  0.00           O1-  
ATOM   1479  C   MOL     2      28.279  24.167  10.396  1.00  0.00           C    
ATOM   1480  C   MOL     2      27.209  25.237  10.340  1.00  0.00           C    
ATOM   1481  H   MOL     2      25.594  23.810  10.333  1.00  0.00           H    
ATOM   1482  C   MOL     2      25.845  24.859  10.329  1.00  0.00           C    
ATOM   1483  O   MOL     2      27.880  22.955  10.433  1.00  0.00           O    
ATOM   1484  O   MOL     2      33.444  24.566  10.545  1.00  0.00           O    
ATOM   1485  O   MOL     2      31.411  35.055  19.002  1.00  0.00           O1-  
ATOM   1486  C   MOL     2      31.375  34.656  17.790  1.00  0.00           C    
ATOM   1487  H   MOL     2      33.437  33.437  19.009  1.00  0.00           H    
ATOM   1488  O   MOL     2      32.877  32.877  19.569  1.00  0.00           O1-  
ATOM   1489  O   MOL     2      30.429  32.506  19.940  1.00  0.00           O2-  
ATOM   1490  H   MOL     2      31.624  25.594  18.146  1.00  0.00           H    
ATOM   1491  C   MOL     2      31.627  25.845  17.097  1.00  0.00           C    
ATOM   1492  O   MOL     2      31.524  27.880  19.002  1.00  0.00           O1-  
ATOM   1493  C   MOL     2      31.560  28.279  17.790  1.00  0.00           C    
ATOM   1494  C   MOL     2      31.617  27.209  16.720  1.00  0.00           C    
ATOM   1495  H   MOL     2      29.498  29.498  19.009  1.00  0.00           H    
ATOM   1496  O   MOL     2      30.058  30.058  19.569  1.00  0.00           O1-  
ATOM   1497  O   MOL     2      32.506  30.429  19.940  1.00  0.00           O2-  
ATOM   1498  H   MOL     2      25.594  31.624  18.146  1.00  0.00           H    
ATOM   1499  C   MOL     2      25.845  31.627  17.097  1.00  0.00           C    
ATOM   1500  O   MOL     2      27.880  31.524  19.002  1.00  0.00           O1-  
ATOM   1501  C   MOL     2      28.279  31.560  17.790  1.00  0.00           C    
ATOM   1502  C   MOL     2      27.209  31.617  16.720  1.00  0.00           C    
ATOM   1503  O   MOL     2      35.055  31.411  19.002  1.00  0.00           O2-  
ATOM   1504  O   MOL     2      31.411  33.444  17.391  1.00  0.00           O    
ATOM   1505 Zr   MOL     2      31.468  31.468  18.461  1.00  0.00          Zr4+  
ATOM   1506  H   MOL     2      31.624  28.636  15.104  1.00  0.00           H    
ATOM   1507  C   MOL     2      31.627  27.587  15.356  1.00  0.00           C    
ATOM   1508  O   MOL     2      31.524  29.491  17.391  1.00  0.00           O    
ATOM   1509  H   MOL     2      28.636  31.624  15.104  1.00  0.00           H    
ATOM   1510  C   MOL     2      27.587  31.627  15.356  1.00  0.00           C    
ATOM   1511  O   MOL     2      29.491  31.524  17.391  1.00  0.00           O    
ATOM   1512  O   MOL     2      33.444  31.411  17.391  1.00  0.00           O2-  
ATOM   1513  H   MOL     2      37.342  28.636  20.822  1.00  0.00           H    
ATOM   1514  C   MOL     2      37.090  27.587  20.819  1.00  0.00           C    
ATOM   1515  O   MOL     2      35.055  29.491  20.922  1.00  0.00           O1-  
ATOM   1516  C   MOL     2      34.656  28.279  20.886  1.00  0.00           C    
ATOM   1517  C   MOL     2      35.726  27.209  20.829  1.00  0.00           C    
ATOM   1518  H   MOL     2      34.300  25.594  20.822  1.00  0.00           H    
ATOM   1519  C   MOL     2      35.349  25.845  20.819  1.00  0.00           C    
ATOM   1520  O   MOL     2      33.444  27.880  20.922  1.00  0.00           O    
ATOM   1521  O   MOL     2      29.491  35.055  20.922  1.00  0.00           O1-  
ATOM   1522  C   MOL     2      28.279  34.656  20.886  1.00  0.00           C    
ATOM   1523  O   MOL     2      27.880  33.444  20.922  1.00  0.00           O    
ATOM   1524  H   MOL     2      41.801  26.852  39.125  1.00  0.00           H    
ATOM   1525  C   MOL     2      41.797  26.601  38.076  1.00  0.00           C    
ATOM   1526  O   MOL     2      41.901  24.566  39.981  1.00  0.00           O    
ATOM   1527  C   MOL     2      41.864  24.167  38.768  1.00  0.00           C    
ATOM   1528  C   MOL     2      41.808  25.237  37.698  1.00  0.00           C    
ATOM   1529 Zr   MOL     2      20.978  23.496  20.978  1.00  0.00          Zr4+  
ATOM   1530  H   MOL     2      22.948  22.948  39.987  1.00  0.00           H    
ATOM   1531  O   MOL     2      22.388  22.388  40.547  1.00  0.00           O1-  
ATOM   1532  O   MOL     2      40.918  22.017  40.918  1.00  0.00           O2-  
ATOM   1533  H   MOL     2      26.852  21.135  23.810  1.00  0.00           H    
ATOM   1534  C   MOL     2      26.601  21.138  24.859  1.00  0.00           C    
ATOM   1535  O   MOL     2      24.566  21.035  22.955  1.00  0.00           O    
ATOM   1536  C   MOL     2      24.167  21.071  24.167  1.00  0.00           C    
ATOM   1537  C   MOL     2      25.237  21.127  25.237  1.00  0.00           C    
ATOM   1538 Zr   MOL     2      23.496  20.978  20.978  1.00  0.00          Zr4+  
ATOM   1539  O   MOL     2      22.017  22.017  22.017  1.00  0.00           O2-  
ATOM   1540 Zr   MOL     2      39.439  20.978  20.978  1.00  0.00          Zr4+  
ATOM   1541  H   MOL     2      39.987  22.948  22.948  1.00  0.00           H    
ATOM   1542  O   MOL     2      40.547  22.388  22.388  1.00  0.00           O1-  
ATOM   1543  H   MOL     2      36.083  21.135  39.125  1.00  0.00           H    
ATOM   1544  C   MOL     2      36.335  21.138  38.076  1.00  0.00           C    
ATOM   1545  O   MOL     2      38.369  21.035  39.981  1.00  0.00           O    
ATOM   1546  C   MOL     2      38.768  21.071  38.768  1.00  0.00           C    
ATOM   1547  C   MOL     2      37.698  21.127  37.698  1.00  0.00           C    
ATOM   1548  H   MOL     2      21.135  26.852  23.810  1.00  0.00           H    
ATOM   1549  C   MOL     2      21.138  26.601  24.859  1.00  0.00           C    
ATOM   1550  O   MOL     2      21.035  24.566  22.955  1.00  0.00           O    
ATOM   1551  C   MOL     2      21.071  24.167  24.167  1.00  0.00           C    
ATOM   1552  C   MOL     2      21.127  25.237  25.237  1.00  0.00           C    
ATOM   1553 Zr   MOL     2      20.978  20.978  23.496  1.00  0.00          Zr4+  
ATOM   1554  H   MOL     2      41.801  23.810  36.083  1.00  0.00           H    
ATOM   1555  C   MOL     2      41.797  24.859  36.335  1.00  0.00           C    
ATOM   1556  O   MOL     2      41.901  22.955  38.369  1.00  0.00           O1-  
ATOM   1557 Zr   MOL     2      20.978  20.978  39.439  1.00  0.00          Zr4+  
ATOM   1558  H   MOL     2      23.810  21.135  26.852  1.00  0.00           H    
ATOM   1559  C   MOL     2      24.859  21.138  26.601  1.00  0.00           C    
ATOM   1560  O   MOL     2      22.955  21.035  24.566  1.00  0.00           O1-  
ATOM   1561  H   MOL     2      39.125  21.135  36.083  1.00  0.00           H    
ATOM   1562  C   MOL     2      38.076  21.138  36.335  1.00  0.00           C    
ATOM   1563  O   MOL     2      39.981  21.035  38.369  1.00  0.00           O1-  
ATOM   1564  H   MOL     2      21.135  23.810  26.852  1.00  0.00           H    
ATOM   1565  C   MOL     2      21.138  24.859  26.601  1.00  0.00           C    
ATOM   1566  O   MOL     2      21.035  22.955  24.566  1.00  0.00           O1-  
ATOM   1567  H   MOL     2      26.852  23.810  21.135  1.00  0.00           H    
ATOM   1568  C   MOL     2      26.601  24.859  21.138  1.00  0.00           C    
ATOM   1569  O   MOL     2      24.566  22.955  21.035  1.00  0.00           O    
ATOM   1570  C   MOL     2      24.167  24.167  21.071  1.00  0.00           C    
ATOM   1571  C   MOL     2      25.237  25.237  21.127  1.00  0.00           C    
ATOM   1572  H   MOL     2      39.125  26.852  41.801  1.00  0.00           H    
ATOM   1573  C   MOL     2      38.076  26.601  41.797  1.00  0.00           C    
ATOM   1574  O   MOL     2      39.981  24.566  41.901  1.00  0.00           O    
ATOM   1575  C   MOL     2      38.768  24.167  41.864  1.00  0.00           C    
ATOM   1576  C   MOL     2      37.698  25.237  41.808  1.00  0.00           C    
ATOM   1577  H   MOL     2      36.083  23.810  41.801  1.00  0.00           H    
ATOM   1578  C   MOL     2      36.335  24.859  41.797  1.00  0.00           C    
ATOM   1579  O   MOL     2      38.369  22.955  41.901  1.00  0.00           O1-  
ATOM   1580  H   MOL     2      23.810  26.852  21.135  1.00  0.00           H    
ATOM   1581  C   MOL     2      24.859  26.601  21.138  1.00  0.00           C    
ATOM   1582  O   MOL     2      22.955  24.566  21.035  1.00  0.00           O1-  
ATOM   1583  O   MOL     2      41.901  35.055  29.491  1.00  0.00           O1-  
ATOM   1584  C   MOL     2      41.864  34.656  28.279  1.00  0.00           C    
ATOM   1585 Zr   MOL     2      20.978  33.985  31.468  1.00  0.00          Zr4+  
ATOM   1586  H   MOL     2      22.948  33.437  29.498  1.00  0.00           H    
ATOM   1587  O   MOL     2      22.388  32.877  30.058  1.00  0.00           O1-  
ATOM   1588  O   MOL     2      40.918  32.506  30.429  1.00  0.00           O2-  
ATOM   1589  H   MOL     2      26.852  31.624  34.300  1.00  0.00           H    
ATOM   1590  C   MOL     2      26.601  31.627  35.349  1.00  0.00           C    
ATOM   1591  O   MOL     2      24.566  31.524  33.444  1.00  0.00           O    
ATOM   1592  C   MOL     2      24.167  31.560  34.656  1.00  0.00           C    
ATOM   1593  C   MOL     2      25.237  31.617  35.726  1.00  0.00           C    
ATOM   1594 Zr   MOL     2      23.496  31.468  31.468  1.00  0.00          Zr4+  
ATOM   1595  H   MOL     2      22.948  29.498  33.437  1.00  0.00           H    
ATOM   1596  O   MOL     2      22.388  30.058  32.877  1.00  0.00           O1-  
ATOM   1597  O   MOL     2      22.017  32.506  32.506  1.00  0.00           O2-  
ATOM   1598  H   MOL     2      21.135  25.594  28.636  1.00  0.00           H    
ATOM   1599  C   MOL     2      21.138  25.845  27.587  1.00  0.00           C    
ATOM   1600  O   MOL     2      21.035  27.880  29.491  1.00  0.00           O1-  
ATOM   1601  C   MOL     2      21.071  28.279  28.279  1.00  0.00           C    
ATOM   1602  C   MOL     2      21.127  27.209  27.209  1.00  0.00           C    
ATOM   1603 Zr   MOL     2      20.978  28.950  31.468  1.00  0.00          Zr4+  
ATOM   1604  H   MOL     2      39.987  29.498  29.498  1.00  0.00           H    
ATOM   1605  O   MOL     2      40.547  30.058  30.058  1.00  0.00           O1-  
ATOM   1606  O   MOL     2      22.017  30.429  30.429  1.00  0.00           O2-  
ATOM   1607  H   MOL     2      36.083  31.311  34.300  1.00  0.00           H    
ATOM   1608  C   MOL     2      36.335  31.308  35.349  1.00  0.00           C    
ATOM   1609  O   MOL     2      38.369  31.411  33.444  1.00  0.00           O    
ATOM   1610  C   MOL     2      38.768  31.375  34.656  1.00  0.00           C    
ATOM   1611  C   MOL     2      37.698  31.319  35.726  1.00  0.00           C    
ATOM   1612 Zr   MOL     2      39.439  31.468  31.468  1.00  0.00          Zr4+  
ATOM   1613  H   MOL     2      39.987  33.437  33.437  1.00  0.00           H    
ATOM   1614  O   MOL     2      40.547  32.877  32.877  1.00  0.00           O1-  
ATOM   1615  O   MOL     2      40.918  30.429  32.506  1.00  0.00           O2-  
ATOM   1616  H   MOL     2      41.801  25.594  34.300  1.00  0.00           H    
ATOM   1617  C   MOL     2      41.797  25.845  35.349  1.00  0.00           C    
ATOM   1618  O   MOL     2      41.901  27.880  33.444  1.00  0.00           O1-  
ATOM   1619  C   MOL     2      41.864  28.279  34.656  1.00  0.00           C    
ATOM   1620  C   MOL     2      41.808  27.209  35.726  1.00  0.00           C    
ATOM   1621  H   MOL     2      36.083  31.624  28.636  1.00  0.00           H    
ATOM   1622  C   MOL     2      36.335  31.627  27.587  1.00  0.00           C    
ATOM   1623  O   MOL     2      38.369  31.524  29.491  1.00  0.00           O    
ATOM   1624  C   MOL     2      38.768  31.560  28.279  1.00  0.00           C    
ATOM   1625  C   MOL     2      37.698  31.617  27.209  1.00  0.00           C    
ATOM   1626  O   MOL     2      21.035  35.055  33.444  1.00  0.00           O1-  
ATOM   1627  C   MOL     2      21.071  34.656  34.656  1.00  0.00           C    
ATOM   1628  H   MOL     2      26.852  31.311  28.636  1.00  0.00           H    
ATOM   1629  C   MOL     2      26.601  31.308  27.587  1.00  0.00           C    
ATOM   1630  O   MOL     2      24.566  31.411  29.491  1.00  0.00           O    
ATOM   1631  C   MOL     2      24.167  31.375  28.279  1.00  0.00           C    
ATOM   1632  C   MOL     2      25.237  31.319  27.209  1.00  0.00           C    
ATOM   1633  H   MOL     2      39.125  31.311  37.342  1.00  0.00           H    
ATOM   1634  C   MOL     2      38.076  31.308  37.090  1.00  0.00           C    
ATOM   1635  O   MOL     2      39.981  31.411  35.055  1.00  0.00           O1-  
ATOM   1636 Zr   MOL     2      20.978  31.468  33.985  1.00  0.00          Zr4+  
ATOM   1637  O   MOL     2      41.901  33.444  27.880  1.00  0.00           O    
ATOM   1638 Zr   MOL     2      20.978  31.468  28.950  1.00  0.00          Zr4+  
ATOM   1639  H   MOL     2      23.810  31.624  37.342  1.00  0.00           H    
ATOM   1640  C   MOL     2      24.859  31.627  37.090  1.00  0.00           C    
ATOM   1641  O   MOL     2      22.955  31.524  35.055  1.00  0.00           O1-  
ATOM   1642  H   MOL     2      21.135  28.636  25.594  1.00  0.00           H    
ATOM   1643  C   MOL     2      21.138  27.587  25.845  1.00  0.00           C    
ATOM   1644  O   MOL     2      21.035  29.491  27.880  1.00  0.00           O    
ATOM   1645  H   MOL     2      39.125  31.624  25.594  1.00  0.00           H    
ATOM   1646  C   MOL     2      38.076  31.627  25.845  1.00  0.00           C    
ATOM   1647  O   MOL     2      39.981  31.524  27.880  1.00  0.00           O1-  
ATOM   1648  O   MOL     2      21.035  33.444  35.055  1.00  0.00           O    
ATOM   1649  H   MOL     2      23.810  31.311  25.594  1.00  0.00           H    
ATOM   1650  C   MOL     2      24.859  31.308  25.845  1.00  0.00           C    
ATOM   1651  O   MOL     2      22.955  31.411  27.880  1.00  0.00           O1-  
ATOM   1652  H   MOL     2      41.801  28.636  37.342  1.00  0.00           H    
ATOM   1653  C   MOL     2      41.797  27.587  37.090  1.00  0.00           C    
ATOM   1654  O   MOL     2      41.901  29.491  35.055  1.00  0.00           O    
ATOM   1655  H   MOL     2      26.852  28.636  31.311  1.00  0.00           H    
ATOM   1656  C   MOL     2      26.601  27.587  31.308  1.00  0.00           C    
ATOM   1657  O   MOL     2      24.566  29.491  31.411  1.00  0.00           O    
ATOM   1658  C   MOL     2      24.167  28.279  31.375  1.00  0.00           C    
ATOM   1659  C   MOL     2      25.237  27.209  31.319  1.00  0.00           C    
ATOM   1660  O   MOL     2      24.566  33.444  31.524  1.00  0.00           O    
ATOM   1661  C   MOL     2      24.167  34.656  31.560  1.00  0.00           C    
ATOM   1662  H   MOL     2      23.810  25.594  31.311  1.00  0.00           H    
ATOM   1663  C   MOL     2      24.859  25.845  31.308  1.00  0.00           C    
ATOM   1664  O   MOL     2      22.955  27.880  31.411  1.00  0.00           O1-  
ATOM   1665  H   MOL     2      36.083  28.636  31.624  1.00  0.00           H    
ATOM   1666  C   MOL     2      36.335  27.587  31.627  1.00  0.00           C    
ATOM   1667  O   MOL     2      38.369  29.491  31.524  1.00  0.00           O    
ATOM   1668  C   MOL     2      38.768  28.279  31.560  1.00  0.00           C    
ATOM   1669  C   MOL     2      37.698  27.209  31.617  1.00  0.00           C    
ATOM   1670  O   MOL     2      39.981  35.055  31.411  1.00  0.00           O    
ATOM   1671  C   MOL     2      38.768  34.656  31.375  1.00  0.00           C    
ATOM   1672  O   MOL     2      38.369  33.444  31.411  1.00  0.00           O1-  
ATOM   1673  O   MOL     2      22.955  35.055  31.524  1.00  0.00           O1-  
ATOM   1674  H   MOL     2      39.125  25.594  31.624  1.00  0.00           H    
ATOM   1675  C   MOL     2      38.076  25.845  31.627  1.00  0.00           C    
ATOM   1676  O   MOL     2      39.981  27.880  31.524  1.00  0.00           O1-  
ATOM   1677  H   MOL     2      31.311  26.852  28.636  1.00  0.00           H    
ATOM   1678  C   MOL     2      31.308  26.601  27.587  1.00  0.00           C    
ATOM   1679  O   MOL     2      31.411  24.566  29.491  1.00  0.00           O    
ATOM   1680  C   MOL     2      31.375  24.167  28.279  1.00  0.00           C    
ATOM   1681  C   MOL     2      31.319  25.237  27.209  1.00  0.00           C    
ATOM   1682 Zr   MOL     2      31.468  23.496  31.468  1.00  0.00          Zr4+  
ATOM   1683  H   MOL     2      33.437  22.948  29.498  1.00  0.00           H    
ATOM   1684  O   MOL     2      32.877  22.388  30.058  1.00  0.00           O1-  
ATOM   1685  O   MOL     2      30.429  22.017  30.429  1.00  0.00           O2-  
ATOM   1686  H   MOL     2      37.342  21.135  34.300  1.00  0.00           H    
ATOM   1687  C   MOL     2      37.090  21.138  35.349  1.00  0.00           C    
ATOM   1688  O   MOL     2      35.055  21.035  33.444  1.00  0.00           O1-  
ATOM   1689  C   MOL     2      34.656  21.071  34.656  1.00  0.00           C    
ATOM   1690  C   MOL     2      35.726  21.127  35.726  1.00  0.00           C    
ATOM   1691 Zr   MOL     2      33.985  20.978  31.468  1.00  0.00          Zr4+  
ATOM   1692  O   MOL     2      32.506  22.017  32.506  1.00  0.00           O2-  
ATOM   1693 Zr   MOL     2      28.950  20.978  31.468  1.00  0.00          Zr4+  
ATOM   1694  H   MOL     2      29.498  22.948  33.437  1.00  0.00           H    
ATOM   1695  O   MOL     2      30.058  22.388  32.877  1.00  0.00           O1-  
ATOM   1696  H   MOL     2      25.594  21.135  28.636  1.00  0.00           H    
ATOM   1697  C   MOL     2      25.845  21.138  27.587  1.00  0.00           C    
ATOM   1698  O   MOL     2      27.880  21.035  29.491  1.00  0.00           O1-  
ATOM   1699  C   MOL     2      28.279  21.071  28.279  1.00  0.00           C    
ATOM   1700  C   MOL     2      27.209  21.127  27.209  1.00  0.00           C    
ATOM   1701  H   MOL     2      31.624  26.852  34.300  1.00  0.00           H    
ATOM   1702  C   MOL     2      31.627  26.601  35.349  1.00  0.00           C    
ATOM   1703  O   MOL     2      31.524  24.566  33.444  1.00  0.00           O    
ATOM   1704  C   MOL     2      31.560  24.167  34.656  1.00  0.00           C    
ATOM   1705  C   MOL     2      31.617  25.237  35.726  1.00  0.00           C    
ATOM   1706 Zr   MOL     2      31.468  20.978  33.985  1.00  0.00          Zr4+  
ATOM   1707  H   MOL     2      31.311  23.810  25.594  1.00  0.00           H    
ATOM   1708  C   MOL     2      31.308  24.859  25.845  1.00  0.00           C    
ATOM   1709  O   MOL     2      31.411  22.955  27.880  1.00  0.00           O1-  
ATOM   1710 Zr   MOL     2      31.468  20.978  28.950  1.00  0.00          Zr4+  
ATOM   1711  H   MOL     2      34.300  21.135  37.342  1.00  0.00           H    
ATOM   1712  C   MOL     2      35.349  21.138  37.090  1.00  0.00           C    
ATOM   1713  O   MOL     2      33.444  21.035  35.055  1.00  0.00           O    
ATOM   1714  H   MOL     2      28.636  21.135  25.594  1.00  0.00           H    
ATOM   1715  C   MOL     2      27.587  21.138  25.845  1.00  0.00           C    
ATOM   1716  O   MOL     2      29.491  21.035  27.880  1.00  0.00           O    
ATOM   1717  H   MOL     2      31.624  23.810  37.342  1.00  0.00           H    
ATOM   1718  C   MOL     2      31.627  24.859  37.090  1.00  0.00           C    
ATOM   1719  O   MOL     2      31.524  22.955  35.055  1.00  0.00           O1-  
ATOM   1720  H   MOL     2      37.342  23.810  31.624  1.00  0.00           H    
ATOM   1721  C   MOL     2      37.090  24.859  31.627  1.00  0.00           C    
ATOM   1722  O   MOL     2      35.055  22.955  31.524  1.00  0.00           O1-  
ATOM   1723  C   MOL     2      34.656  24.167  31.560  1.00  0.00           C    
ATOM   1724  C   MOL     2      35.726  25.237  31.617  1.00  0.00           C    
ATOM   1725  H   MOL     2      28.636  26.852  31.311  1.00  0.00           H    
ATOM   1726  C   MOL     2      27.587  26.601  31.308  1.00  0.00           C    
ATOM   1727  O   MOL     2      29.491  24.566  31.411  1.00  0.00           O1-  
ATOM   1728  C   MOL     2      28.279  24.167  31.375  1.00  0.00           C    
ATOM   1729  C   MOL     2      27.209  25.237  31.319  1.00  0.00           C    
ATOM   1730  H   MOL     2      25.594  23.810  31.311  1.00  0.00           H    
ATOM   1731  C   MOL     2      25.845  24.859  31.308  1.00  0.00           C    
ATOM   1732  O   MOL     2      27.880  22.955  31.411  1.00  0.00           O    
ATOM   1733  H   MOL     2      34.300  26.852  31.624  1.00  0.00           H    
ATOM   1734  C   MOL     2      35.349  26.601  31.627  1.00  0.00           C    
ATOM   1735  O   MOL     2      33.444  24.566  31.524  1.00  0.00           O    
ATOM   1736  O   MOL     2      31.411  35.055  39.981  1.00  0.00           O1-  
ATOM   1737  C   MOL     2      31.375  34.656  38.768  1.00  0.00           C    
ATOM   1738 Zr   MOL     2      31.468  33.985  20.978  1.00  0.00          Zr4+  
ATOM   1739  H   MOL     2      33.437  33.437  39.987  1.00  0.00           H    
ATOM   1740  O   MOL     2      32.877  32.877  40.547  1.00  0.00           O1-  
ATOM   1741  O   MOL     2      30.429  32.506  40.918  1.00  0.00           O2-  
ATOM   1742  H   MOL     2      37.342  31.624  23.810  1.00  0.00           H    
ATOM   1743  C   MOL     2      37.090  31.627  24.859  1.00  0.00           C    
ATOM   1744  O   MOL     2      35.055  31.524  22.955  1.00  0.00           O1-  
ATOM   1745  C   MOL     2      34.656  31.560  24.167  1.00  0.00           C    
ATOM   1746  C   MOL     2      35.726  31.617  25.237  1.00  0.00           C    
ATOM   1747 Zr   MOL     2      33.985  31.468  20.978  1.00  0.00          Zr4+  
ATOM   1748  H   MOL     2      33.437  29.498  22.948  1.00  0.00           H    
ATOM   1749  O   MOL     2      32.877  30.058  22.388  1.00  0.00           O1-  
ATOM   1750  O   MOL     2      32.506  32.506  22.017  1.00  0.00           O2-  
ATOM   1751  H   MOL     2      31.624  25.594  39.125  1.00  0.00           H    
ATOM   1752  C   MOL     2      31.627  25.845  38.076  1.00  0.00           C    
ATOM   1753  O   MOL     2      31.524  27.880  39.981  1.00  0.00           O1-  
ATOM   1754  C   MOL     2      31.560  28.279  38.768  1.00  0.00           C    
ATOM   1755  C   MOL     2      31.617  27.209  37.698  1.00  0.00           C    
ATOM   1756 Zr   MOL     2      31.468  28.950  20.978  1.00  0.00          Zr4+  
ATOM   1757  H   MOL     2      29.498  29.498  39.987  1.00  0.00           H    
ATOM   1758  O   MOL     2      30.058  30.058  40.547  1.00  0.00           O1-  
ATOM   1759  O   MOL     2      32.506  30.429  40.918  1.00  0.00           O2-  
ATOM   1760  H   MOL     2      25.594  31.311  23.810  1.00  0.00           H    
ATOM   1761  C   MOL     2      25.845  31.308  24.859  1.00  0.00           C    
ATOM   1762  O   MOL     2      27.880  31.411  22.955  1.00  0.00           O1-  
ATOM   1763  C   MOL     2      28.279  31.375  24.167  1.00  0.00           C    
ATOM   1764  C   MOL     2      27.209  31.319  25.237  1.00  0.00           C    
ATOM   1765 Zr   MOL     2      28.950  31.468  20.978  1.00  0.00          Zr4+  
ATOM   1766  H   MOL     2      29.498  33.437  22.948  1.00  0.00           H    
ATOM   1767  O   MOL     2      30.058  32.877  22.388  1.00  0.00           O1-  
ATOM   1768  O   MOL     2      30.429  30.429  22.017  1.00  0.00           O2-  
ATOM   1769  H   MOL     2      31.311  25.594  23.810  1.00  0.00           H    
ATOM   1770  C   MOL     2      31.308  25.845  24.859  1.00  0.00           C    
ATOM   1771  O   MOL     2      31.411  27.880  22.955  1.00  0.00           O1-  
ATOM   1772  C   MOL     2      31.375  28.279  24.167  1.00  0.00           C    
ATOM   1773  C   MOL     2      31.319  27.209  25.237  1.00  0.00           C    
ATOM   1774  H   MOL     2      25.594  31.624  39.125  1.00  0.00           H    
ATOM   1775  C   MOL     2      25.845  31.627  38.076  1.00  0.00           C    
ATOM   1776  O   MOL     2      27.880  31.524  39.981  1.00  0.00           O1-  
ATOM   1777  C   MOL     2      28.279  31.560  38.768  1.00  0.00           C    
ATOM   1778  C   MOL     2      27.209  31.617  37.698  1.00  0.00           C    
ATOM   1779  O   MOL     2      31.524  35.055  22.955  1.00  0.00           O1-  
ATOM   1780  C   MOL     2      31.560  34.656  24.167  1.00  0.00           C    
ATOM   1781  H   MOL     2      37.342  31.311  39.125  1.00  0.00           H    
ATOM   1782  C   MOL     2      37.090  31.308  38.076  1.00  0.00           C    
ATOM   1783  O   MOL     2      35.055  31.411  39.981  1.00  0.00           O1-  
ATOM   1784  C   MOL     2      34.656  31.375  38.768  1.00  0.00           C    
ATOM   1785  C   MOL     2      35.726  31.319  37.698  1.00  0.00           C    
ATOM   1786  H   MOL     2      28.636  31.311  26.852  1.00  0.00           H    
ATOM   1787  C   MOL     2      27.587  31.308  26.601  1.00  0.00           C    
ATOM   1788  O   MOL     2      29.491  31.411  24.566  1.00  0.00           O    
ATOM   1789 Zr   MOL     2      31.468  31.468  23.496  1.00  0.00          Zr4+  
ATOM   1790  O   MOL     2      31.411  33.444  38.369  1.00  0.00           O    
ATOM   1791 Zr   MOL     2      31.468  31.468  39.439  1.00  0.00          Zr4+  
ATOM   1792  H   MOL     2      34.300  31.624  26.852  1.00  0.00           H    
ATOM   1793  C   MOL     2      35.349  31.627  26.601  1.00  0.00           C    
ATOM   1794  O   MOL     2      33.444  31.524  24.566  1.00  0.00           O    
ATOM   1795  H   MOL     2      31.624  28.636  36.083  1.00  0.00           H    
ATOM   1796  C   MOL     2      31.627  27.587  36.335  1.00  0.00           C    
ATOM   1797  O   MOL     2      31.524  29.491  38.369  1.00  0.00           O    
ATOM   1798  H   MOL     2      28.636  31.624  36.083  1.00  0.00           H    
ATOM   1799  C   MOL     2      27.587  31.627  36.335  1.00  0.00           C    
ATOM   1800  O   MOL     2      29.491  31.524  38.369  1.00  0.00           O    
ATOM   1801  O   MOL     2      31.524  33.444  24.566  1.00  0.00           O    
ATOM   1802  H   MOL     2      34.300  31.311  36.083  1.00  0.00           H    
ATOM   1803  C   MOL     2      35.349  31.308  36.335  1.00  0.00           C    
ATOM   1804  O   MOL     2      33.444  31.411  38.369  1.00  0.00           O    
ATOM   1805  H   MOL     2      31.311  28.636  26.852  1.00  0.00           H    
ATOM   1806  C   MOL     2      31.308  27.587  26.601  1.00  0.00           C    
ATOM   1807  O   MOL     2      31.411  29.491  24.566  1.00  0.00           O    
ATOM   1808  H   MOL     2      37.342  28.636  41.801  1.00  0.00           H    
ATOM   1809  C   MOL     2      37.090  27.587  41.797  1.00  0.00           C    
ATOM   1810  O   MOL     2      35.055  29.491  41.901  1.00  0.00           O1-  
ATOM   1811  C   MOL     2      34.656  28.279  41.864  1.00  0.00           C    
ATOM   1812  C   MOL     2      35.726  27.209  41.808  1.00  0.00           C    
ATOM   1813  O   MOL     2      35.055  33.444  21.035  1.00  0.00           O1-  
ATOM   1814  C   MOL     2      34.656  34.656  21.071  1.00  0.00           C    
ATOM   1815  H   MOL     2      34.300  25.594  41.801  1.00  0.00           H    
ATOM   1816  C   MOL     2      35.349  25.845  41.797  1.00  0.00           C    
ATOM   1817  O   MOL     2      33.444  27.880  41.901  1.00  0.00           O    
ATOM   1818  H   MOL     2      25.594  28.636  21.135  1.00  0.00           H    
ATOM   1819  C   MOL     2      25.845  27.587  21.138  1.00  0.00           C    
ATOM   1820  O   MOL     2      27.880  29.491  21.035  1.00  0.00           O1-  
ATOM   1821  C   MOL     2      28.279  28.279  21.071  1.00  0.00           C    
ATOM   1822  C   MOL     2      27.209  27.209  21.127  1.00  0.00           C    
ATOM   1823  O   MOL     2      29.491  35.055  41.901  1.00  0.00           O1-  
ATOM   1824  C   MOL     2      28.279  34.656  41.864  1.00  0.00           C    
ATOM   1825  O   MOL     2      27.880  33.444  41.901  1.00  0.00           O    
ATOM   1826  O   MOL     2      33.444  35.055  21.035  1.00  0.00           O    
ATOM   1827  H   MOL     2      28.636  25.594  21.135  1.00  0.00           H    
ATOM   1828  C   MOL     2      27.587  25.845  21.138  1.00  0.00           C    
ATOM   1829  O   MOL     2      29.491  27.880  21.035  1.00  0.00           O    
ATOM   1830  O   C16 C   1       3.742  15.218  15.526  1.00  0.00           O1-  
ATOM   1831  C   C16 C   1       4.655  15.093  14.823  1.00  0.00           C    
ATOM   1832  O   C16 C   1       5.569  14.968  14.119  1.00  0.00           O1-  
ATOM   1833  O   C16 C   1       4.789  26.413   5.078  1.00  0.00           O1-  
ATOM   1834  C   C16 C   1       5.696  27.073   5.373  1.00  0.00           C    
ATOM   1835  O   C16 C   1       6.603  27.732   5.668  1.00  0.00           O1-  
ATOM   1836  O   C16 C   1      15.050  21.000  20.773  1.00  0.00           O1-  
ATOM   1837  C   C16 C   1      14.263  21.599  21.380  1.00  0.00           C    
ATOM   1838  O   C16 C   1      13.476  22.197  21.987  1.00  0.00           O1-  
ATOM   1839  O   C16 C   1       3.757  25.125  27.093  1.00  0.00           O1-  
ATOM   1840  C   C16 C   1       3.605  26.044  26.401  1.00  0.00           C    
ATOM   1841  O   C16 C   1       3.453  26.962  25.709  1.00  0.00           O1-  
ATOM   1842  O   C16 C   1      28.118  23.758  14.856  1.00  0.00           O1-  
ATOM   1843  C   C16 C   1      28.028  24.179  15.933  1.00  0.00           C    
ATOM   1844  O   C16 C   1      27.938  24.600  17.010  1.00  0.00           O1-  
ATOM   1845  O   C16 C   1      23.749  16.781  27.848  1.00  0.00           O1-  
ATOM   1846  C   C16 C   1      23.955  15.646  27.968  1.00  0.00           C    
ATOM   1847  O   C16 C   1      24.161  14.510  28.089  1.00  0.00           O1-  
ATOM   1848  O   C16 C   1      34.896  26.560  27.564  1.00  0.00           O1-  
ATOM   1849  C   C16 C   1      35.064  25.412  27.544  1.00  0.00           C    
ATOM   1850  O   C16 C   1      35.232  24.265  27.523  1.00  0.00           O1-  
ATOM   1851  O   C16 C   1      26.246  14.107  38.404  1.00  0.00           O1-  
ATOM   1852  C   C16 C   1      25.122  13.922  38.625  1.00  0.00           C    
ATOM   1853  O   C16 C   1      23.999  13.738  38.845  1.00  0.00           O1-  
ATOM   1854  O   C16 C   1      27.476  23.848  36.490  1.00  0.00           O1-  
ATOM   1855  C   C16 C   1      26.807  24.013  37.423  1.00  0.00           C    
ATOM   1856  O   C16 C   1      26.139  24.178  38.356  1.00  0.00           O1-  
ATOM   1857  O   C16 C   1      25.432  25.900  26.053  1.00  0.00           O1-  
ATOM   1858  C   C16 C   1      24.830  25.184  26.739  1.00  0.00           C    
ATOM   1859  O   C16 C   1      24.228  24.468  27.425  1.00  0.00           O1-  
ATOM   1860  O   C16 C   1      35.302  24.688  14.455  1.00  0.00           O1-  
ATOM   1861  C   C16 C   1      35.015  24.745  15.578  1.00  0.00           C    
ATOM   1862  O   C16 C   1      34.729  24.803  16.701  1.00  0.00           O1-  
ATOM   1863  O   C16 C   1      14.126  26.744   3.069  1.00  0.00           O1-  
ATOM   1864  C   C16 C   1      14.992  27.516   3.042  1.00  0.00           C    
ATOM   1865  O   C16 C   1      15.858  28.287   3.015  1.00  0.00           O1-  
ATOM   1866  O   C16 C   1      13.715  26.563  24.869  1.00  0.00           O1-  
ATOM   1867  C   C16 C   1      14.125  25.479  24.909  1.00  0.00           C    
ATOM   1868  O   C16 C   1      14.535  24.394  24.950  1.00  0.00           O1-  
ATOM   1869  O   C16 C   1      38.229  18.161  35.540  1.00  0.00           O1-  
ATOM   1870  C   C16 C   1      38.303  17.874  36.662  1.00  0.00           C    
ATOM   1871  O   C16 C   1      38.378  17.587  37.783  1.00  0.00           O1-  
ATOM   1872  O   C16 C   1      27.231  14.934  25.609  1.00  0.00           O1-  
ATOM   1873  C   C16 C   1      27.483  14.476  26.645  1.00  0.00           C    
ATOM   1874  O   C16 C   1      27.735  14.019  27.681  1.00  0.00           O1-  
ATOM   1875  O   C16 C   1      23.423  28.713  39.054  1.00  0.00           O1-  
ATOM   1876  C   C16 C   1      24.434  28.190  38.833  1.00  0.00           C    
ATOM   1877  O   C16 C   1      25.445  27.666  38.613  1.00  0.00           O1-  
TER    1878 
CONECT    1 1877
CONECT 1831 1832
CONECT 1832 1831 1833
CONECT 1833 1832
CONECT 1834 1835
CONECT 1835 1834 1836
CONECT 1836 1835
CONECT 1837 1838
CONECT 1838 1837 1839
CONECT 1839 1838
CONECT 1840 1841
CONECT 1841 1840 1842
CONECT 1842 1841
CONECT 1843 1844
CONECT 1844 1843 1845
CONECT 1845 1844
CONECT 1846 1847
CONECT 1847 1846 1848
CONECT 1848 1847
CONECT 1849 1850
CONECT 1850 1849 1851
CONECT 1851 1850
CONECT 1852 1853
CONECT 1853 1852 1854
CONECT 1854 1853
CONECT 1855 1856
CONECT 1856 1855 1857
CONECT 1857 1856
CONECT 1858 1859
CONECT 1859 1858 1860
CONECT 1860 1859
CONECT 1861 1862
CONECT 1862 1861 1863
CONECT 1863 1862
CONECT 1864 1865
CONECT 1865 1864 1866
CONECT 1866 1865
CONECT 1867 1868
CONECT 1868 1867 1869
CONECT 1869 1868
CONECT 1870 1871
CONECT 1871 1870 1872
CONECT 1872 1871
CONECT 1873 1874
CONECT 1874 1873 1875
CONECT 1875 1874
CONECT 1876 1877
CONECT 1877 1876    1
END
