# Supplementary material for: Augmented Reality for Enhanced Visualization of MOF Adsorbents
Source: J Chem Inf Model. 2023 Sep 26;63(19):5950–5. doi: 10.1021/acs.jcim.3c01190 (PMC10565814; doi:10.1021/acs.jcim.3c01190)
Supplement: Supplementary file 2 — ci3c01190_si_002.zip [file ci3c01190_si_002.zip › TASYAR_CALF-20 with CO2.pdb]

REMARK   Materials Studio PDB file
REMARK   Created:  Sat Jun 10 12:13:43 GMT Standard Time 2023
CRYST1   35.655   29.080   37.934  90.00 115.90  90.00 P1
ORIGX1      1.000000  0.000000  0.000000        0.00000
ORIGX2      0.000000  1.000000  0.000000        0.00000
ORIGX3      0.000000  0.000000  1.000000        0.00000
SCALE1      0.028046  0.000000  0.013616        0.00000   
SCALE2      0.000000  0.034387  0.000000        0.00000   
SCALE3      0.000000  0.000000  0.029303        0.00000   
ATOM      1  N   MOL     2      -1.251   8.619   3.142  1.00  0.00           N1-  
ATOM      2  N   MOL     2       6.394   8.264   3.498  1.00  0.00           N    
ATOM      3  N   MOL     2       7.094   6.869   1.927  1.00  0.00           N    
ATOM      4  N   MOL     2       8.094   3.773   1.124  1.00  0.00           N1-  
ATOM      5  N   MOL     2       0.449   3.417   0.768  1.00  0.00           N    
ATOM      6  N   MOL     2      -0.251   2.022   2.338  1.00  0.00           N    
ATOM      7  N   MOL     2       6.023   1.074   5.389  1.00  0.00           N1-  
ATOM      8  N   MOL     2      -1.622   1.430   5.034  1.00  0.00           N1-  
ATOM      9  N   MOL     2      -2.322   2.825   6.604  1.00  0.00           N    
ATOM     10  N   MOL     2      -3.322   5.921   7.408  1.00  0.00           N1-  
ATOM     11  N   MOL     2       4.323   6.277   7.764  1.00  0.00           N1-  
ATOM     12  N   MOL     2       5.023   7.671   6.193  1.00  0.00           N    
ATOM     13  H   MOL     2      -0.033   7.798   1.780  1.00  0.00           H    
ATOM     14  H   MOL     2       5.271   6.757   2.806  1.00  0.00           H    
ATOM     15  H   MOL     2       6.876   2.952   2.486  1.00  0.00           H    
ATOM     16  H   MOL     2       1.572   1.911   1.460  1.00  0.00           H    
ATOM     17  H   MOL     2       4.805   1.895   6.752  1.00  0.00           H    
ATOM     18  H   MOL     2      -0.498   2.936   5.725  1.00  0.00           H    
ATOM     19  H   MOL     2      -2.104   6.742   6.045  1.00  0.00           H    
ATOM     20  H   MOL     2       3.200   7.783   7.072  1.00  0.00           H    
ATOM     21  O   MOL     2       1.126   0.738   5.206  1.00  0.00           O    
ATOM     22  O   MOL     2       3.231   0.298   5.743  1.00  0.00           O1-  
ATOM     23  O   MOL     2       1.576   5.584   7.591  1.00  0.00           O1-  
ATOM     24  O   MOL     2      -0.530   5.144   7.054  1.00  0.00           O    
ATOM     25  O   MOL     2       3.646   8.956   3.326  1.00  0.00           O    
ATOM     26  O   MOL     2       1.541   9.396   2.788  1.00  0.00           O1-  
ATOM     27  O   MOL     2       3.196   4.109   0.940  1.00  0.00           O    
ATOM     28  O   MOL     2       5.302   4.549   1.478  1.00  0.00           O1-  
ATOM     29 Zn   MOL     2      -0.241   0.559   3.726  1.00  0.00          Zn2+  
ATOM     30 Zn   MOL     2       7.084   5.406   0.539  1.00  0.00          Zn2+  
ATOM     31 Zn   MOL     2       5.013   9.134   4.805  1.00  0.00          Zn2+  
ATOM     32 Zn   MOL     2      -2.312   4.287   7.992  1.00  0.00          Zn2+  
ATOM     33  C   MOL     2      -0.880   7.771   2.208  1.00  0.00           C    
ATOM     34  C   MOL     2       6.100   7.218   2.757  1.00  0.00           C    
ATOM     35  C   MOL     2       2.270   0.299   4.961  1.00  0.00           C    
ATOM     36  C   MOL     2       7.723   2.925   2.058  1.00  0.00           C    
ATOM     37  C   MOL     2       0.743   2.371   1.508  1.00  0.00           C    
ATOM     38  C   MOL     2       0.432   5.145   7.836  1.00  0.00           C    
ATOM     39  C   MOL     2       5.652   1.922   6.323  1.00  0.00           C    
ATOM     40  C   MOL     2      -1.328   2.476   5.774  1.00  0.00           C    
ATOM     41  C   MOL     2       2.503   9.395   3.570  1.00  0.00           C    
ATOM     42  C   MOL     2      -2.951   6.769   6.474  1.00  0.00           C    
ATOM     43  C   MOL     2       4.029   7.322   7.023  1.00  0.00           C    
ATOM     44  C   MOL     2       4.340   4.548   0.695  1.00  0.00           C    
ATOM     45  N   MOL     2      -5.393   8.619  11.674  1.00  0.00           N1-  
ATOM     46  N   MOL     2       2.252   8.264  12.029  1.00  0.00           N1-  
ATOM     47  N   MOL     2       2.952   6.869  10.459  1.00  0.00           N    
ATOM     48  N   MOL     2       3.952   3.773   9.655  1.00  0.00           N1-  
ATOM     49  N   MOL     2      -3.693   3.417   9.299  1.00  0.00           N1-  
ATOM     50  N   MOL     2      -4.393   2.022  10.870  1.00  0.00           N    
ATOM     51  N   MOL     2       1.881   1.074  13.921  1.00  0.00           N1-  
ATOM     52  N   MOL     2      -5.763   1.430  13.565  1.00  0.00           N1-  
ATOM     53  N   MOL     2      -6.464   2.825  15.136  1.00  0.00           N    
ATOM     54  N   MOL     2      -7.463   5.921  15.939  1.00  0.00           N1-  
ATOM     55  N   MOL     2       0.181   6.277  16.295  1.00  0.00           N1-  
ATOM     56  N   MOL     2       0.881   7.671  14.724  1.00  0.00           N    
ATOM     57  H   MOL     2      -4.175   7.798  10.311  1.00  0.00           H    
ATOM     58  H   MOL     2       1.129   6.757  11.337  1.00  0.00           H    
ATOM     59  H   MOL     2       2.734   2.952  11.017  1.00  0.00           H    
ATOM     60  H   MOL     2      -2.569   1.911   9.991  1.00  0.00           H    
ATOM     61  H   MOL     2       0.664   1.895  15.283  1.00  0.00           H    
ATOM     62  H   MOL     2      -4.640   2.936  14.257  1.00  0.00           H    
ATOM     63  H   MOL     2      -6.246   6.742  14.577  1.00  0.00           H    
ATOM     64  H   MOL     2      -0.942   7.783  15.603  1.00  0.00           H    
ATOM     65  O   MOL     2      -3.016   0.738  13.737  1.00  0.00           O    
ATOM     66  O   MOL     2      -0.910   0.298  14.275  1.00  0.00           O1-  
ATOM     67  O   MOL     2      -2.566   5.584  16.123  1.00  0.00           O1-  
ATOM     68  O   MOL     2      -4.672   5.144  15.585  1.00  0.00           O    
ATOM     69  O   MOL     2      -0.495   8.956  11.857  1.00  0.00           O1-  
ATOM     70  O   MOL     2      -2.601   9.396  11.319  1.00  0.00           O    
ATOM     71  O   MOL     2      -0.945   4.109   9.472  1.00  0.00           O    
ATOM     72  O   MOL     2       1.160   4.549  10.009  1.00  0.00           O1-  
ATOM     73 Zn   MOL     2      -4.383   0.559  12.258  1.00  0.00          Zn2+  
ATOM     74 Zn   MOL     2       2.943   5.406   9.071  1.00  0.00          Zn2+  
ATOM     75 Zn   MOL     2       0.872   9.134  13.336  1.00  0.00          Zn2+  
ATOM     76 Zn   MOL     2      -6.454   4.287  16.524  1.00  0.00          Zn2+  
ATOM     77  C   MOL     2      -5.022   7.771  10.739  1.00  0.00           C    
ATOM     78  C   MOL     2       1.958   7.218  11.289  1.00  0.00           C    
ATOM     79  C   MOL     2      -1.872   0.299  13.492  1.00  0.00           C    
ATOM     80  C   MOL     2       3.581   2.925  10.589  1.00  0.00           C    
ATOM     81  C   MOL     2      -3.399   2.371  10.040  1.00  0.00           C    
ATOM     82  C   MOL     2      -3.710   5.145  16.368  1.00  0.00           C    
ATOM     83  C   MOL     2       1.511   1.922  14.855  1.00  0.00           C    
ATOM     84  C   MOL     2      -5.470   2.476  14.305  1.00  0.00           C    
ATOM     85  C   MOL     2      -1.639   9.395  12.102  1.00  0.00           C    
ATOM     86  C   MOL     2      -7.093   6.769  15.005  1.00  0.00           C    
ATOM     87  C   MOL     2      -0.113   7.322  15.554  1.00  0.00           C    
ATOM     88  C   MOL     2       0.199   4.548   9.227  1.00  0.00           C    
ATOM     89  N   MOL     2      -9.534   8.619  20.205  1.00  0.00           N1-  
ATOM     90  N   MOL     2      -1.890   8.264  20.561  1.00  0.00           N1-  
ATOM     91  N   MOL     2      -1.189   6.869  18.990  1.00  0.00           N    
ATOM     92  N   MOL     2      -0.190   3.773  18.186  1.00  0.00           N1-  
ATOM     93  N   MOL     2      -7.834   3.417  17.831  1.00  0.00           N    
ATOM     94  N   MOL     2      -8.534   2.022  19.401  1.00  0.00           N    
ATOM     95  N   MOL     2      -2.260   1.074  22.452  1.00  0.00           N1-  
ATOM     96  N   MOL     2      -9.905   1.430  22.096  1.00  0.00           N1-  
ATOM     97  N   MOL     2     -10.605   2.825  23.667  1.00  0.00           N    
ATOM     98  N   MOL     2     -11.605   5.921  24.471  1.00  0.00           N1-  
ATOM     99  N   MOL     2      -3.960   6.277  24.826  1.00  0.00           N1-  
ATOM    100  N   MOL     2      -3.260   7.671  23.256  1.00  0.00           N    
ATOM    101  H   MOL     2      -8.317   7.798  18.842  1.00  0.00           H    
ATOM    102  H   MOL     2      -3.013   6.757  19.869  1.00  0.00           H    
ATOM    103  H   MOL     2      -1.407   2.952  19.549  1.00  0.00           H    
ATOM    104  H   MOL     2      -6.711   1.911  18.523  1.00  0.00           H    
ATOM    105  H   MOL     2      -3.478   1.895  23.815  1.00  0.00           H    
ATOM    106  H   MOL     2      -8.782   2.936  22.788  1.00  0.00           H    
ATOM    107  H   MOL     2     -10.387   6.742  23.108  1.00  0.00           H    
ATOM    108  H   MOL     2      -5.084   7.783  24.134  1.00  0.00           H    
ATOM    109  O   MOL     2      -7.158   0.738  22.269  1.00  0.00           O    
ATOM    110  O   MOL     2      -5.052   0.298  22.806  1.00  0.00           O1-  
ATOM    111  O   MOL     2      -6.708   5.584  24.654  1.00  0.00           O1-  
ATOM    112  O   MOL     2      -8.813   5.144  24.117  1.00  0.00           O    
ATOM    113  O   MOL     2      -4.637   8.956  20.388  1.00  0.00           O    
ATOM    114  O   MOL     2      -6.743   9.396  19.851  1.00  0.00           O1-  
ATOM    115  O   MOL     2      -5.087   4.109  18.003  1.00  0.00           O    
ATOM    116  O   MOL     2      -2.981   4.549  18.540  1.00  0.00           O1-  
ATOM    117 Zn   MOL     2      -8.525   0.559  20.789  1.00  0.00          Zn2+  
ATOM    118 Zn   MOL     2      -1.199   5.406  17.602  1.00  0.00          Zn2+  
ATOM    119 Zn   MOL     2      -3.270   9.134  21.868  1.00  0.00          Zn2+  
ATOM    120 Zn   MOL     2     -10.596   4.287  25.055  1.00  0.00          Zn2+  
ATOM    121  C   MOL     2      -9.164   7.771  19.271  1.00  0.00           C    
ATOM    122  C   MOL     2      -2.183   7.218  19.820  1.00  0.00           C    
ATOM    123  C   MOL     2      -6.014   0.299  22.024  1.00  0.00           C    
ATOM    124  C   MOL     2      -0.560   2.925  19.121  1.00  0.00           C    
ATOM    125  C   MOL     2      -7.540   2.371  18.571  1.00  0.00           C    
ATOM    126  C   MOL     2      -7.852   5.145  24.899  1.00  0.00           C    
ATOM    127  C   MOL     2      -2.631   1.922  23.386  1.00  0.00           C    
ATOM    128  C   MOL     2      -9.611   2.476  22.837  1.00  0.00           C    
ATOM    129  C   MOL     2      -5.781   9.395  20.633  1.00  0.00           C    
ATOM    130  C   MOL     2     -11.234   6.769  23.536  1.00  0.00           C    
ATOM    131  C   MOL     2      -4.254   7.322  24.086  1.00  0.00           C    
ATOM    132  C   MOL     2      -3.943   4.548  17.758  1.00  0.00           C    
ATOM    133  N   MOL     2     -13.676   8.619  28.736  1.00  0.00           N1-  
ATOM    134  N   MOL     2      -6.031   8.264  29.092  1.00  0.00           N1-  
ATOM    135  N   MOL     2      -5.331   6.869  27.521  1.00  0.00           N    
ATOM    136  N   MOL     2      -4.331   3.773  26.718  1.00  0.00           N1-  
ATOM    137  N   MOL     2     -11.976   3.417  26.362  1.00  0.00           N1-  
ATOM    138  N   MOL     2     -12.676   2.022  27.933  1.00  0.00           N    
ATOM    139  N   MOL     2      -6.402   1.074  30.984  1.00  0.00           N1-  
ATOM    140  N   MOL     2     -14.047   1.430  30.628  1.00  0.00           N1-  
ATOM    141  N   MOL     2     -14.747   2.825  32.198  1.00  0.00           N    
ATOM    142  N   MOL     2     -15.747   5.921  33.002  1.00  0.00           N1-  
ATOM    143  N   MOL     2      -8.102   6.277  33.358  1.00  0.00           N    
ATOM    144  N   MOL     2      -7.402   7.671  31.787  1.00  0.00           N    
ATOM    145  H   MOL     2     -12.458   7.798  27.374  1.00  0.00           H    
ATOM    146  H   MOL     2      -7.155   6.757  28.400  1.00  0.00           H    
ATOM    147  H   MOL     2      -5.549   2.952  28.080  1.00  0.00           H    
ATOM    148  H   MOL     2     -10.853   1.911  27.054  1.00  0.00           H    
ATOM    149  H   MOL     2      -7.620   1.895  32.346  1.00  0.00           H    
ATOM    150  H   MOL     2     -12.924   2.936  31.320  1.00  0.00           H    
ATOM    151  H   MOL     2     -14.529   6.742  31.640  1.00  0.00           H    
ATOM    152  H   MOL     2      -9.225   7.783  32.666  1.00  0.00           H    
ATOM    153  O   MOL     2     -11.300   0.738  30.800  1.00  0.00           O    
ATOM    154  O   MOL     2      -9.194   0.298  31.338  1.00  0.00           O1-  
ATOM    155  O   MOL     2     -10.849   5.584  33.185  1.00  0.00           O1-  
ATOM    156  O   MOL     2     -12.955   5.144  32.648  1.00  0.00           O    
ATOM    157  O   MOL     2      -8.779   8.956  28.920  1.00  0.00           O    
ATOM    158  O   MOL     2     -10.884   9.396  28.382  1.00  0.00           O1-  
ATOM    159  O   MOL     2      -9.229   4.109  26.534  1.00  0.00           O1-  
ATOM    160  O   MOL     2      -7.123   4.549  27.072  1.00  0.00           O    
ATOM    161 Zn   MOL     2     -12.666   0.559  29.321  1.00  0.00          Zn2+  
ATOM    162 Zn   MOL     2      -5.341   5.406  26.133  1.00  0.00          Zn2+  
ATOM    163 Zn   MOL     2      -7.412   9.134  30.399  1.00  0.00          Zn2+  
ATOM    164 Zn   MOL     2     -14.737   4.287  33.586  1.00  0.00          Zn2+  
ATOM    165  C   MOL     2     -13.305   7.771  27.802  1.00  0.00           C    
ATOM    166  C   MOL     2      -6.325   7.218  28.352  1.00  0.00           C    
ATOM    167  C   MOL     2     -10.156   0.299  30.555  1.00  0.00           C    
ATOM    168  C   MOL     2      -4.702   2.925  27.652  1.00  0.00           C    
ATOM    169  C   MOL     2     -11.682   2.371  27.103  1.00  0.00           C    
ATOM    170  C   MOL     2     -11.993   5.145  33.430  1.00  0.00           C    
ATOM    171  C   MOL     2      -6.773   1.922  31.918  1.00  0.00           C    
ATOM    172  C   MOL     2     -13.753   2.476  31.368  1.00  0.00           C    
ATOM    173  C   MOL     2      -9.923   9.395  29.165  1.00  0.00           C    
ATOM    174  C   MOL     2     -15.376   6.769  32.068  1.00  0.00           C    
ATOM    175  C   MOL     2      -8.396   7.322  32.617  1.00  0.00           C    
ATOM    176  C   MOL     2      -8.085   4.548  26.290  1.00  0.00           C    
ATOM    177  N   MOL     2      -1.251  18.313   3.142  1.00  0.00           N1-  
ATOM    178  N   MOL     2       6.394  17.957   3.498  1.00  0.00           N1-  
ATOM    179  N   MOL     2       7.094  16.562   1.927  1.00  0.00           N    
ATOM    180  N   MOL     2       8.094  13.466   1.124  1.00  0.00           N1-  
ATOM    181  N   MOL     2       0.449  13.110   0.768  1.00  0.00           N1-  
ATOM    182  N   MOL     2      -0.251  11.716   2.338  1.00  0.00           N    
ATOM    183  N   MOL     2       6.023  10.768   5.389  1.00  0.00           N1-  
ATOM    184  N   MOL     2      -1.622  11.123   5.034  1.00  0.00           N    
ATOM    185  N   MOL     2      -2.322  12.518   6.604  1.00  0.00           N    
ATOM    186  N   MOL     2      -3.322  15.614   7.408  1.00  0.00           N1-  
ATOM    187  N   MOL     2       4.323  15.970   7.764  1.00  0.00           N1-  
ATOM    188  N   MOL     2       5.023  17.365   6.193  1.00  0.00           N    
ATOM    189  H   MOL     2      -0.033  17.492   1.780  1.00  0.00           H    
ATOM    190  H   MOL     2       5.271  16.451   2.806  1.00  0.00           H    
ATOM    191  H   MOL     2       6.876  12.645   2.486  1.00  0.00           H    
ATOM    192  H   MOL     2       1.572  11.604   1.460  1.00  0.00           H    
ATOM    193  H   MOL     2       4.805  11.589   6.752  1.00  0.00           H    
ATOM    194  H   MOL     2      -0.498  12.630   5.725  1.00  0.00           H    
ATOM    195  H   MOL     2      -2.104  16.435   6.045  1.00  0.00           H    
ATOM    196  H   MOL     2       3.200  17.476   7.072  1.00  0.00           H    
ATOM    197  O   MOL     2       1.126  10.431   5.206  1.00  0.00           O    
ATOM    198  O   MOL     2       3.231   9.991   5.743  1.00  0.00           O1-  
ATOM    199  O   MOL     2       1.576  15.278   7.591  1.00  0.00           O    
ATOM    200  O   MOL     2      -0.530  14.838   7.054  1.00  0.00           O1-  
ATOM    201  O   MOL     2       3.646  18.649   3.326  1.00  0.00           O    
ATOM    202  O   MOL     2       1.541  19.089   2.788  1.00  0.00           O1-  
ATOM    203  O   MOL     2       3.196  13.803   0.940  1.00  0.00           O1-  
ATOM    204  O   MOL     2       5.302  14.243   1.478  1.00  0.00           O    
ATOM    205 Zn   MOL     2      -0.241  10.253   3.726  1.00  0.00          Zn2+  
ATOM    206 Zn   MOL     2       7.084  15.100   0.539  1.00  0.00          Zn2+  
ATOM    207 Zn   MOL     2       5.013  18.828   4.805  1.00  0.00          Zn2+  
ATOM    208 Zn   MOL     2      -2.312  13.981   7.992  1.00  0.00          Zn2+  
ATOM    209  C   MOL     2      -0.880  17.465   2.208  1.00  0.00           C    
ATOM    210  C   MOL     2       6.100  16.911   2.757  1.00  0.00           C    
ATOM    211  C   MOL     2       2.270   9.992   4.961  1.00  0.00           C    
ATOM    212  C   MOL     2       7.723  12.618   2.058  1.00  0.00           C    
ATOM    213  C   MOL     2       0.743  12.065   1.508  1.00  0.00           C    
ATOM    214  C   MOL     2       0.432  14.839   7.836  1.00  0.00           C    
ATOM    215  C   MOL     2       5.652  11.616   6.323  1.00  0.00           C    
ATOM    216  C   MOL     2      -1.328  12.169   5.774  1.00  0.00           C    
ATOM    217  C   MOL     2       2.503  19.088   3.570  1.00  0.00           C    
ATOM    218  C   MOL     2      -2.951  16.462   6.474  1.00  0.00           C    
ATOM    219  C   MOL     2       4.029  17.016   7.023  1.00  0.00           C    
ATOM    220  C   MOL     2       4.340  14.242   0.695  1.00  0.00           C    
ATOM    221  N   MOL     2      -5.393  18.313  11.674  1.00  0.00           N1-  
ATOM    222  N   MOL     2       2.252  17.957  12.029  1.00  0.00           N1-  
ATOM    223  N   MOL     2       2.952  16.562  10.459  1.00  0.00           N    
ATOM    224  N   MOL     2       3.952  13.466   9.655  1.00  0.00           N1-  
ATOM    225  N   MOL     2      -3.693  13.110   9.299  1.00  0.00           N1-  
ATOM    226  N   MOL     2      -4.393  11.716  10.870  1.00  0.00           N    
ATOM    227  N   MOL     2       1.881  10.768  13.921  1.00  0.00           N1-  
ATOM    228  N   MOL     2      -5.763  11.123  13.565  1.00  0.00           N    
ATOM    229  N   MOL     2      -6.464  12.518  15.136  1.00  0.00           N    
ATOM    230  N   MOL     2      -7.463  15.614  15.939  1.00  0.00           N1-  
ATOM    231  N   MOL     2       0.181  15.970  16.295  1.00  0.00           N1-  
ATOM    232  N   MOL     2       0.881  17.365  14.724  1.00  0.00           N    
ATOM    233  H   MOL     2      -4.175  17.492  10.311  1.00  0.00           H    
ATOM    234  H   MOL     2       1.129  16.451  11.337  1.00  0.00           H    
ATOM    235  H   MOL     2       2.734  12.645  11.017  1.00  0.00           H    
ATOM    236  H   MOL     2      -2.569  11.604   9.991  1.00  0.00           H    
ATOM    237  H   MOL     2       0.664  11.589  15.283  1.00  0.00           H    
ATOM    238  H   MOL     2      -4.640  12.630  14.257  1.00  0.00           H    
ATOM    239  H   MOL     2      -6.246  16.435  14.577  1.00  0.00           H    
ATOM    240  H   MOL     2      -0.942  17.476  15.603  1.00  0.00           H    
ATOM    241  O   MOL     2      -3.016  10.431  13.737  1.00  0.00           O    
ATOM    242  O   MOL     2      -0.910   9.991  14.275  1.00  0.00           O1-  
ATOM    243  O   MOL     2      -2.566  15.278  16.123  1.00  0.00           O    
ATOM    244  O   MOL     2      -4.672  14.838  15.585  1.00  0.00           O1-  
ATOM    245  O   MOL     2      -0.495  18.649  11.857  1.00  0.00           O1-  
ATOM    246  O   MOL     2      -2.601  19.089  11.319  1.00  0.00           O    
ATOM    247  O   MOL     2      -0.945  13.803   9.472  1.00  0.00           O1-  
ATOM    248  O   MOL     2       1.160  14.243  10.009  1.00  0.00           O    
ATOM    249 Zn   MOL     2      -4.383  10.253  12.258  1.00  0.00          Zn2+  
ATOM    250 Zn   MOL     2       2.943  15.100   9.071  1.00  0.00          Zn2+  
ATOM    251 Zn   MOL     2       0.872  18.828  13.336  1.00  0.00          Zn2+  
ATOM    252 Zn   MOL     2      -6.454  13.981  16.524  1.00  0.00          Zn2+  
ATOM    253  C   MOL     2      -5.022  17.465  10.739  1.00  0.00           C    
ATOM    254  C   MOL     2       1.958  16.911  11.289  1.00  0.00           C    
ATOM    255  C   MOL     2      -1.872   9.992  13.492  1.00  0.00           C    
ATOM    256  C   MOL     2       3.581  12.618  10.589  1.00  0.00           C    
ATOM    257  C   MOL     2      -3.399  12.065  10.040  1.00  0.00           C    
ATOM    258  C   MOL     2      -3.710  14.839  16.368  1.00  0.00           C    
ATOM    259  C   MOL     2       1.511  11.616  14.855  1.00  0.00           C    
ATOM    260  C   MOL     2      -5.470  12.169  14.305  1.00  0.00           C    
ATOM    261  C   MOL     2      -1.639  19.088  12.102  1.00  0.00           C    
ATOM    262  C   MOL     2      -7.093  16.462  15.005  1.00  0.00           C    
ATOM    263  C   MOL     2      -0.113  17.016  15.554  1.00  0.00           C    
ATOM    264  C   MOL     2       0.199  14.242   9.227  1.00  0.00           C    
ATOM    265  N   MOL     2      -9.534  18.313  20.205  1.00  0.00           N1-  
ATOM    266  N   MOL     2      -1.890  17.957  20.561  1.00  0.00           N1-  
ATOM    267  N   MOL     2      -1.189  16.562  18.990  1.00  0.00           N    
ATOM    268  N   MOL     2      -0.190  13.466  18.186  1.00  0.00           N1-  
ATOM    269  N   MOL     2      -7.834  13.110  17.831  1.00  0.00           N    
ATOM    270  N   MOL     2      -8.534  11.716  19.401  1.00  0.00           N    
ATOM    271  N   MOL     2      -2.260  10.768  22.452  1.00  0.00           N1-  
ATOM    272  N   MOL     2      -9.905  11.123  22.096  1.00  0.00           N1-  
ATOM    273  N   MOL     2     -10.605  12.518  23.667  1.00  0.00           N    
ATOM    274  N   MOL     2     -11.605  15.614  24.471  1.00  0.00           N1-  
ATOM    275  N   MOL     2      -3.960  15.970  24.826  1.00  0.00           N    
ATOM    276  N   MOL     2      -3.260  17.365  23.256  1.00  0.00           N    
ATOM    277  H   MOL     2      -8.317  17.492  18.842  1.00  0.00           H    
ATOM    278  H   MOL     2      -3.013  16.451  19.869  1.00  0.00           H    
ATOM    279  H   MOL     2      -1.407  12.645  19.549  1.00  0.00           H    
ATOM    280  H   MOL     2      -6.711  11.604  18.523  1.00  0.00           H    
ATOM    281  H   MOL     2      -3.478  11.589  23.815  1.00  0.00           H    
ATOM    282  H   MOL     2      -8.782  12.630  22.788  1.00  0.00           H    
ATOM    283  H   MOL     2     -10.387  16.435  23.108  1.00  0.00           H    
ATOM    284  H   MOL     2      -5.084  17.476  24.134  1.00  0.00           H    
ATOM    285  O   MOL     2      -7.158  10.431  22.269  1.00  0.00           O    
ATOM    286  O   MOL     2      -5.052   9.991  22.806  1.00  0.00           O1-  
ATOM    287  O   MOL     2      -6.708  15.278  24.654  1.00  0.00           O    
ATOM    288  O   MOL     2      -8.813  14.838  24.117  1.00  0.00           O1-  
ATOM    289  O   MOL     2      -4.637  18.649  20.388  1.00  0.00           O    
ATOM    290  O   MOL     2      -6.743  19.089  19.851  1.00  0.00           O1-  
ATOM    291  O   MOL     2      -5.087  13.803  18.003  1.00  0.00           O1-  
ATOM    292  O   MOL     2      -2.981  14.243  18.540  1.00  0.00           O    
ATOM    293 Zn   MOL     2      -8.525  10.253  20.789  1.00  0.00          Zn2+  
ATOM    294 Zn   MOL     2      -1.199  15.100  17.602  1.00  0.00          Zn2+  
ATOM    295 Zn   MOL     2      -3.270  18.828  21.868  1.00  0.00          Zn2+  
ATOM    296 Zn   MOL     2     -10.596  13.981  25.055  1.00  0.00          Zn2+  
ATOM    297  C   MOL     2      -9.164  17.465  19.271  1.00  0.00           C    
ATOM    298  C   MOL     2      -2.183  16.911  19.820  1.00  0.00           C    
ATOM    299  C   MOL     2      -6.014   9.992  22.024  1.00  0.00           C    
ATOM    300  C   MOL     2      -0.560  12.618  19.121  1.00  0.00           C    
ATOM    301  C   MOL     2      -7.540  12.065  18.571  1.00  0.00           C    
ATOM    302  C   MOL     2      -7.852  14.839  24.899  1.00  0.00           C    
ATOM    303  C   MOL     2      -2.631  11.616  23.386  1.00  0.00           C    
ATOM    304  C   MOL     2      -9.611  12.169  22.837  1.00  0.00           C    
ATOM    305  C   MOL     2      -5.781  19.088  20.633  1.00  0.00           C    
ATOM    306  C   MOL     2     -11.234  16.462  23.536  1.00  0.00           C    
ATOM    307  C   MOL     2      -4.254  17.016  24.086  1.00  0.00           C    
ATOM    308  C   MOL     2      -3.943  14.242  17.758  1.00  0.00           C    
ATOM    309  N   MOL     2     -13.676  18.313  28.736  1.00  0.00           N1-  
ATOM    310  N   MOL     2      -6.031  17.957  29.092  1.00  0.00           N1-  
ATOM    311  N   MOL     2      -5.331  16.562  27.521  1.00  0.00           N    
ATOM    312  N   MOL     2      -4.331  13.466  26.718  1.00  0.00           N1-  
ATOM    313  N   MOL     2     -11.976  13.110  26.362  1.00  0.00           N1-  
ATOM    314  N   MOL     2     -12.676  11.716  27.933  1.00  0.00           N    
ATOM    315  N   MOL     2      -6.402  10.768  30.984  1.00  0.00           N1-  
ATOM    316  N   MOL     2     -14.047  11.123  30.628  1.00  0.00           N    
ATOM    317  N   MOL     2     -14.747  12.518  32.198  1.00  0.00           N    
ATOM    318  N   MOL     2     -15.747  15.614  33.002  1.00  0.00           N1-  
ATOM    319  N   MOL     2      -8.102  15.970  33.358  1.00  0.00           N1-  
ATOM    320  N   MOL     2      -7.402  17.365  31.787  1.00  0.00           N    
ATOM    321  H   MOL     2     -12.458  17.492  27.374  1.00  0.00           H    
ATOM    322  H   MOL     2      -7.155  16.451  28.400  1.00  0.00           H    
ATOM    323  H   MOL     2      -5.549  12.645  28.080  1.00  0.00           H    
ATOM    324  H   MOL     2     -10.853  11.604  27.054  1.00  0.00           H    
ATOM    325  H   MOL     2      -7.620  11.589  32.346  1.00  0.00           H    
ATOM    326  H   MOL     2     -12.924  12.630  31.320  1.00  0.00           H    
ATOM    327  H   MOL     2     -14.529  16.435  31.640  1.00  0.00           H    
ATOM    328  H   MOL     2      -9.225  17.476  32.666  1.00  0.00           H    
ATOM    329  O   MOL     2     -11.300  10.431  30.800  1.00  0.00           O    
ATOM    330  O   MOL     2      -9.194   9.991  31.338  1.00  0.00           O1-  
ATOM    331  O   MOL     2     -10.849  15.278  33.185  1.00  0.00           O    
ATOM    332  O   MOL     2     -12.955  14.838  32.648  1.00  0.00           O1-  
ATOM    333  O   MOL     2      -8.779  18.649  28.920  1.00  0.00           O    
ATOM    334  O   MOL     2     -10.884  19.089  28.382  1.00  0.00           O1-  
ATOM    335  O   MOL     2      -9.229  13.803  26.534  1.00  0.00           O1-  
ATOM    336  O   MOL     2      -7.123  14.243  27.072  1.00  0.00           O    
ATOM    337 Zn   MOL     2     -12.666  10.253  29.321  1.00  0.00          Zn2+  
ATOM    338 Zn   MOL     2      -5.341  15.100  26.133  1.00  0.00          Zn2+  
ATOM    339 Zn   MOL     2      -7.412  18.828  30.399  1.00  0.00          Zn2+  
ATOM    340 Zn   MOL     2     -14.737  13.981  33.586  1.00  0.00          Zn2+  
ATOM    341  C   MOL     2     -13.305  17.465  27.802  1.00  0.00           C    
ATOM    342  C   MOL     2      -6.325  16.911  28.352  1.00  0.00           C    
ATOM    343  C   MOL     2     -10.156   9.992  30.555  1.00  0.00           C    
ATOM    344  C   MOL     2      -4.702  12.618  27.652  1.00  0.00           C    
ATOM    345  C   MOL     2     -11.682  12.065  27.103  1.00  0.00           C    
ATOM    346  C   MOL     2     -11.993  14.839  33.430  1.00  0.00           C    
ATOM    347  C   MOL     2      -6.773  11.616  31.918  1.00  0.00           C    
ATOM    348  C   MOL     2     -13.753  12.169  31.368  1.00  0.00           C    
ATOM    349  C   MOL     2      -9.923  19.088  29.165  1.00  0.00           C    
ATOM    350  C   MOL     2     -15.376  16.462  32.068  1.00  0.00           C    
ATOM    351  C   MOL     2      -8.396  17.016  32.617  1.00  0.00           C    
ATOM    352  C   MOL     2      -8.085  14.242  26.290  1.00  0.00           C    
ATOM    353  N   MOL     2      -1.251  28.006   3.142  1.00  0.00           N1-  
ATOM    354  N   MOL     2       6.394  27.651   3.498  1.00  0.00           N    
ATOM    355  N   MOL     2       7.094  26.256   1.927  1.00  0.00           N    
ATOM    356  N   MOL     2       8.094  23.160   1.124  1.00  0.00           N1-  
ATOM    357  N   MOL     2       0.449  22.804   0.768  1.00  0.00           N    
ATOM    358  N   MOL     2      -0.251  21.409   2.338  1.00  0.00           N    
ATOM    359  N   MOL     2       6.023  20.461   5.389  1.00  0.00           N1-  
ATOM    360  N   MOL     2      -1.622  20.817   5.034  1.00  0.00           N    
ATOM    361  N   MOL     2      -2.322  22.212   6.604  1.00  0.00           N    
ATOM    362  N   MOL     2      -3.322  25.308   7.408  1.00  0.00           N1-  
ATOM    363  N   MOL     2       4.323  25.664   7.764  1.00  0.00           N1-  
ATOM    364  N   MOL     2       5.023  27.058   6.193  1.00  0.00           N    
ATOM    365  H   MOL     2      -0.033  27.185   1.780  1.00  0.00           H    
ATOM    366  H   MOL     2       5.271  26.144   2.806  1.00  0.00           H    
ATOM    367  H   MOL     2       6.876  22.339   2.486  1.00  0.00           H    
ATOM    368  H   MOL     2       1.572  21.298   1.460  1.00  0.00           H    
ATOM    369  H   MOL     2       4.805  21.282   6.752  1.00  0.00           H    
ATOM    370  H   MOL     2      -0.498  22.323   5.725  1.00  0.00           H    
ATOM    371  H   MOL     2      -2.104  26.129   6.045  1.00  0.00           H    
ATOM    372  H   MOL     2       3.200  27.170   7.072  1.00  0.00           H    
ATOM    373  O   MOL     2       1.126  20.125   5.206  1.00  0.00           O    
ATOM    374  O   MOL     2       3.231  19.685   5.743  1.00  0.00           O1-  
ATOM    375  O   MOL     2       1.576  24.971   7.591  1.00  0.00           O    
ATOM    376  O   MOL     2      -0.530  24.531   7.054  1.00  0.00           O1-  
ATOM    377  O   MOL     2       3.646  28.343   3.326  1.00  0.00           O    
ATOM    378  O   MOL     2       1.541  28.783   2.788  1.00  0.00           O1-  
ATOM    379  O   MOL     2       3.196  23.496   0.940  1.00  0.00           O    
ATOM    380  O   MOL     2       5.302  23.936   1.478  1.00  0.00           O1-  
ATOM    381 Zn   MOL     2      -0.241  19.946   3.726  1.00  0.00          Zn2+  
ATOM    382 Zn   MOL     2       7.084  24.793   0.539  1.00  0.00          Zn2+  
ATOM    383 Zn   MOL     2       5.013  28.521   4.805  1.00  0.00          Zn2+  
ATOM    384 Zn   MOL     2      -2.312  23.674   7.992  1.00  0.00          Zn2+  
ATOM    385  C   MOL     2      -0.880  27.158   2.208  1.00  0.00           C    
ATOM    386  C   MOL     2       6.100  26.605   2.757  1.00  0.00           C    
ATOM    387  C   MOL     2       2.270  19.686   4.961  1.00  0.00           C    
ATOM    388  C   MOL     2       7.723  22.312   2.058  1.00  0.00           C    
ATOM    389  C   MOL     2       0.743  21.758   1.508  1.00  0.00           C    
ATOM    390  C   MOL     2       0.432  24.532   7.836  1.00  0.00           C    
ATOM    391  C   MOL     2       5.652  21.309   6.323  1.00  0.00           C    
ATOM    392  C   MOL     2      -1.328  21.863   5.774  1.00  0.00           C    
ATOM    393  C   MOL     2       2.503  28.782   3.570  1.00  0.00           C    
ATOM    394  C   MOL     2      -2.951  26.156   6.474  1.00  0.00           C    
ATOM    395  C   MOL     2       4.029  26.709   7.023  1.00  0.00           C    
ATOM    396  C   MOL     2       4.340  23.935   0.695  1.00  0.00           C    
ATOM    397  N   MOL     2      -5.393  28.006  11.674  1.00  0.00           N1-  
ATOM    398  N   MOL     2       2.252  27.651  12.029  1.00  0.00           N1-  
ATOM    399  N   MOL     2       2.952  26.256  10.459  1.00  0.00           N    
ATOM    400  N   MOL     2       3.952  23.160   9.655  1.00  0.00           N1-  
ATOM    401  N   MOL     2      -3.693  22.804   9.299  1.00  0.00           N1-  
ATOM    402  N   MOL     2      -4.393  21.409  10.870  1.00  0.00           N    
ATOM    403  N   MOL     2       1.881  20.461  13.921  1.00  0.00           N1-  
ATOM    404  N   MOL     2      -5.763  20.817  13.565  1.00  0.00           N1-  
ATOM    405  N   MOL     2      -6.464  22.212  15.136  1.00  0.00           N    
ATOM    406  N   MOL     2      -7.463  25.308  15.939  1.00  0.00           N1-  
ATOM    407  N   MOL     2       0.181  25.664  16.295  1.00  0.00           N1-  
ATOM    408  N   MOL     2       0.881  27.058  14.724  1.00  0.00           N    
ATOM    409  H   MOL     2      -4.175  27.185  10.311  1.00  0.00           H    
ATOM    410  H   MOL     2       1.129  26.144  11.337  1.00  0.00           H    
ATOM    411  H   MOL     2       2.734  22.339  11.017  1.00  0.00           H    
ATOM    412  H   MOL     2      -2.569  21.298   9.991  1.00  0.00           H    
ATOM    413  H   MOL     2       0.664  21.282  15.283  1.00  0.00           H    
ATOM    414  H   MOL     2      -4.640  22.323  14.257  1.00  0.00           H    
ATOM    415  H   MOL     2      -6.246  26.129  14.577  1.00  0.00           H    
ATOM    416  H   MOL     2      -0.942  27.170  15.603  1.00  0.00           H    
ATOM    417  O   MOL     2      -3.016  20.125  13.737  1.00  0.00           O    
ATOM    418  O   MOL     2      -0.910  19.685  14.275  1.00  0.00           O1-  
ATOM    419  O   MOL     2      -2.566  24.971  16.123  1.00  0.00           O    
ATOM    420  O   MOL     2      -4.672  24.531  15.585  1.00  0.00           O1-  
ATOM    421  O   MOL     2      -0.495  28.343  11.857  1.00  0.00           O1-  
ATOM    422  O   MOL     2      -2.601  28.783  11.319  1.00  0.00           O    
ATOM    423  O   MOL     2      -0.945  23.496   9.472  1.00  0.00           O    
ATOM    424  O   MOL     2       1.160  23.936  10.009  1.00  0.00           O1-  
ATOM    425 Zn   MOL     2      -4.383  19.946  12.258  1.00  0.00          Zn2+  
ATOM    426 Zn   MOL     2       2.943  24.793   9.071  1.00  0.00          Zn2+  
ATOM    427 Zn   MOL     2       0.872  28.521  13.336  1.00  0.00          Zn2+  
ATOM    428 Zn   MOL     2      -6.454  23.674  16.524  1.00  0.00          Zn2+  
ATOM    429  C   MOL     2      -5.022  27.158  10.739  1.00  0.00           C    
ATOM    430  C   MOL     2       1.958  26.605  11.289  1.00  0.00           C    
ATOM    431  C   MOL     2      -1.872  19.686  13.492  1.00  0.00           C    
ATOM    432  C   MOL     2       3.581  22.312  10.589  1.00  0.00           C    
ATOM    433  C   MOL     2      -3.399  21.758  10.040  1.00  0.00           C    
ATOM    434  C   MOL     2      -3.710  24.532  16.368  1.00  0.00           C    
ATOM    435  C   MOL     2       1.511  21.309  14.855  1.00  0.00           C    
ATOM    436  C   MOL     2      -5.470  21.863  14.305  1.00  0.00           C    
ATOM    437  C   MOL     2      -1.639  28.782  12.102  1.00  0.00           C    
ATOM    438  C   MOL     2      -7.093  26.156  15.005  1.00  0.00           C    
ATOM    439  C   MOL     2      -0.113  26.709  15.554  1.00  0.00           C    
ATOM    440  C   MOL     2       0.199  23.935   9.227  1.00  0.00           C    
ATOM    441  N   MOL     2      -9.534  28.006  20.205  1.00  0.00           N1-  
ATOM    442  N   MOL     2      -1.890  27.651  20.561  1.00  0.00           N1-  
ATOM    443  N   MOL     2      -1.189  26.256  18.990  1.00  0.00           N    
ATOM    444  N   MOL     2      -0.190  23.160  18.186  1.00  0.00           N1-  
ATOM    445  N   MOL     2      -7.834  22.804  17.831  1.00  0.00           N    
ATOM    446  N   MOL     2      -8.534  21.409  19.401  1.00  0.00           N    
ATOM    447  N   MOL     2      -2.260  20.461  22.452  1.00  0.00           N1-  
ATOM    448  N   MOL     2      -9.905  20.817  22.096  1.00  0.00           N1-  
ATOM    449  N   MOL     2     -10.605  22.212  23.667  1.00  0.00           N    
ATOM    450  N   MOL     2     -11.605  25.308  24.471  1.00  0.00           N1-  
ATOM    451  N   MOL     2      -3.960  25.664  24.826  1.00  0.00           N1-  
ATOM    452  N   MOL     2      -3.260  27.058  23.256  1.00  0.00           N    
ATOM    453  H   MOL     2      -8.317  27.185  18.842  1.00  0.00           H    
ATOM    454  H   MOL     2      -3.013  26.144  19.869  1.00  0.00           H    
ATOM    455  H   MOL     2      -1.407  22.339  19.549  1.00  0.00           H    
ATOM    456  H   MOL     2      -6.711  21.298  18.523  1.00  0.00           H    
ATOM    457  H   MOL     2      -3.478  21.282  23.815  1.00  0.00           H    
ATOM    458  H   MOL     2      -8.782  22.323  22.788  1.00  0.00           H    
ATOM    459  H   MOL     2     -10.387  26.129  23.108  1.00  0.00           H    
ATOM    460  H   MOL     2      -5.084  27.170  24.134  1.00  0.00           H    
ATOM    461  O   MOL     2      -7.158  20.125  22.269  1.00  0.00           O    
ATOM    462  O   MOL     2      -5.052  19.685  22.806  1.00  0.00           O1-  
ATOM    463  O   MOL     2      -6.708  24.971  24.654  1.00  0.00           O    
ATOM    464  O   MOL     2      -8.813  24.531  24.117  1.00  0.00           O1-  
ATOM    465  O   MOL     2      -4.637  28.343  20.388  1.00  0.00           O    
ATOM    466  O   MOL     2      -6.743  28.783  19.851  1.00  0.00           O1-  
ATOM    467  O   MOL     2      -5.087  23.496  18.003  1.00  0.00           O    
ATOM    468  O   MOL     2      -2.981  23.936  18.540  1.00  0.00           O1-  
ATOM    469 Zn   MOL     2      -8.525  19.946  20.789  1.00  0.00          Zn2+  
ATOM    470 Zn   MOL     2      -1.199  24.793  17.602  1.00  0.00          Zn2+  
ATOM    471 Zn   MOL     2      -3.270  28.521  21.868  1.00  0.00          Zn2+  
ATOM    472 Zn   MOL     2     -10.596  23.674  25.055  1.00  0.00          Zn2+  
ATOM    473  C   MOL     2      -9.164  27.158  19.271  1.00  0.00           C    
ATOM    474  C   MOL     2      -2.183  26.605  19.820  1.00  0.00           C    
ATOM    475  C   MOL     2      -6.014  19.686  22.024  1.00  0.00           C    
ATOM    476  C   MOL     2      -0.560  22.312  19.121  1.00  0.00           C    
ATOM    477  C   MOL     2      -7.540  21.758  18.571  1.00  0.00           C    
ATOM    478  C   MOL     2      -7.852  24.532  24.899  1.00  0.00           C    
ATOM    479  C   MOL     2      -2.631  21.309  23.386  1.00  0.00           C    
ATOM    480  C   MOL     2      -9.611  21.863  22.837  1.00  0.00           C    
ATOM    481  C   MOL     2      -5.781  28.782  20.633  1.00  0.00           C    
ATOM    482  C   MOL     2     -11.234  26.156  23.536  1.00  0.00           C    
ATOM    483  C   MOL     2      -4.254  26.709  24.086  1.00  0.00           C    
ATOM    484  C   MOL     2      -3.943  23.935  17.758  1.00  0.00           C    
ATOM    485  N   MOL     2     -13.676  28.006  28.736  1.00  0.00           N1-  
ATOM    486  N   MOL     2      -6.031  27.651  29.092  1.00  0.00           N1-  
ATOM    487  N   MOL     2      -5.331  26.256  27.521  1.00  0.00           N    
ATOM    488  N   MOL     2      -4.331  23.160  26.718  1.00  0.00           N1-  
ATOM    489  N   MOL     2     -11.976  22.804  26.362  1.00  0.00           N1-  
ATOM    490  N   MOL     2     -12.676  21.409  27.933  1.00  0.00           N    
ATOM    491  N   MOL     2      -6.402  20.461  30.984  1.00  0.00           N1-  
ATOM    492  N   MOL     2     -14.047  20.817  30.628  1.00  0.00           N1-  
ATOM    493  N   MOL     2     -14.747  22.212  32.198  1.00  0.00           N    
ATOM    494  N   MOL     2     -15.747  25.308  33.002  1.00  0.00           N1-  
ATOM    495  N   MOL     2      -8.102  25.664  33.358  1.00  0.00           N    
ATOM    496  N   MOL     2      -7.402  27.058  31.787  1.00  0.00           N    
ATOM    497  H   MOL     2     -12.458  27.185  27.374  1.00  0.00           H    
ATOM    498  H   MOL     2      -7.155  26.144  28.400  1.00  0.00           H    
ATOM    499  H   MOL     2      -5.549  22.339  28.080  1.00  0.00           H    
ATOM    500  H   MOL     2     -10.853  21.298  27.054  1.00  0.00           H    
ATOM    501  H   MOL     2      -7.620  21.282  32.346  1.00  0.00           H    
ATOM    502  H   MOL     2     -12.924  22.323  31.320  1.00  0.00           H    
ATOM    503  H   MOL     2     -14.529  26.129  31.640  1.00  0.00           H    
ATOM    504  H   MOL     2      -9.225  27.170  32.666  1.00  0.00           H    
ATOM    505  O   MOL     2     -11.300  20.125  30.800  1.00  0.00           O    
ATOM    506  O   MOL     2      -9.194  19.685  31.338  1.00  0.00           O1-  
ATOM    507  O   MOL     2     -10.849  24.971  33.185  1.00  0.00           O    
ATOM    508  O   MOL     2     -12.955  24.531  32.648  1.00  0.00           O1-  
ATOM    509  O   MOL     2      -8.779  28.343  28.920  1.00  0.00           O    
ATOM    510  O   MOL     2     -10.884  28.783  28.382  1.00  0.00           O1-  
ATOM    511  O   MOL     2      -9.229  23.496  26.534  1.00  0.00           O1-  
ATOM    512  O   MOL     2      -7.123  23.936  27.072  1.00  0.00           O    
ATOM    513 Zn   MOL     2     -12.666  19.946  29.321  1.00  0.00          Zn2+  
ATOM    514 Zn   MOL     2      -5.341  24.793  26.133  1.00  0.00          Zn2+  
ATOM    515 Zn   MOL     2      -7.412  28.521  30.399  1.00  0.00          Zn2+  
ATOM    516 Zn   MOL     2     -14.737  23.674  33.586  1.00  0.00          Zn2+  
ATOM    517  C   MOL     2     -13.305  27.158  27.802  1.00  0.00           C    
ATOM    518  C   MOL     2      -6.325  26.605  28.352  1.00  0.00           C    
ATOM    519  C   MOL     2     -10.156  19.686  30.555  1.00  0.00           C    
ATOM    520  C   MOL     2      -4.702  22.312  27.652  1.00  0.00           C    
ATOM    521  C   MOL     2     -11.682  21.758  27.103  1.00  0.00           C    
ATOM    522  C   MOL     2     -11.993  24.532  33.430  1.00  0.00           C    
ATOM    523  C   MOL     2      -6.773  21.309  31.918  1.00  0.00           C    
ATOM    524  C   MOL     2     -13.753  21.863  31.368  1.00  0.00           C    
ATOM    525  C   MOL     2      -9.923  28.782  29.165  1.00  0.00           C    
ATOM    526  C   MOL     2     -15.376  26.156  32.068  1.00  0.00           C    
ATOM    527  C   MOL     2      -8.396  26.709  32.617  1.00  0.00           C    
ATOM    528  C   MOL     2      -8.085  23.935  26.290  1.00  0.00           C    
ATOM    529  N   MOL     2       7.663   8.619   3.142  1.00  0.00           N1-  
ATOM    530  N   MOL     2      15.308   8.264   3.498  1.00  0.00           N1-  
ATOM    531  N   MOL     2      16.008   6.869   1.927  1.00  0.00           N    
ATOM    532  N   MOL     2      17.008   3.773   1.124  1.00  0.00           N1-  
ATOM    533  N   MOL     2       9.363   3.417   0.768  1.00  0.00           N    
ATOM    534  N   MOL     2       8.663   2.022   2.338  1.00  0.00           N    
ATOM    535  N   MOL     2      14.937   1.074   5.389  1.00  0.00           N1-  
ATOM    536  N   MOL     2       7.292   1.430   5.034  1.00  0.00           N    
ATOM    537  N   MOL     2       6.592   2.825   6.604  1.00  0.00           N    
ATOM    538  N   MOL     2       5.592   5.921   7.408  1.00  0.00           N    
ATOM    539  N   MOL     2      13.237   6.277   7.764  1.00  0.00           N1-  
ATOM    540  N   MOL     2      13.937   7.671   6.193  1.00  0.00           N    
ATOM    541  H   MOL     2       8.881   7.798   1.780  1.00  0.00           H    
ATOM    542  H   MOL     2      14.184   6.757   2.806  1.00  0.00           H    
ATOM    543  H   MOL     2      15.790   2.952   2.486  1.00  0.00           H    
ATOM    544  H   MOL     2      10.486   1.911   1.460  1.00  0.00           H    
ATOM    545  H   MOL     2      13.719   1.895   6.752  1.00  0.00           H    
ATOM    546  H   MOL     2       8.415   2.936   5.725  1.00  0.00           H    
ATOM    547  H   MOL     2       6.810   6.742   6.045  1.00  0.00           H    
ATOM    548  H   MOL     2      12.113   7.783   7.072  1.00  0.00           H    
ATOM    549  O   MOL     2      10.039   0.738   5.206  1.00  0.00           O1-  
ATOM    550  O   MOL     2      12.145   0.298   5.743  1.00  0.00           O    
ATOM    551  O   MOL     2      10.489   5.584   7.591  1.00  0.00           O    
ATOM    552  O   MOL     2       8.384   5.144   7.054  1.00  0.00           O1-  
ATOM    553  O   MOL     2      12.560   8.956   3.326  1.00  0.00           O    
ATOM    554  O   MOL     2      10.455   9.396   2.788  1.00  0.00           O1-  
ATOM    555  O   MOL     2      12.110   4.109   0.940  1.00  0.00           O    
ATOM    556  O   MOL     2      14.216   4.549   1.478  1.00  0.00           O1-  
ATOM    557 Zn   MOL     2       8.673   0.559   3.726  1.00  0.00          Zn2+  
ATOM    558 Zn   MOL     2      15.998   5.406   0.539  1.00  0.00          Zn2+  
ATOM    559 Zn   MOL     2      13.927   9.134   4.805  1.00  0.00          Zn2+  
ATOM    560 Zn   MOL     2       6.602   4.287   7.992  1.00  0.00          Zn2+  
ATOM    561  C   MOL     2       8.034   7.771   2.208  1.00  0.00           C    
ATOM    562  C   MOL     2      15.014   7.218   2.757  1.00  0.00           C    
ATOM    563  C   MOL     2      11.183   0.299   4.961  1.00  0.00           C    
ATOM    564  C   MOL     2      16.637   2.925   2.058  1.00  0.00           C    
ATOM    565  C   MOL     2       9.657   2.371   1.508  1.00  0.00           C    
ATOM    566  C   MOL     2       9.345   5.145   7.836  1.00  0.00           C    
ATOM    567  C   MOL     2      14.566   1.922   6.323  1.00  0.00           C    
ATOM    568  C   MOL     2       7.586   2.476   5.774  1.00  0.00           C    
ATOM    569  C   MOL     2      11.416   9.395   3.570  1.00  0.00           C    
ATOM    570  C   MOL     2       5.963   6.769   6.474  1.00  0.00           C    
ATOM    571  C   MOL     2      12.943   7.322   7.023  1.00  0.00           C    
ATOM    572  C   MOL     2      13.254   4.548   0.695  1.00  0.00           C    
ATOM    573  N   MOL     2       3.521   8.619  11.674  1.00  0.00           N    
ATOM    574  N   MOL     2      11.166   8.264  12.029  1.00  0.00           N    
ATOM    575  N   MOL     2      11.866   6.869  10.459  1.00  0.00           N    
ATOM    576  N   MOL     2      12.866   3.773   9.655  1.00  0.00           N1-  
ATOM    577  N   MOL     2       5.221   3.417   9.299  1.00  0.00           N    
ATOM    578  N   MOL     2       4.521   2.022  10.870  1.00  0.00           N    
ATOM    579  N   MOL     2      10.795   1.074  13.921  1.00  0.00           N1-  
ATOM    580  N   MOL     2       3.150   1.430  13.565  1.00  0.00           N    
ATOM    581  N   MOL     2       2.450   2.825  15.136  1.00  0.00           N    
ATOM    582  N   MOL     2       1.450   5.921  15.939  1.00  0.00           N    
ATOM    583  N   MOL     2       9.095   6.277  16.295  1.00  0.00           N1-  
ATOM    584  N   MOL     2       9.795   7.671  14.724  1.00  0.00           N    
ATOM    585  H   MOL     2       4.739   7.798  10.311  1.00  0.00           H    
ATOM    586  H   MOL     2      10.043   6.757  11.337  1.00  0.00           H    
ATOM    587  H   MOL     2      11.648   2.952  11.017  1.00  0.00           H    
ATOM    588  H   MOL     2       6.344   1.911   9.991  1.00  0.00           H    
ATOM    589  H   MOL     2       9.577   1.895  15.283  1.00  0.00           H    
ATOM    590  H   MOL     2       4.274   2.936  14.257  1.00  0.00           H    
ATOM    591  H   MOL     2       2.668   6.742  14.577  1.00  0.00           H    
ATOM    592  H   MOL     2       7.972   7.783  15.603  1.00  0.00           H    
ATOM    593  O   MOL     2       5.898   0.738  13.737  1.00  0.00           O    
ATOM    594  O   MOL     2       8.003   0.298  14.275  1.00  0.00           O1-  
ATOM    595  O   MOL     2       6.348   5.584  16.123  1.00  0.00           O1-  
ATOM    596  O   MOL     2       4.242   5.144  15.585  1.00  0.00           O    
ATOM    597  O   MOL     2       8.419   8.956  11.857  1.00  0.00           O    
ATOM    598  O   MOL     2       6.313   9.396  11.319  1.00  0.00           O1-  
ATOM    599  O   MOL     2       7.969   4.109   9.472  1.00  0.00           O    
ATOM    600  O   MOL     2      10.074   4.549  10.009  1.00  0.00           O1-  
ATOM    601 Zn   MOL     2       4.531   0.559  12.258  1.00  0.00          Zn2+  
ATOM    602 Zn   MOL     2      11.856   5.406   9.071  1.00  0.00          Zn2+  
ATOM    603 Zn   MOL     2       9.785   9.134  13.336  1.00  0.00          Zn2+  
ATOM    604 Zn   MOL     2       2.460   4.287  16.524  1.00  0.00          Zn2+  
ATOM    605  C   MOL     2       3.892   7.771  10.739  1.00  0.00           C    
ATOM    606  C   MOL     2      10.872   7.218  11.289  1.00  0.00           C    
ATOM    607  C   MOL     2       7.042   0.299  13.492  1.00  0.00           C    
ATOM    608  C   MOL     2      12.495   2.925  10.589  1.00  0.00           C    
ATOM    609  C   MOL     2       5.515   2.371  10.040  1.00  0.00           C    
ATOM    610  C   MOL     2       5.204   5.145  16.368  1.00  0.00           C    
ATOM    611  C   MOL     2      10.424   1.922  14.855  1.00  0.00           C    
ATOM    612  C   MOL     2       3.444   2.476  14.305  1.00  0.00           C    
ATOM    613  C   MOL     2       7.275   9.395  12.102  1.00  0.00           C    
ATOM    614  C   MOL     2       1.821   6.769  15.005  1.00  0.00           C    
ATOM    615  C   MOL     2       8.801   7.322  15.554  1.00  0.00           C    
ATOM    616  C   MOL     2       9.113   4.548   9.227  1.00  0.00           C    
ATOM    617  N   MOL     2      -0.620   8.619  20.205  1.00  0.00           N    
ATOM    618  N   MOL     2       7.024   8.264  20.561  1.00  0.00           N1-  
ATOM    619  N   MOL     2       7.724   6.869  18.990  1.00  0.00           N    
ATOM    620  N   MOL     2       8.724   3.773  18.186  1.00  0.00           N1-  
ATOM    621  N   MOL     2       1.079   3.417  17.831  1.00  0.00           N    
ATOM    622  N   MOL     2       0.379   2.022  19.401  1.00  0.00           N    
ATOM    623  N   MOL     2       6.653   1.074  22.452  1.00  0.00           N1-  
ATOM    624  N   MOL     2      -0.991   1.430  22.096  1.00  0.00           N    
ATOM    625  N   MOL     2      -1.691   2.825  23.667  1.00  0.00           N    
ATOM    626  N   MOL     2      -2.691   5.921  24.471  1.00  0.00           N    
ATOM    627  N   MOL     2       4.953   6.277  24.826  1.00  0.00           N1-  
ATOM    628  N   MOL     2       5.653   7.671  23.256  1.00  0.00           N    
ATOM    629  H   MOL     2       0.597   7.798  18.842  1.00  0.00           H    
ATOM    630  H   MOL     2       5.901   6.757  19.869  1.00  0.00           H    
ATOM    631  H   MOL     2       7.507   2.952  19.549  1.00  0.00           H    
ATOM    632  H   MOL     2       2.203   1.911  18.523  1.00  0.00           H    
ATOM    633  H   MOL     2       5.436   1.895  23.815  1.00  0.00           H    
ATOM    634  H   MOL     2       0.132   2.936  22.788  1.00  0.00           H    
ATOM    635  H   MOL     2      -1.474   6.742  23.108  1.00  0.00           H    
ATOM    636  H   MOL     2       3.830   7.783  24.134  1.00  0.00           H    
ATOM    637  O   MOL     2       1.756   0.738  22.269  1.00  0.00           O    
ATOM    638  O   MOL     2       3.862   0.298  22.806  1.00  0.00           O1-  
ATOM    639  O   MOL     2       2.206   5.584  24.654  1.00  0.00           O1-  
ATOM    640  O   MOL     2       0.100   5.144  24.117  1.00  0.00           O    
ATOM    641  O   MOL     2       4.277   8.956  20.388  1.00  0.00           O1-  
ATOM    642  O   MOL     2       2.171   9.396  19.851  1.00  0.00           O    
ATOM    643  O   MOL     2       3.827   4.109  18.003  1.00  0.00           O    
ATOM    644  O   MOL     2       5.933   4.549  18.540  1.00  0.00           O1-  
ATOM    645 Zn   MOL     2       0.389   0.559  20.789  1.00  0.00          Zn2+  
ATOM    646 Zn   MOL     2       7.715   5.406  17.602  1.00  0.00          Zn2+  
ATOM    647 Zn   MOL     2       5.644   9.134  21.868  1.00  0.00          Zn2+  
ATOM    648 Zn   MOL     2      -1.682   4.287  25.055  1.00  0.00          Zn2+  
ATOM    649  C   MOL     2      -0.250   7.771  19.271  1.00  0.00           C    
ATOM    650  C   MOL     2       6.730   7.218  19.820  1.00  0.00           C    
ATOM    651  C   MOL     2       2.900   0.299  22.024  1.00  0.00           C    
ATOM    652  C   MOL     2       8.354   2.925  19.121  1.00  0.00           C    
ATOM    653  C   MOL     2       1.373   2.371  18.571  1.00  0.00           C    
ATOM    654  C   MOL     2       1.062   5.145  24.899  1.00  0.00           C    
ATOM    655  C   MOL     2       6.283   1.922  23.386  1.00  0.00           C    
ATOM    656  C   MOL     2      -0.697   2.476  22.837  1.00  0.00           C    
ATOM    657  C   MOL     2       3.133   9.395  20.633  1.00  0.00           C    
ATOM    658  C   MOL     2      -2.321   6.769  23.536  1.00  0.00           C    
ATOM    659  C   MOL     2       4.659   7.322  24.086  1.00  0.00           C    
ATOM    660  C   MOL     2       4.971   4.548  17.758  1.00  0.00           C    
ATOM    661  N   MOL     2      -4.762   8.619  28.736  1.00  0.00           N    
ATOM    662  N   MOL     2       2.883   8.264  29.092  1.00  0.00           N1-  
ATOM    663  N   MOL     2       3.583   6.869  27.521  1.00  0.00           N    
ATOM    664  N   MOL     2       4.582   3.773  26.718  1.00  0.00           N1-  
ATOM    665  N   MOL     2      -3.062   3.417  26.362  1.00  0.00           N    
ATOM    666  N   MOL     2      -3.762   2.022  27.933  1.00  0.00           N    
ATOM    667  N   MOL     2       2.512   1.074  30.984  1.00  0.00           N1-  
ATOM    668  N   MOL     2      -5.133   1.430  30.628  1.00  0.00           N    
ATOM    669  N   MOL     2      -5.833   2.825  32.198  1.00  0.00           N    
ATOM    670  N   MOL     2      -6.833   5.921  33.002  1.00  0.00           N1-  
ATOM    671  N   MOL     2       0.812   6.277  33.358  1.00  0.00           N1-  
ATOM    672  N   MOL     2       1.512   7.671  31.787  1.00  0.00           N    
ATOM    673  H   MOL     2      -3.545   7.798  27.374  1.00  0.00           H    
ATOM    674  H   MOL     2       1.759   6.757  28.400  1.00  0.00           H    
ATOM    675  H   MOL     2       3.365   2.952  28.080  1.00  0.00           H    
ATOM    676  H   MOL     2      -1.939   1.911  27.054  1.00  0.00           H    
ATOM    677  H   MOL     2       1.294   1.895  32.346  1.00  0.00           H    
ATOM    678  H   MOL     2      -4.010   2.936  31.320  1.00  0.00           H    
ATOM    679  H   MOL     2      -5.615   6.742  31.640  1.00  0.00           H    
ATOM    680  H   MOL     2      -0.312   7.783  32.666  1.00  0.00           H    
ATOM    681  O   MOL     2      -2.386   0.738  30.800  1.00  0.00           O    
ATOM    682  O   MOL     2      -0.280   0.298  31.338  1.00  0.00           O1-  
ATOM    683  O   MOL     2      -1.936   5.584  33.185  1.00  0.00           O1-  
ATOM    684  O   MOL     2      -4.041   5.144  32.648  1.00  0.00           O    
ATOM    685  O   MOL     2       0.135   8.956  28.920  1.00  0.00           O    
ATOM    686  O   MOL     2      -1.971   9.396  28.382  1.00  0.00           O1-  
ATOM    687  O   MOL     2      -0.315   4.109  26.534  1.00  0.00           O    
ATOM    688  O   MOL     2       1.791   4.549  27.072  1.00  0.00           O1-  
ATOM    689 Zn   MOL     2      -3.753   0.559  29.321  1.00  0.00          Zn2+  
ATOM    690 Zn   MOL     2       3.573   5.406  26.133  1.00  0.00          Zn2+  
ATOM    691 Zn   MOL     2       1.502   9.134  30.399  1.00  0.00          Zn2+  
ATOM    692 Zn   MOL     2      -5.823   4.287  33.586  1.00  0.00          Zn2+  
ATOM    693  C   MOL     2      -4.392   7.771  27.802  1.00  0.00           C    
ATOM    694  C   MOL     2       2.589   7.218  28.352  1.00  0.00           C    
ATOM    695  C   MOL     2      -1.242   0.299  30.555  1.00  0.00           C    
ATOM    696  C   MOL     2       4.212   2.925  27.652  1.00  0.00           C    
ATOM    697  C   MOL     2      -2.768   2.371  27.103  1.00  0.00           C    
ATOM    698  C   MOL     2      -3.080   5.145  33.430  1.00  0.00           C    
ATOM    699  C   MOL     2       2.141   1.922  31.918  1.00  0.00           C    
ATOM    700  C   MOL     2      -4.839   2.476  31.368  1.00  0.00           C    
ATOM    701  C   MOL     2      -1.009   9.395  29.165  1.00  0.00           C    
ATOM    702  C   MOL     2      -6.462   6.769  32.068  1.00  0.00           C    
ATOM    703  C   MOL     2       0.518   7.322  32.617  1.00  0.00           C    
ATOM    704  C   MOL     2       0.829   4.548  26.290  1.00  0.00           C    
ATOM    705  N   MOL     2       7.663  18.313   3.142  1.00  0.00           N    
ATOM    706  N   MOL     2      15.308  17.957   3.498  1.00  0.00           N1-  
ATOM    707  N   MOL     2      16.008  16.562   1.927  1.00  0.00           N    
ATOM    708  N   MOL     2      17.008  13.466   1.124  1.00  0.00           N1-  
ATOM    709  N   MOL     2       9.363  13.110   0.768  1.00  0.00           N    
ATOM    710  N   MOL     2       8.663  11.716   2.338  1.00  0.00           N    
ATOM    711  N   MOL     2      14.937  10.768   5.389  1.00  0.00           N1-  
ATOM    712  N   MOL     2       7.292  11.123   5.034  1.00  0.00           N    
ATOM    713  N   MOL     2       6.592  12.518   6.604  1.00  0.00           N    
ATOM    714  N   MOL     2       5.592  15.614   7.408  1.00  0.00           N    
ATOM    715  N   MOL     2      13.237  15.970   7.764  1.00  0.00           N1-  
ATOM    716  N   MOL     2      13.937  17.365   6.193  1.00  0.00           N    
ATOM    717  H   MOL     2       8.881  17.492   1.780  1.00  0.00           H    
ATOM    718  H   MOL     2      14.184  16.451   2.806  1.00  0.00           H    
ATOM    719  H   MOL     2      15.790  12.645   2.486  1.00  0.00           H    
ATOM    720  H   MOL     2      10.486  11.604   1.460  1.00  0.00           H    
ATOM    721  H   MOL     2      13.719  11.589   6.752  1.00  0.00           H    
ATOM    722  H   MOL     2       8.415  12.630   5.725  1.00  0.00           H    
ATOM    723  H   MOL     2       6.810  16.435   6.045  1.00  0.00           H    
ATOM    724  H   MOL     2      12.113  17.476   7.072  1.00  0.00           H    
ATOM    725  O   MOL     2      10.039  10.431   5.206  1.00  0.00           O1-  
ATOM    726  O   MOL     2      12.145   9.991   5.743  1.00  0.00           O    
ATOM    727  O   MOL     2      10.489  15.278   7.591  1.00  0.00           O    
ATOM    728  O   MOL     2       8.384  14.838   7.054  1.00  0.00           O1-  
ATOM    729  O   MOL     2      12.560  18.649   3.326  1.00  0.00           O    
ATOM    730  O   MOL     2      10.455  19.089   2.788  1.00  0.00           O1-  
ATOM    731  O   MOL     2      12.110  13.803   0.940  1.00  0.00           O1-  
ATOM    732  O   MOL     2      14.216  14.243   1.478  1.00  0.00           O    
ATOM    733 Zn   MOL     2       8.673  10.253   3.726  1.00  0.00          Zn2+  
ATOM    734 Zn   MOL     2      15.998  15.100   0.539  1.00  0.00          Zn2+  
ATOM    735 Zn   MOL     2      13.927  18.828   4.805  1.00  0.00          Zn2+  
ATOM    736 Zn   MOL     2       6.602  13.981   7.992  1.00  0.00          Zn2+  
ATOM    737  C   MOL     2       8.034  17.465   2.208  1.00  0.00           C    
ATOM    738  C   MOL     2      15.014  16.911   2.757  1.00  0.00           C    
ATOM    739  C   MOL     2      11.183   9.992   4.961  1.00  0.00           C    
ATOM    740  C   MOL     2      16.637  12.618   2.058  1.00  0.00           C    
ATOM    741  C   MOL     2       9.657  12.065   1.508  1.00  0.00           C    
ATOM    742  C   MOL     2       9.345  14.839   7.836  1.00  0.00           C    
ATOM    743  C   MOL     2      14.566  11.616   6.323  1.00  0.00           C    
ATOM    744  C   MOL     2       7.586  12.169   5.774  1.00  0.00           C    
ATOM    745  C   MOL     2      11.416  19.088   3.570  1.00  0.00           C    
ATOM    746  C   MOL     2       5.963  16.462   6.474  1.00  0.00           C    
ATOM    747  C   MOL     2      12.943  17.016   7.023  1.00  0.00           C    
ATOM    748  C   MOL     2      13.254  14.242   0.695  1.00  0.00           C    
ATOM    749  N   MOL     2       3.521  18.313  11.674  1.00  0.00           N    
ATOM    750  N   MOL     2      11.166  17.957  12.029  1.00  0.00           N1-  
ATOM    751  N   MOL     2      11.866  16.562  10.459  1.00  0.00           N    
ATOM    752  N   MOL     2      12.866  13.466   9.655  1.00  0.00           N1-  
ATOM    753  N   MOL     2       5.221  13.110   9.299  1.00  0.00           N    
ATOM    754  N   MOL     2       4.521  11.716  10.870  1.00  0.00           N    
ATOM    755  N   MOL     2      10.795  10.768  13.921  1.00  0.00           N1-  
ATOM    756  N   MOL     2       3.150  11.123  13.565  1.00  0.00           N    
ATOM    757  N   MOL     2       2.450  12.518  15.136  1.00  0.00           N    
ATOM    758  N   MOL     2       1.450  15.614  15.939  1.00  0.00           N    
ATOM    759  N   MOL     2       9.095  15.970  16.295  1.00  0.00           N1-  
ATOM    760  N   MOL     2       9.795  17.365  14.724  1.00  0.00           N    
ATOM    761  H   MOL     2       4.739  17.492  10.311  1.00  0.00           H    
ATOM    762  H   MOL     2      10.043  16.451  11.337  1.00  0.00           H    
ATOM    763  H   MOL     2      11.648  12.645  11.017  1.00  0.00           H    
ATOM    764  H   MOL     2       6.344  11.604   9.991  1.00  0.00           H    
ATOM    765  H   MOL     2       9.577  11.589  15.283  1.00  0.00           H    
ATOM    766  H   MOL     2       4.274  12.630  14.257  1.00  0.00           H    
ATOM    767  H   MOL     2       2.668  16.435  14.577  1.00  0.00           H    
ATOM    768  H   MOL     2       7.972  17.476  15.603  1.00  0.00           H    
ATOM    769  O   MOL     2       5.898  10.431  13.737  1.00  0.00           O    
ATOM    770  O   MOL     2       8.003   9.991  14.275  1.00  0.00           O1-  
ATOM    771  O   MOL     2       6.348  15.278  16.123  1.00  0.00           O    
ATOM    772  O   MOL     2       4.242  14.838  15.585  1.00  0.00           O1-  
ATOM    773  O   MOL     2       8.419  18.649  11.857  1.00  0.00           O    
ATOM    774  O   MOL     2       6.313  19.089  11.319  1.00  0.00           O1-  
ATOM    775  O   MOL     2       7.969  13.803   9.472  1.00  0.00           O1-  
ATOM    776  O   MOL     2      10.074  14.243  10.009  1.00  0.00           O    
ATOM    777 Zn   MOL     2       4.531  10.253  12.258  1.00  0.00          Zn2+  
ATOM    778 Zn   MOL     2      11.856  15.100   9.071  1.00  0.00          Zn2+  
ATOM    779 Zn   MOL     2       9.785  18.828  13.336  1.00  0.00          Zn2+  
ATOM    780 Zn   MOL     2       2.460  13.981  16.524  1.00  0.00          Zn2+  
ATOM    781  C   MOL     2       3.892  17.465  10.739  1.00  0.00           C    
ATOM    782  C   MOL     2      10.872  16.911  11.289  1.00  0.00           C    
ATOM    783  C   MOL     2       7.042   9.992  13.492  1.00  0.00           C    
ATOM    784  C   MOL     2      12.495  12.618  10.589  1.00  0.00           C    
ATOM    785  C   MOL     2       5.515  12.065  10.040  1.00  0.00           C    
ATOM    786  C   MOL     2       5.204  14.839  16.368  1.00  0.00           C    
ATOM    787  C   MOL     2      10.424  11.616  14.855  1.00  0.00           C    
ATOM    788  C   MOL     2       3.444  12.169  14.305  1.00  0.00           C    
ATOM    789  C   MOL     2       7.275  19.088  12.102  1.00  0.00           C    
ATOM    790  C   MOL     2       1.821  16.462  15.005  1.00  0.00           C    
ATOM    791  C   MOL     2       8.801  17.016  15.554  1.00  0.00           C    
ATOM    792  C   MOL     2       9.113  14.242   9.227  1.00  0.00           C    
ATOM    793  N   MOL     2      -0.620  18.313  20.205  1.00  0.00           N    
ATOM    794  N   MOL     2       7.024  17.957  20.561  1.00  0.00           N1-  
ATOM    795  N   MOL     2       7.724  16.562  18.990  1.00  0.00           N    
ATOM    796  N   MOL     2       8.724  13.466  18.186  1.00  0.00           N1-  
ATOM    797  N   MOL     2       1.079  13.110  17.831  1.00  0.00           N    
ATOM    798  N   MOL     2       0.379  11.716  19.401  1.00  0.00           N    
ATOM    799  N   MOL     2       6.653  10.768  22.452  1.00  0.00           N1-  
ATOM    800  N   MOL     2      -0.991  11.123  22.096  1.00  0.00           N    
ATOM    801  N   MOL     2      -1.691  12.518  23.667  1.00  0.00           N    
ATOM    802  N   MOL     2      -2.691  15.614  24.471  1.00  0.00           N1-  
ATOM    803  N   MOL     2       4.953  15.970  24.826  1.00  0.00           N1-  
ATOM    804  N   MOL     2       5.653  17.365  23.256  1.00  0.00           N    
ATOM    805  H   MOL     2       0.597  17.492  18.842  1.00  0.00           H    
ATOM    806  H   MOL     2       5.901  16.451  19.869  1.00  0.00           H    
ATOM    807  H   MOL     2       7.507  12.645  19.549  1.00  0.00           H    
ATOM    808  H   MOL     2       2.203  11.604  18.523  1.00  0.00           H    
ATOM    809  H   MOL     2       5.436  11.589  23.815  1.00  0.00           H    
ATOM    810  H   MOL     2       0.132  12.630  22.788  1.00  0.00           H    
ATOM    811  H   MOL     2      -1.474  16.435  23.108  1.00  0.00           H    
ATOM    812  H   MOL     2       3.830  17.476  24.134  1.00  0.00           H    
ATOM    813  O   MOL     2       1.756  10.431  22.269  1.00  0.00           O    
ATOM    814  O   MOL     2       3.862   9.991  22.806  1.00  0.00           O1-  
ATOM    815  O   MOL     2       2.206  15.278  24.654  1.00  0.00           O    
ATOM    816  O   MOL     2       0.100  14.838  24.117  1.00  0.00           O1-  
ATOM    817  O   MOL     2       4.277  18.649  20.388  1.00  0.00           O1-  
ATOM    818  O   MOL     2       2.171  19.089  19.851  1.00  0.00           O    
ATOM    819  O   MOL     2       3.827  13.803  18.003  1.00  0.00           O1-  
ATOM    820  O   MOL     2       5.933  14.243  18.540  1.00  0.00           O    
ATOM    821 Zn   MOL     2       0.389  10.253  20.789  1.00  0.00          Zn2+  
ATOM    822 Zn   MOL     2       7.715  15.100  17.602  1.00  0.00          Zn2+  
ATOM    823 Zn   MOL     2       5.644  18.828  21.868  1.00  0.00          Zn2+  
ATOM    824 Zn   MOL     2      -1.682  13.981  25.055  1.00  0.00          Zn2+  
ATOM    825  C   MOL     2      -0.250  17.465  19.271  1.00  0.00           C    
ATOM    826  C   MOL     2       6.730  16.911  19.820  1.00  0.00           C    
ATOM    827  C   MOL     2       2.900   9.992  22.024  1.00  0.00           C    
ATOM    828  C   MOL     2       8.354  12.618  19.121  1.00  0.00           C    
ATOM    829  C   MOL     2       1.373  12.065  18.571  1.00  0.00           C    
ATOM    830  C   MOL     2       1.062  14.839  24.899  1.00  0.00           C    
ATOM    831  C   MOL     2       6.283  11.616  23.386  1.00  0.00           C    
ATOM    832  C   MOL     2      -0.697  12.169  22.837  1.00  0.00           C    
ATOM    833  C   MOL     2       3.133  19.088  20.633  1.00  0.00           C    
ATOM    834  C   MOL     2      -2.321  16.462  23.536  1.00  0.00           C    
ATOM    835  C   MOL     2       4.659  17.016  24.086  1.00  0.00           C    
ATOM    836  C   MOL     2       4.971  14.242  17.758  1.00  0.00           C    
ATOM    837  N   MOL     2      -4.762  18.313  28.736  1.00  0.00           N    
ATOM    838  N   MOL     2       2.883  17.957  29.092  1.00  0.00           N1-  
ATOM    839  N   MOL     2       3.583  16.562  27.521  1.00  0.00           N    
ATOM    840  N   MOL     2       4.582  13.466  26.718  1.00  0.00           N1-  
ATOM    841  N   MOL     2      -3.062  13.110  26.362  1.00  0.00           N    
ATOM    842  N   MOL     2      -3.762  11.716  27.933  1.00  0.00           N    
ATOM    843  N   MOL     2       2.512  10.768  30.984  1.00  0.00           N1-  
ATOM    844  N   MOL     2      -5.133  11.123  30.628  1.00  0.00           N    
ATOM    845  N   MOL     2      -5.833  12.518  32.198  1.00  0.00           N    
ATOM    846  N   MOL     2      -6.833  15.614  33.002  1.00  0.00           N    
ATOM    847  N   MOL     2       0.812  15.970  33.358  1.00  0.00           N    
ATOM    848  N   MOL     2       1.512  17.365  31.787  1.00  0.00           N    
ATOM    849  H   MOL     2      -3.545  17.492  27.374  1.00  0.00           H    
ATOM    850  H   MOL     2       1.759  16.451  28.400  1.00  0.00           H    
ATOM    851  H   MOL     2       3.365  12.645  28.080  1.00  0.00           H    
ATOM    852  H   MOL     2      -1.939  11.604  27.054  1.00  0.00           H    
ATOM    853  H   MOL     2       1.294  11.589  32.346  1.00  0.00           H    
ATOM    854  H   MOL     2      -4.010  12.630  31.320  1.00  0.00           H    
ATOM    855  H   MOL     2      -5.615  16.435  31.640  1.00  0.00           H    
ATOM    856  H   MOL     2      -0.312  17.476  32.666  1.00  0.00           H    
ATOM    857  O   MOL     2      -2.386  10.431  30.800  1.00  0.00           O    
ATOM    858  O   MOL     2      -0.280   9.991  31.338  1.00  0.00           O1-  
ATOM    859  O   MOL     2      -1.936  15.278  33.185  1.00  0.00           O    
ATOM    860  O   MOL     2      -4.041  14.838  32.648  1.00  0.00           O1-  
ATOM    861  O   MOL     2       0.135  18.649  28.920  1.00  0.00           O    
ATOM    862  O   MOL     2      -1.971  19.089  28.382  1.00  0.00           O1-  
ATOM    863  O   MOL     2      -0.315  13.803  26.534  1.00  0.00           O1-  
ATOM    864  O   MOL     2       1.791  14.243  27.072  1.00  0.00           O    
ATOM    865 Zn   MOL     2      -3.753  10.253  29.321  1.00  0.00          Zn2+  
ATOM    866 Zn   MOL     2       3.573  15.100  26.133  1.00  0.00          Zn2+  
ATOM    867 Zn   MOL     2       1.502  18.828  30.399  1.00  0.00          Zn2+  
ATOM    868 Zn   MOL     2      -5.823  13.981  33.586  1.00  0.00          Zn2+  
ATOM    869  C   MOL     2      -4.392  17.465  27.802  1.00  0.00           C    
ATOM    870  C   MOL     2       2.589  16.911  28.352  1.00  0.00           C    
ATOM    871  C   MOL     2      -1.242   9.992  30.555  1.00  0.00           C    
ATOM    872  C   MOL     2       4.212  12.618  27.652  1.00  0.00           C    
ATOM    873  C   MOL     2      -2.768  12.065  27.103  1.00  0.00           C    
ATOM    874  C   MOL     2      -3.080  14.839  33.430  1.00  0.00           C    
ATOM    875  C   MOL     2       2.141  11.616  31.918  1.00  0.00           C    
ATOM    876  C   MOL     2      -4.839  12.169  31.368  1.00  0.00           C    
ATOM    877  C   MOL     2      -1.009  19.088  29.165  1.00  0.00           C    
ATOM    878  C   MOL     2      -6.462  16.462  32.068  1.00  0.00           C    
ATOM    879  C   MOL     2       0.518  17.016  32.617  1.00  0.00           C    
ATOM    880  C   MOL     2       0.829  14.242  26.290  1.00  0.00           C    
ATOM    881  N   MOL     2       7.663  28.006   3.142  1.00  0.00           N1-  
ATOM    882  N   MOL     2      15.308  27.651   3.498  1.00  0.00           N1-  
ATOM    883  N   MOL     2      16.008  26.256   1.927  1.00  0.00           N    
ATOM    884  N   MOL     2      17.008  23.160   1.124  1.00  0.00           N1-  
ATOM    885  N   MOL     2       9.363  22.804   0.768  1.00  0.00           N    
ATOM    886  N   MOL     2       8.663  21.409   2.338  1.00  0.00           N    
ATOM    887  N   MOL     2      14.937  20.461   5.389  1.00  0.00           N1-  
ATOM    888  N   MOL     2       7.292  20.817   5.034  1.00  0.00           N    
ATOM    889  N   MOL     2       6.592  22.212   6.604  1.00  0.00           N    
ATOM    890  N   MOL     2       5.592  25.308   7.408  1.00  0.00           N    
ATOM    891  N   MOL     2      13.237  25.664   7.764  1.00  0.00           N1-  
ATOM    892  N   MOL     2      13.937  27.058   6.193  1.00  0.00           N    
ATOM    893  H   MOL     2       8.881  27.185   1.780  1.00  0.00           H    
ATOM    894  H   MOL     2      14.184  26.144   2.806  1.00  0.00           H    
ATOM    895  H   MOL     2      15.790  22.339   2.486  1.00  0.00           H    
ATOM    896  H   MOL     2      10.486  21.298   1.460  1.00  0.00           H    
ATOM    897  H   MOL     2      13.719  21.282   6.752  1.00  0.00           H    
ATOM    898  H   MOL     2       8.415  22.323   5.725  1.00  0.00           H    
ATOM    899  H   MOL     2       6.810  26.129   6.045  1.00  0.00           H    
ATOM    900  H   MOL     2      12.113  27.170   7.072  1.00  0.00           H    
ATOM    901  O   MOL     2      10.039  20.125   5.206  1.00  0.00           O1-  
ATOM    902  O   MOL     2      12.145  19.685   5.743  1.00  0.00           O    
ATOM    903  O   MOL     2      10.489  24.971   7.591  1.00  0.00           O    
ATOM    904  O   MOL     2       8.384  24.531   7.054  1.00  0.00           O1-  
ATOM    905  O   MOL     2      12.560  28.343   3.326  1.00  0.00           O    
ATOM    906  O   MOL     2      10.455  28.783   2.788  1.00  0.00           O1-  
ATOM    907  O   MOL     2      12.110  23.496   0.940  1.00  0.00           O    
ATOM    908  O   MOL     2      14.216  23.936   1.478  1.00  0.00           O1-  
ATOM    909 Zn   MOL     2       8.673  19.946   3.726  1.00  0.00          Zn2+  
ATOM    910 Zn   MOL     2      15.998  24.793   0.539  1.00  0.00          Zn2+  
ATOM    911 Zn   MOL     2      13.927  28.521   4.805  1.00  0.00          Zn2+  
ATOM    912 Zn   MOL     2       6.602  23.674   7.992  1.00  0.00          Zn2+  
ATOM    913  C   MOL     2       8.034  27.158   2.208  1.00  0.00           C    
ATOM    914  C   MOL     2      15.014  26.605   2.757  1.00  0.00           C    
ATOM    915  C   MOL     2      11.183  19.686   4.961  1.00  0.00           C    
ATOM    916  C   MOL     2      16.637  22.312   2.058  1.00  0.00           C    
ATOM    917  C   MOL     2       9.657  21.758   1.508  1.00  0.00           C    
ATOM    918  C   MOL     2       9.345  24.532   7.836  1.00  0.00           C    
ATOM    919  C   MOL     2      14.566  21.309   6.323  1.00  0.00           C    
ATOM    920  C   MOL     2       7.586  21.863   5.774  1.00  0.00           C    
ATOM    921  C   MOL     2      11.416  28.782   3.570  1.00  0.00           C    
ATOM    922  C   MOL     2       5.963  26.156   6.474  1.00  0.00           C    
ATOM    923  C   MOL     2      12.943  26.709   7.023  1.00  0.00           C    
ATOM    924  C   MOL     2      13.254  23.935   0.695  1.00  0.00           C    
ATOM    925  N   MOL     2       3.521  28.006  11.674  1.00  0.00           N    
ATOM    926  N   MOL     2      11.166  27.651  12.029  1.00  0.00           N    
ATOM    927  N   MOL     2      11.866  26.256  10.459  1.00  0.00           N    
ATOM    928  N   MOL     2      12.866  23.160   9.655  1.00  0.00           N1-  
ATOM    929  N   MOL     2       5.221  22.804   9.299  1.00  0.00           N    
ATOM    930  N   MOL     2       4.521  21.409  10.870  1.00  0.00           N    
ATOM    931  N   MOL     2      10.795  20.461  13.921  1.00  0.00           N1-  
ATOM    932  N   MOL     2       3.150  20.817  13.565  1.00  0.00           N    
ATOM    933  N   MOL     2       2.450  22.212  15.136  1.00  0.00           N    
ATOM    934  N   MOL     2       1.450  25.308  15.939  1.00  0.00           N    
ATOM    935  N   MOL     2       9.095  25.664  16.295  1.00  0.00           N1-  
ATOM    936  N   MOL     2       9.795  27.058  14.724  1.00  0.00           N    
ATOM    937  H   MOL     2       4.739  27.185  10.311  1.00  0.00           H    
ATOM    938  H   MOL     2      10.043  26.144  11.337  1.00  0.00           H    
ATOM    939  H   MOL     2      11.648  22.339  11.017  1.00  0.00           H    
ATOM    940  H   MOL     2       6.344  21.298   9.991  1.00  0.00           H    
ATOM    941  H   MOL     2       9.577  21.282  15.283  1.00  0.00           H    
ATOM    942  H   MOL     2       4.274  22.323  14.257  1.00  0.00           H    
ATOM    943  H   MOL     2       2.668  26.129  14.577  1.00  0.00           H    
ATOM    944  H   MOL     2       7.972  27.170  15.603  1.00  0.00           H    
ATOM    945  O   MOL     2       5.898  20.125  13.737  1.00  0.00           O    
ATOM    946  O   MOL     2       8.003  19.685  14.275  1.00  0.00           O1-  
ATOM    947  O   MOL     2       6.348  24.971  16.123  1.00  0.00           O    
ATOM    948  O   MOL     2       4.242  24.531  15.585  1.00  0.00           O1-  
ATOM    949  O   MOL     2       8.419  28.343  11.857  1.00  0.00           O    
ATOM    950  O   MOL     2       6.313  28.783  11.319  1.00  0.00           O1-  
ATOM    951  O   MOL     2       7.969  23.496   9.472  1.00  0.00           O    
ATOM    952  O   MOL     2      10.074  23.936  10.009  1.00  0.00           O1-  
ATOM    953 Zn   MOL     2       4.531  19.946  12.258  1.00  0.00          Zn2+  
ATOM    954 Zn   MOL     2      11.856  24.793   9.071  1.00  0.00          Zn2+  
ATOM    955 Zn   MOL     2       9.785  28.521  13.336  1.00  0.00          Zn2+  
ATOM    956 Zn   MOL     2       2.460  23.674  16.524  1.00  0.00          Zn2+  
ATOM    957  C   MOL     2       3.892  27.158  10.739  1.00  0.00           C    
ATOM    958  C   MOL     2      10.872  26.605  11.289  1.00  0.00           C    
ATOM    959  C   MOL     2       7.042  19.686  13.492  1.00  0.00           C    
ATOM    960  C   MOL     2      12.495  22.312  10.589  1.00  0.00           C    
ATOM    961  C   MOL     2       5.515  21.758  10.040  1.00  0.00           C    
ATOM    962  C   MOL     2       5.204  24.532  16.368  1.00  0.00           C    
ATOM    963  C   MOL     2      10.424  21.309  14.855  1.00  0.00           C    
ATOM    964  C   MOL     2       3.444  21.863  14.305  1.00  0.00           C    
ATOM    965  C   MOL     2       7.275  28.782  12.102  1.00  0.00           C    
ATOM    966  C   MOL     2       1.821  26.156  15.005  1.00  0.00           C    
ATOM    967  C   MOL     2       8.801  26.709  15.554  1.00  0.00           C    
ATOM    968  C   MOL     2       9.113  23.935   9.227  1.00  0.00           C    
ATOM    969  N   MOL     2      -0.620  28.006  20.205  1.00  0.00           N    
ATOM    970  N   MOL     2       7.024  27.651  20.561  1.00  0.00           N1-  
ATOM    971  N   MOL     2       7.724  26.256  18.990  1.00  0.00           N    
ATOM    972  N   MOL     2       8.724  23.160  18.186  1.00  0.00           N1-  
ATOM    973  N   MOL     2       1.079  22.804  17.831  1.00  0.00           N    
ATOM    974  N   MOL     2       0.379  21.409  19.401  1.00  0.00           N    
ATOM    975  N   MOL     2       6.653  20.461  22.452  1.00  0.00           N1-  
ATOM    976  N   MOL     2      -0.991  20.817  22.096  1.00  0.00           N    
ATOM    977  N   MOL     2      -1.691  22.212  23.667  1.00  0.00           N    
ATOM    978  N   MOL     2      -2.691  25.308  24.471  1.00  0.00           N    
ATOM    979  N   MOL     2       4.953  25.664  24.826  1.00  0.00           N1-  
ATOM    980  N   MOL     2       5.653  27.058  23.256  1.00  0.00           N    
ATOM    981  H   MOL     2       0.597  27.185  18.842  1.00  0.00           H    
ATOM    982  H   MOL     2       5.901  26.144  19.869  1.00  0.00           H    
ATOM    983  H   MOL     2       7.507  22.339  19.549  1.00  0.00           H    
ATOM    984  H   MOL     2       2.203  21.298  18.523  1.00  0.00           H    
ATOM    985  H   MOL     2       5.436  21.282  23.815  1.00  0.00           H    
ATOM    986  H   MOL     2       0.132  22.323  22.788  1.00  0.00           H    
ATOM    987  H   MOL     2      -1.474  26.129  23.108  1.00  0.00           H    
ATOM    988  H   MOL     2       3.830  27.170  24.134  1.00  0.00           H    
ATOM    989  O   MOL     2       1.756  20.125  22.269  1.00  0.00           O    
ATOM    990  O   MOL     2       3.862  19.685  22.806  1.00  0.00           O1-  
ATOM    991  O   MOL     2       2.206  24.971  24.654  1.00  0.00           O    
ATOM    992  O   MOL     2       0.100  24.531  24.117  1.00  0.00           O1-  
ATOM    993  O   MOL     2       4.277  28.343  20.388  1.00  0.00           O1-  
ATOM    994  O   MOL     2       2.171  28.783  19.851  1.00  0.00           O    
ATOM    995  O   MOL     2       3.827  23.496  18.003  1.00  0.00           O    
ATOM    996  O   MOL     2       5.933  23.936  18.540  1.00  0.00           O1-  
ATOM    997 Zn   MOL     2       0.389  19.946  20.789  1.00  0.00          Zn2+  
ATOM    998 Zn   MOL     2       7.715  24.793  17.602  1.00  0.00          Zn2+  
ATOM    999 Zn   MOL     2       5.644  28.521  21.868  1.00  0.00          Zn2+  
ATOM   1000 Zn   MOL     2      -1.682  23.674  25.055  1.00  0.00          Zn2+  
ATOM   1001  C   MOL     2      -0.250  27.158  19.271  1.00  0.00           C    
ATOM   1002  C   MOL     2       6.730  26.605  19.820  1.00  0.00           C    
ATOM   1003  C   MOL     2       2.900  19.686  22.024  1.00  0.00           C    
ATOM   1004  C   MOL     2       8.354  22.312  19.121  1.00  0.00           C    
ATOM   1005  C   MOL     2       1.373  21.758  18.571  1.00  0.00           C    
ATOM   1006  C   MOL     2       1.062  24.532  24.899  1.00  0.00           C    
ATOM   1007  C   MOL     2       6.283  21.309  23.386  1.00  0.00           C    
ATOM   1008  C   MOL     2      -0.697  21.863  22.837  1.00  0.00           C    
ATOM   1009  C   MOL     2       3.133  28.782  20.633  1.00  0.00           C    
ATOM   1010  C   MOL     2      -2.321  26.156  23.536  1.00  0.00           C    
ATOM   1011  C   MOL     2       4.659  26.709  24.086  1.00  0.00           C    
ATOM   1012  C   MOL     2       4.971  23.935  17.758  1.00  0.00           C    
ATOM   1013  N   MOL     2      -4.762  28.006  28.736  1.00  0.00           N    
ATOM   1014  N   MOL     2       2.883  27.651  29.092  1.00  0.00           N1-  
ATOM   1015  N   MOL     2       3.583  26.256  27.521  1.00  0.00           N    
ATOM   1016  N   MOL     2       4.582  23.160  26.718  1.00  0.00           N1-  
ATOM   1017  N   MOL     2      -3.062  22.804  26.362  1.00  0.00           N    
ATOM   1018  N   MOL     2      -3.762  21.409  27.933  1.00  0.00           N    
ATOM   1019  N   MOL     2       2.512  20.461  30.984  1.00  0.00           N1-  
ATOM   1020  N   MOL     2      -5.133  20.817  30.628  1.00  0.00           N    
ATOM   1021  N   MOL     2      -5.833  22.212  32.198  1.00  0.00           N    
ATOM   1022  N   MOL     2      -6.833  25.308  33.002  1.00  0.00           N1-  
ATOM   1023  N   MOL     2       0.812  25.664  33.358  1.00  0.00           N1-  
ATOM   1024  N   MOL     2       1.512  27.058  31.787  1.00  0.00           N    
ATOM   1025  H   MOL     2      -3.545  27.185  27.374  1.00  0.00           H    
ATOM   1026  H   MOL     2       1.759  26.144  28.400  1.00  0.00           H    
ATOM   1027  H   MOL     2       3.365  22.339  28.080  1.00  0.00           H    
ATOM   1028  H   MOL     2      -1.939  21.298  27.054  1.00  0.00           H    
ATOM   1029  H   MOL     2       1.294  21.282  32.346  1.00  0.00           H    
ATOM   1030  H   MOL     2      -4.010  22.323  31.320  1.00  0.00           H    
ATOM   1031  H   MOL     2      -5.615  26.129  31.640  1.00  0.00           H    
ATOM   1032  H   MOL     2      -0.312  27.170  32.666  1.00  0.00           H    
ATOM   1033  O   MOL     2      -2.386  20.125  30.800  1.00  0.00           O    
ATOM   1034  O   MOL     2      -0.280  19.685  31.338  1.00  0.00           O1-  
ATOM   1035  O   MOL     2      -1.936  24.971  33.185  1.00  0.00           O    
ATOM   1036  O   MOL     2      -4.041  24.531  32.648  1.00  0.00           O1-  
ATOM   1037  O   MOL     2       0.135  28.343  28.920  1.00  0.00           O    
ATOM   1038  O   MOL     2      -1.971  28.783  28.382  1.00  0.00           O1-  
ATOM   1039  O   MOL     2      -0.315  23.496  26.534  1.00  0.00           O    
ATOM   1040  O   MOL     2       1.791  23.936  27.072  1.00  0.00           O1-  
ATOM   1041 Zn   MOL     2      -3.753  19.946  29.321  1.00  0.00          Zn2+  
ATOM   1042 Zn   MOL     2       3.573  24.793  26.133  1.00  0.00          Zn2+  
ATOM   1043 Zn   MOL     2       1.502  28.521  30.399  1.00  0.00          Zn2+  
ATOM   1044 Zn   MOL     2      -5.823  23.674  33.586  1.00  0.00          Zn2+  
ATOM   1045  C   MOL     2      -4.392  27.158  27.802  1.00  0.00           C    
ATOM   1046  C   MOL     2       2.589  26.605  28.352  1.00  0.00           C    
ATOM   1047  C   MOL     2      -1.242  19.686  30.555  1.00  0.00           C    
ATOM   1048  C   MOL     2       4.212  22.312  27.652  1.00  0.00           C    
ATOM   1049  C   MOL     2      -2.768  21.758  27.103  1.00  0.00           C    
ATOM   1050  C   MOL     2      -3.080  24.532  33.430  1.00  0.00           C    
ATOM   1051  C   MOL     2       2.141  21.309  31.918  1.00  0.00           C    
ATOM   1052  C   MOL     2      -4.839  21.863  31.368  1.00  0.00           C    
ATOM   1053  C   MOL     2      -1.009  28.782  29.165  1.00  0.00           C    
ATOM   1054  C   MOL     2      -6.462  26.156  32.068  1.00  0.00           C    
ATOM   1055  C   MOL     2       0.518  26.709  32.617  1.00  0.00           C    
ATOM   1056  C   MOL     2       0.829  23.935  26.290  1.00  0.00           C    
ATOM   1057  N   MOL     2      16.577   8.619   3.142  1.00  0.00           N    
ATOM   1058  N   MOL     2      24.221   8.264   3.498  1.00  0.00           N1-  
ATOM   1059  N   MOL     2      24.922   6.869   1.927  1.00  0.00           N    
ATOM   1060  N   MOL     2      25.921   3.773   1.124  1.00  0.00           N1-  
ATOM   1061  N   MOL     2      18.277   3.417   0.768  1.00  0.00           N    
ATOM   1062  N   MOL     2      17.577   2.022   2.338  1.00  0.00           N    
ATOM   1063  N   MOL     2      23.851   1.074   5.389  1.00  0.00           N1-  
ATOM   1064  N   MOL     2      16.206   1.430   5.034  1.00  0.00           N    
ATOM   1065  N   MOL     2      15.506   2.825   6.604  1.00  0.00           N    
ATOM   1066  N   MOL     2      14.506   5.921   7.408  1.00  0.00           N    
ATOM   1067  N   MOL     2      22.151   6.277   7.764  1.00  0.00           N    
ATOM   1068  N   MOL     2      22.851   7.671   6.193  1.00  0.00           N    
ATOM   1069  H   MOL     2      17.794   7.798   1.780  1.00  0.00           H    
ATOM   1070  H   MOL     2      23.098   6.757   2.806  1.00  0.00           H    
ATOM   1071  H   MOL     2      24.704   2.952   2.486  1.00  0.00           H    
ATOM   1072  H   MOL     2      19.400   1.911   1.460  1.00  0.00           H    
ATOM   1073  H   MOL     2      22.633   1.895   6.752  1.00  0.00           H    
ATOM   1074  H   MOL     2      17.329   2.936   5.725  1.00  0.00           H    
ATOM   1075  H   MOL     2      15.724   6.742   6.045  1.00  0.00           H    
ATOM   1076  H   MOL     2      21.027   7.783   7.072  1.00  0.00           H    
ATOM   1077  O   MOL     2      18.953   0.738   5.206  1.00  0.00           O1-  
ATOM   1078  O   MOL     2      21.059   0.298   5.743  1.00  0.00           O    
ATOM   1079  O   MOL     2      19.403   5.584   7.591  1.00  0.00           O1-  
ATOM   1080  O   MOL     2      17.298   5.144   7.054  1.00  0.00           O    
ATOM   1081  O   MOL     2      21.474   8.956   3.326  1.00  0.00           O    
ATOM   1082  O   MOL     2      19.368   9.396   2.788  1.00  0.00           O1-  
ATOM   1083  O   MOL     2      21.024   4.109   0.940  1.00  0.00           O1-  
ATOM   1084  O   MOL     2      23.130   4.549   1.478  1.00  0.00           O    
ATOM   1085 Zn   MOL     2      17.586   0.559   3.726  1.00  0.00          Zn2+  
ATOM   1086 Zn   MOL     2      24.912   5.406   0.539  1.00  0.00          Zn2+  
ATOM   1087 Zn   MOL     2      22.841   9.134   4.805  1.00  0.00          Zn2+  
ATOM   1088 Zn   MOL     2      15.515   4.287   7.992  1.00  0.00          Zn2+  
ATOM   1089  C   MOL     2      16.947   7.771   2.208  1.00  0.00           C    
ATOM   1090  C   MOL     2      23.928   7.218   2.757  1.00  0.00           C    
ATOM   1091  C   MOL     2      20.097   0.299   4.961  1.00  0.00           C    
ATOM   1092  C   MOL     2      25.551   2.925   2.058  1.00  0.00           C    
ATOM   1093  C   MOL     2      18.571   2.371   1.508  1.00  0.00           C    
ATOM   1094  C   MOL     2      18.259   5.145   7.836  1.00  0.00           C    
ATOM   1095  C   MOL     2      23.480   1.922   6.323  1.00  0.00           C    
ATOM   1096  C   MOL     2      16.500   2.476   5.774  1.00  0.00           C    
ATOM   1097  C   MOL     2      20.330   9.395   3.570  1.00  0.00           C    
ATOM   1098  C   MOL     2      14.877   6.769   6.474  1.00  0.00           C    
ATOM   1099  C   MOL     2      21.857   7.322   7.023  1.00  0.00           C    
ATOM   1100  C   MOL     2      22.168   4.548   0.695  1.00  0.00           C    
ATOM   1101  N   MOL     2      12.435   8.619  11.674  1.00  0.00           N1-  
ATOM   1102  N   MOL     2      20.080   8.264  12.029  1.00  0.00           N1-  
ATOM   1103  N   MOL     2      20.780   6.869  10.459  1.00  0.00           N    
ATOM   1104  N   MOL     2      21.780   3.773   9.655  1.00  0.00           N1-  
ATOM   1105  N   MOL     2      14.135   3.417   9.299  1.00  0.00           N    
ATOM   1106  N   MOL     2      13.435   2.022  10.870  1.00  0.00           N    
ATOM   1107  N   MOL     2      19.709   1.074  13.921  1.00  0.00           N1-  
ATOM   1108  N   MOL     2      12.064   1.430  13.565  1.00  0.00           N    
ATOM   1109  N   MOL     2      11.364   2.825  15.136  1.00  0.00           N    
ATOM   1110  N   MOL     2      10.364   5.921  15.939  1.00  0.00           N    
ATOM   1111  N   MOL     2      18.009   6.277  16.295  1.00  0.00           N1-  
ATOM   1112  N   MOL     2      18.709   7.671  14.724  1.00  0.00           N    
ATOM   1113  H   MOL     2      13.653   7.798  10.311  1.00  0.00           H    
ATOM   1114  H   MOL     2      18.956   6.757  11.337  1.00  0.00           H    
ATOM   1115  H   MOL     2      20.562   2.952  11.017  1.00  0.00           H    
ATOM   1116  H   MOL     2      15.258   1.911   9.991  1.00  0.00           H    
ATOM   1117  H   MOL     2      18.491   1.895  15.283  1.00  0.00           H    
ATOM   1118  H   MOL     2      13.187   2.936  14.257  1.00  0.00           H    
ATOM   1119  H   MOL     2      11.582   6.742  14.577  1.00  0.00           H    
ATOM   1120  H   MOL     2      16.886   7.783  15.603  1.00  0.00           H    
ATOM   1121  O   MOL     2      14.811   0.738  13.737  1.00  0.00           O1-  
ATOM   1122  O   MOL     2      16.917   0.298  14.275  1.00  0.00           O    
ATOM   1123  O   MOL     2      15.262   5.584  16.123  1.00  0.00           O    
ATOM   1124  O   MOL     2      13.156   5.144  15.585  1.00  0.00           O1-  
ATOM   1125  O   MOL     2      17.332   8.956  11.857  1.00  0.00           O    
ATOM   1126  O   MOL     2      15.227   9.396  11.319  1.00  0.00           O1-  
ATOM   1127  O   MOL     2      16.882   4.109   9.472  1.00  0.00           O1-  
ATOM   1128  O   MOL     2      18.988   4.549  10.009  1.00  0.00           O    
ATOM   1129 Zn   MOL     2      13.445   0.559  12.258  1.00  0.00          Zn2+  
ATOM   1130 Zn   MOL     2      20.770   5.406   9.071  1.00  0.00          Zn2+  
ATOM   1131 Zn   MOL     2      18.699   9.134  13.336  1.00  0.00          Zn2+  
ATOM   1132 Zn   MOL     2      11.374   4.287  16.524  1.00  0.00          Zn2+  
ATOM   1133  C   MOL     2      12.806   7.771  10.739  1.00  0.00           C    
ATOM   1134  C   MOL     2      19.786   7.218  11.289  1.00  0.00           C    
ATOM   1135  C   MOL     2      15.955   0.299  13.492  1.00  0.00           C    
ATOM   1136  C   MOL     2      21.409   2.925  10.589  1.00  0.00           C    
ATOM   1137  C   MOL     2      14.429   2.371  10.040  1.00  0.00           C    
ATOM   1138  C   MOL     2      14.118   5.145  16.368  1.00  0.00           C    
ATOM   1139  C   MOL     2      19.338   1.922  14.855  1.00  0.00           C    
ATOM   1140  C   MOL     2      12.358   2.476  14.305  1.00  0.00           C    
ATOM   1141  C   MOL     2      16.188   9.395  12.102  1.00  0.00           C    
ATOM   1142  C   MOL     2      10.735   6.769  15.005  1.00  0.00           C    
ATOM   1143  C   MOL     2      17.715   7.322  15.554  1.00  0.00           C    
ATOM   1144  C   MOL     2      18.026   4.548   9.227  1.00  0.00           C    
ATOM   1145  N   MOL     2       8.293   8.619  20.205  1.00  0.00           N    
ATOM   1146  N   MOL     2      15.938   8.264  20.561  1.00  0.00           N    
ATOM   1147  N   MOL     2      16.638   6.869  18.990  1.00  0.00           N    
ATOM   1148  N   MOL     2      17.638   3.773  18.186  1.00  0.00           N1-  
ATOM   1149  N   MOL     2       9.993   3.417  17.831  1.00  0.00           N    
ATOM   1150  N   MOL     2       9.293   2.022  19.401  1.00  0.00           N    
ATOM   1151  N   MOL     2      15.567   1.074  22.452  1.00  0.00           N1-  
ATOM   1152  N   MOL     2       7.922   1.430  22.096  1.00  0.00           N    
ATOM   1153  N   MOL     2       7.222   2.825  23.667  1.00  0.00           N    
ATOM   1154  N   MOL     2       6.222   5.921  24.471  1.00  0.00           N    
ATOM   1155  N   MOL     2      13.867   6.277  24.826  1.00  0.00           N1-  
ATOM   1156  N   MOL     2      14.567   7.671  23.256  1.00  0.00           N    
ATOM   1157  H   MOL     2       9.511   7.798  18.842  1.00  0.00           H    
ATOM   1158  H   MOL     2      14.815   6.757  19.869  1.00  0.00           H    
ATOM   1159  H   MOL     2      16.420   2.952  19.549  1.00  0.00           H    
ATOM   1160  H   MOL     2      11.117   1.911  18.523  1.00  0.00           H    
ATOM   1161  H   MOL     2      14.349   1.895  23.815  1.00  0.00           H    
ATOM   1162  H   MOL     2       9.046   2.936  22.788  1.00  0.00           H    
ATOM   1163  H   MOL     2       7.440   6.742  23.108  1.00  0.00           H    
ATOM   1164  H   MOL     2      12.744   7.783  24.134  1.00  0.00           H    
ATOM   1165  O   MOL     2      10.670   0.738  22.269  1.00  0.00           O1-  
ATOM   1166  O   MOL     2      12.775   0.298  22.806  1.00  0.00           O    
ATOM   1167  O   MOL     2      11.120   5.584  24.654  1.00  0.00           O1-  
ATOM   1168  O   MOL     2       9.014   5.144  24.117  1.00  0.00           O    
ATOM   1169  O   MOL     2      13.191   8.956  20.388  1.00  0.00           O    
ATOM   1170  O   MOL     2      11.085   9.396  19.851  1.00  0.00           O1-  
ATOM   1171  O   MOL     2      12.741   4.109  18.003  1.00  0.00           O1-  
ATOM   1172  O   MOL     2      14.846   4.549  18.540  1.00  0.00           O    
ATOM   1173 Zn   MOL     2       9.303   0.559  20.789  1.00  0.00          Zn2+  
ATOM   1174 Zn   MOL     2      16.628   5.406  17.602  1.00  0.00          Zn2+  
ATOM   1175 Zn   MOL     2      14.558   9.134  21.868  1.00  0.00          Zn2+  
ATOM   1176 Zn   MOL     2       7.232   4.287  25.055  1.00  0.00          Zn2+  
ATOM   1177  C   MOL     2       8.664   7.771  19.271  1.00  0.00           C    
ATOM   1178  C   MOL     2      15.644   7.218  19.820  1.00  0.00           C    
ATOM   1179  C   MOL     2      11.814   0.299  22.024  1.00  0.00           C    
ATOM   1180  C   MOL     2      17.267   2.925  19.121  1.00  0.00           C    
ATOM   1181  C   MOL     2      10.287   2.371  18.571  1.00  0.00           C    
ATOM   1182  C   MOL     2       9.976   5.145  24.899  1.00  0.00           C    
ATOM   1183  C   MOL     2      15.197   1.922  23.386  1.00  0.00           C    
ATOM   1184  C   MOL     2       8.216   2.476  22.837  1.00  0.00           C    
ATOM   1185  C   MOL     2      12.047   9.395  20.633  1.00  0.00           C    
ATOM   1186  C   MOL     2       6.593   6.769  23.536  1.00  0.00           C    
ATOM   1187  C   MOL     2      13.573   7.322  24.086  1.00  0.00           C    
ATOM   1188  C   MOL     2      13.885   4.548  17.758  1.00  0.00           C    
ATOM   1189  N   MOL     2       4.152   8.619  28.736  1.00  0.00           N    
ATOM   1190  N   MOL     2      11.796   8.264  29.092  1.00  0.00           N1-  
ATOM   1191  N   MOL     2      12.496   6.869  27.521  1.00  0.00           N    
ATOM   1192  N   MOL     2      13.496   3.773  26.718  1.00  0.00           N1-  
ATOM   1193  N   MOL     2       5.852   3.417  26.362  1.00  0.00           N    
ATOM   1194  N   MOL     2       5.151   2.022  27.933  1.00  0.00           N    
ATOM   1195  N   MOL     2      11.425   1.074  30.984  1.00  0.00           N1-  
ATOM   1196  N   MOL     2       3.781   1.430  30.628  1.00  0.00           N    
ATOM   1197  N   MOL     2       3.081   2.825  32.198  1.00  0.00           N    
ATOM   1198  N   MOL     2       2.081   5.921  33.002  1.00  0.00           N    
ATOM   1199  N   MOL     2       9.725   6.277  33.358  1.00  0.00           N1-  
ATOM   1200  N   MOL     2      10.426   7.671  31.787  1.00  0.00           N    
ATOM   1201  H   MOL     2       5.369   7.798  27.374  1.00  0.00           H    
ATOM   1202  H   MOL     2      10.673   6.757  28.400  1.00  0.00           H    
ATOM   1203  H   MOL     2      12.279   2.952  28.080  1.00  0.00           H    
ATOM   1204  H   MOL     2       6.975   1.911  27.054  1.00  0.00           H    
ATOM   1205  H   MOL     2      10.208   1.895  32.346  1.00  0.00           H    
ATOM   1206  H   MOL     2       4.904   2.936  31.320  1.00  0.00           H    
ATOM   1207  H   MOL     2       3.298   6.742  31.640  1.00  0.00           H    
ATOM   1208  H   MOL     2       8.602   7.783  32.666  1.00  0.00           H    
ATOM   1209  O   MOL     2       6.528   0.738  30.800  1.00  0.00           O1-  
ATOM   1210  O   MOL     2       8.634   0.298  31.338  1.00  0.00           O    
ATOM   1211  O   MOL     2       6.978   5.584  33.185  1.00  0.00           O1-  
ATOM   1212  O   MOL     2       4.872   5.144  32.648  1.00  0.00           O    
ATOM   1213  O   MOL     2       9.049   8.956  28.920  1.00  0.00           O1-  
ATOM   1214  O   MOL     2       6.943   9.396  28.382  1.00  0.00           O    
ATOM   1215  O   MOL     2       8.599   4.109  26.534  1.00  0.00           O1-  
ATOM   1216  O   MOL     2      10.705   4.549  27.072  1.00  0.00           O    
ATOM   1217 Zn   MOL     2       5.161   0.559  29.321  1.00  0.00          Zn2+  
ATOM   1218 Zn   MOL     2      12.487   5.406  26.133  1.00  0.00          Zn2+  
ATOM   1219 Zn   MOL     2      10.416   9.134  30.399  1.00  0.00          Zn2+  
ATOM   1220 Zn   MOL     2       3.090   4.287  33.586  1.00  0.00          Zn2+  
ATOM   1221  C   MOL     2       4.522   7.771  27.802  1.00  0.00           C    
ATOM   1222  C   MOL     2      11.502   7.218  28.352  1.00  0.00           C    
ATOM   1223  C   MOL     2       7.672   0.299  30.555  1.00  0.00           C    
ATOM   1224  C   MOL     2      13.126   2.925  27.652  1.00  0.00           C    
ATOM   1225  C   MOL     2       6.145   2.371  27.103  1.00  0.00           C    
ATOM   1226  C   MOL     2       5.834   5.145  33.430  1.00  0.00           C    
ATOM   1227  C   MOL     2      11.055   1.922  31.918  1.00  0.00           C    
ATOM   1228  C   MOL     2       4.075   2.476  31.368  1.00  0.00           C    
ATOM   1229  C   MOL     2       7.905   9.395  29.165  1.00  0.00           C    
ATOM   1230  C   MOL     2       2.451   6.769  32.068  1.00  0.00           C    
ATOM   1231  C   MOL     2       9.432   7.322  32.617  1.00  0.00           C    
ATOM   1232  C   MOL     2       9.743   4.548  26.290  1.00  0.00           C    
ATOM   1233  N   MOL     2      16.577  18.313   3.142  1.00  0.00           N    
ATOM   1234  N   MOL     2      24.221  17.957   3.498  1.00  0.00           N1-  
ATOM   1235  N   MOL     2      24.922  16.562   1.927  1.00  0.00           N    
ATOM   1236  N   MOL     2      25.921  13.466   1.124  1.00  0.00           N1-  
ATOM   1237  N   MOL     2      18.277  13.110   0.768  1.00  0.00           N    
ATOM   1238  N   MOL     2      17.577  11.716   2.338  1.00  0.00           N    
ATOM   1239  N   MOL     2      23.851  10.768   5.389  1.00  0.00           N1-  
ATOM   1240  N   MOL     2      16.206  11.123   5.034  1.00  0.00           N    
ATOM   1241  N   MOL     2      15.506  12.518   6.604  1.00  0.00           N    
ATOM   1242  N   MOL     2      14.506  15.614   7.408  1.00  0.00           N    
ATOM   1243  N   MOL     2      22.151  15.970   7.764  1.00  0.00           N1-  
ATOM   1244  N   MOL     2      22.851  17.365   6.193  1.00  0.00           N    
ATOM   1245  H   MOL     2      17.794  17.492   1.780  1.00  0.00           H    
ATOM   1246  H   MOL     2      23.098  16.451   2.806  1.00  0.00           H    
ATOM   1247  H   MOL     2      24.704  12.645   2.486  1.00  0.00           H    
ATOM   1248  H   MOL     2      19.400  11.604   1.460  1.00  0.00           H    
ATOM   1249  H   MOL     2      22.633  11.589   6.752  1.00  0.00           H    
ATOM   1250  H   MOL     2      17.329  12.630   5.725  1.00  0.00           H    
ATOM   1251  H   MOL     2      15.724  16.435   6.045  1.00  0.00           H    
ATOM   1252  H   MOL     2      21.027  17.476   7.072  1.00  0.00           H    
ATOM   1253  O   MOL     2      18.953  10.431   5.206  1.00  0.00           O1-  
ATOM   1254  O   MOL     2      21.059   9.991   5.743  1.00  0.00           O    
ATOM   1255  O   MOL     2      19.403  15.278   7.591  1.00  0.00           O    
ATOM   1256  O   MOL     2      17.298  14.838   7.054  1.00  0.00           O1-  
ATOM   1257  O   MOL     2      21.474  18.649   3.326  1.00  0.00           O    
ATOM   1258  O   MOL     2      19.368  19.089   2.788  1.00  0.00           O1-  
ATOM   1259  O   MOL     2      21.024  13.803   0.940  1.00  0.00           O1-  
ATOM   1260  O   MOL     2      23.130  14.243   1.478  1.00  0.00           O    
ATOM   1261 Zn   MOL     2      17.586  10.253   3.726  1.00  0.00          Zn2+  
ATOM   1262 Zn   MOL     2      24.912  15.100   0.539  1.00  0.00          Zn2+  
ATOM   1263 Zn   MOL     2      22.841  18.828   4.805  1.00  0.00          Zn2+  
ATOM   1264 Zn   MOL     2      15.515  13.981   7.992  1.00  0.00          Zn2+  
ATOM   1265  C   MOL     2      16.947  17.465   2.208  1.00  0.00           C    
ATOM   1266  C   MOL     2      23.928  16.911   2.757  1.00  0.00           C    
ATOM   1267  C   MOL     2      20.097   9.992   4.961  1.00  0.00           C    
ATOM   1268  C   MOL     2      25.551  12.618   2.058  1.00  0.00           C    
ATOM   1269  C   MOL     2      18.571  12.065   1.508  1.00  0.00           C    
ATOM   1270  C   MOL     2      18.259  14.839   7.836  1.00  0.00           C    
ATOM   1271  C   MOL     2      23.480  11.616   6.323  1.00  0.00           C    
ATOM   1272  C   MOL     2      16.500  12.169   5.774  1.00  0.00           C    
ATOM   1273  C   MOL     2      20.330  19.088   3.570  1.00  0.00           C    
ATOM   1274  C   MOL     2      14.877  16.462   6.474  1.00  0.00           C    
ATOM   1275  C   MOL     2      21.857  17.016   7.023  1.00  0.00           C    
ATOM   1276  C   MOL     2      22.168  14.242   0.695  1.00  0.00           C    
ATOM   1277  N   MOL     2      12.435  18.313  11.674  1.00  0.00           N    
ATOM   1278  N   MOL     2      20.080  17.957  12.029  1.00  0.00           N1-  
ATOM   1279  N   MOL     2      20.780  16.562  10.459  1.00  0.00           N    
ATOM   1280  N   MOL     2      21.780  13.466   9.655  1.00  0.00           N1-  
ATOM   1281  N   MOL     2      14.135  13.110   9.299  1.00  0.00           N    
ATOM   1282  N   MOL     2      13.435  11.716  10.870  1.00  0.00           N    
ATOM   1283  N   MOL     2      19.709  10.768  13.921  1.00  0.00           N1-  
ATOM   1284  N   MOL     2      12.064  11.123  13.565  1.00  0.00           N    
ATOM   1285  N   MOL     2      11.364  12.518  15.136  1.00  0.00           N    
ATOM   1286  N   MOL     2      10.364  15.614  15.939  1.00  0.00           N    
ATOM   1287  N   MOL     2      18.009  15.970  16.295  1.00  0.00           N1-  
ATOM   1288  N   MOL     2      18.709  17.365  14.724  1.00  0.00           N    
ATOM   1289  H   MOL     2      13.653  17.492  10.311  1.00  0.00           H    
ATOM   1290  H   MOL     2      18.956  16.451  11.337  1.00  0.00           H    
ATOM   1291  H   MOL     2      20.562  12.645  11.017  1.00  0.00           H    
ATOM   1292  H   MOL     2      15.258  11.604   9.991  1.00  0.00           H    
ATOM   1293  H   MOL     2      18.491  11.589  15.283  1.00  0.00           H    
ATOM   1294  H   MOL     2      13.187  12.630  14.257  1.00  0.00           H    
ATOM   1295  H   MOL     2      11.582  16.435  14.577  1.00  0.00           H    
ATOM   1296  H   MOL     2      16.886  17.476  15.603  1.00  0.00           H    
ATOM   1297  O   MOL     2      14.811  10.431  13.737  1.00  0.00           O1-  
ATOM   1298  O   MOL     2      16.917   9.991  14.275  1.00  0.00           O    
ATOM   1299  O   MOL     2      15.262  15.278  16.123  1.00  0.00           O    
ATOM   1300  O   MOL     2      13.156  14.838  15.585  1.00  0.00           O1-  
ATOM   1301  O   MOL     2      17.332  18.649  11.857  1.00  0.00           O    
ATOM   1302  O   MOL     2      15.227  19.089  11.319  1.00  0.00           O1-  
ATOM   1303  O   MOL     2      16.882  13.803   9.472  1.00  0.00           O1-  
ATOM   1304  O   MOL     2      18.988  14.243  10.009  1.00  0.00           O    
ATOM   1305 Zn   MOL     2      13.445  10.253  12.258  1.00  0.00          Zn2+  
ATOM   1306 Zn   MOL     2      20.770  15.100   9.071  1.00  0.00          Zn2+  
ATOM   1307 Zn   MOL     2      18.699  18.828  13.336  1.00  0.00          Zn2+  
ATOM   1308 Zn   MOL     2      11.374  13.981  16.524  1.00  0.00          Zn2+  
ATOM   1309  C   MOL     2      12.806  17.465  10.739  1.00  0.00           C    
ATOM   1310  C   MOL     2      19.786  16.911  11.289  1.00  0.00           C    
ATOM   1311  C   MOL     2      15.955   9.992  13.492  1.00  0.00           C    
ATOM   1312  C   MOL     2      21.409  12.618  10.589  1.00  0.00           C    
ATOM   1313  C   MOL     2      14.429  12.065  10.040  1.00  0.00           C    
ATOM   1314  C   MOL     2      14.118  14.839  16.368  1.00  0.00           C    
ATOM   1315  C   MOL     2      19.338  11.616  14.855  1.00  0.00           C    
ATOM   1316  C   MOL     2      12.358  12.169  14.305  1.00  0.00           C    
ATOM   1317  C   MOL     2      16.188  19.088  12.102  1.00  0.00           C    
ATOM   1318  C   MOL     2      10.735  16.462  15.005  1.00  0.00           C    
ATOM   1319  C   MOL     2      17.715  17.016  15.554  1.00  0.00           C    
ATOM   1320  C   MOL     2      18.026  14.242   9.227  1.00  0.00           C    
ATOM   1321  N   MOL     2       8.293  18.313  20.205  1.00  0.00           N    
ATOM   1322  N   MOL     2      15.938  17.957  20.561  1.00  0.00           N1-  
ATOM   1323  N   MOL     2      16.638  16.562  18.990  1.00  0.00           N    
ATOM   1324  N   MOL     2      17.638  13.466  18.186  1.00  0.00           N1-  
ATOM   1325  N   MOL     2       9.993  13.110  17.831  1.00  0.00           N    
ATOM   1326  N   MOL     2       9.293  11.716  19.401  1.00  0.00           N    
ATOM   1327  N   MOL     2      15.567  10.768  22.452  1.00  0.00           N1-  
ATOM   1328  N   MOL     2       7.922  11.123  22.096  1.00  0.00           N    
ATOM   1329  N   MOL     2       7.222  12.518  23.667  1.00  0.00           N    
ATOM   1330  N   MOL     2       6.222  15.614  24.471  1.00  0.00           N    
ATOM   1331  N   MOL     2      13.867  15.970  24.826  1.00  0.00           N1-  
ATOM   1332  N   MOL     2      14.567  17.365  23.256  1.00  0.00           N    
ATOM   1333  H   MOL     2       9.511  17.492  18.842  1.00  0.00           H    
ATOM   1334  H   MOL     2      14.815  16.451  19.869  1.00  0.00           H    
ATOM   1335  H   MOL     2      16.420  12.645  19.549  1.00  0.00           H    
ATOM   1336  H   MOL     2      11.117  11.604  18.523  1.00  0.00           H    
ATOM   1337  H   MOL     2      14.349  11.589  23.815  1.00  0.00           H    
ATOM   1338  H   MOL     2       9.046  12.630  22.788  1.00  0.00           H    
ATOM   1339  H   MOL     2       7.440  16.435  23.108  1.00  0.00           H    
ATOM   1340  H   MOL     2      12.744  17.476  24.134  1.00  0.00           H    
ATOM   1341  O   MOL     2      10.670  10.431  22.269  1.00  0.00           O1-  
ATOM   1342  O   MOL     2      12.775   9.991  22.806  1.00  0.00           O    
ATOM   1343  O   MOL     2      11.120  15.278  24.654  1.00  0.00           O    
ATOM   1344  O   MOL     2       9.014  14.838  24.117  1.00  0.00           O1-  
ATOM   1345  O   MOL     2      13.191  18.649  20.388  1.00  0.00           O    
ATOM   1346  O   MOL     2      11.085  19.089  19.851  1.00  0.00           O1-  
ATOM   1347  O   MOL     2      12.741  13.803  18.003  1.00  0.00           O1-  
ATOM   1348  O   MOL     2      14.846  14.243  18.540  1.00  0.00           O    
ATOM   1349 Zn   MOL     2       9.303  10.253  20.789  1.00  0.00          Zn2+  
ATOM   1350 Zn   MOL     2      16.628  15.100  17.602  1.00  0.00          Zn2+  
ATOM   1351 Zn   MOL     2      14.558  18.828  21.868  1.00  0.00          Zn2+  
ATOM   1352 Zn   MOL     2       7.232  13.981  25.055  1.00  0.00          Zn2+  
ATOM   1353  C   MOL     2       8.664  17.465  19.271  1.00  0.00           C    
ATOM   1354  C   MOL     2      15.644  16.911  19.820  1.00  0.00           C    
ATOM   1355  C   MOL     2      11.814   9.992  22.024  1.00  0.00           C    
ATOM   1356  C   MOL     2      17.267  12.618  19.121  1.00  0.00           C    
ATOM   1357  C   MOL     2      10.287  12.065  18.571  1.00  0.00           C    
ATOM   1358  C   MOL     2       9.976  14.839  24.899  1.00  0.00           C    
ATOM   1359  C   MOL     2      15.197  11.616  23.386  1.00  0.00           C    
ATOM   1360  C   MOL     2       8.216  12.169  22.837  1.00  0.00           C    
ATOM   1361  C   MOL     2      12.047  19.088  20.633  1.00  0.00           C    
ATOM   1362  C   MOL     2       6.593  16.462  23.536  1.00  0.00           C    
ATOM   1363  C   MOL     2      13.573  17.016  24.086  1.00  0.00           C    
ATOM   1364  C   MOL     2      13.885  14.242  17.758  1.00  0.00           C    
ATOM   1365  N   MOL     2       4.152  18.313  28.736  1.00  0.00           N    
ATOM   1366  N   MOL     2      11.796  17.957  29.092  1.00  0.00           N1-  
ATOM   1367  N   MOL     2      12.496  16.562  27.521  1.00  0.00           N    
ATOM   1368  N   MOL     2      13.496  13.466  26.718  1.00  0.00           N1-  
ATOM   1369  N   MOL     2       5.852  13.110  26.362  1.00  0.00           N    
ATOM   1370  N   MOL     2       5.151  11.716  27.933  1.00  0.00           N    
ATOM   1371  N   MOL     2      11.425  10.768  30.984  1.00  0.00           N1-  
ATOM   1372  N   MOL     2       3.781  11.123  30.628  1.00  0.00           N    
ATOM   1373  N   MOL     2       3.081  12.518  32.198  1.00  0.00           N    
ATOM   1374  N   MOL     2       2.081  15.614  33.002  1.00  0.00           N1-  
ATOM   1375  N   MOL     2       9.725  15.970  33.358  1.00  0.00           N1-  
ATOM   1376  N   MOL     2      10.426  17.365  31.787  1.00  0.00           N    
ATOM   1377  H   MOL     2       5.369  17.492  27.374  1.00  0.00           H    
ATOM   1378  H   MOL     2      10.673  16.451  28.400  1.00  0.00           H    
ATOM   1379  H   MOL     2      12.279  12.645  28.080  1.00  0.00           H    
ATOM   1380  H   MOL     2       6.975  11.604  27.054  1.00  0.00           H    
ATOM   1381  H   MOL     2      10.208  11.589  32.346  1.00  0.00           H    
ATOM   1382  H   MOL     2       4.904  12.630  31.320  1.00  0.00           H    
ATOM   1383  H   MOL     2       3.298  16.435  31.640  1.00  0.00           H    
ATOM   1384  H   MOL     2       8.602  17.476  32.666  1.00  0.00           H    
ATOM   1385  O   MOL     2       6.528  10.431  30.800  1.00  0.00           O1-  
ATOM   1386  O   MOL     2       8.634   9.991  31.338  1.00  0.00           O    
ATOM   1387  O   MOL     2       6.978  15.278  33.185  1.00  0.00           O    
ATOM   1388  O   MOL     2       4.872  14.838  32.648  1.00  0.00           O1-  
ATOM   1389  O   MOL     2       9.049  18.649  28.920  1.00  0.00           O1-  
ATOM   1390  O   MOL     2       6.943  19.089  28.382  1.00  0.00           O    
ATOM   1391  O   MOL     2       8.599  13.803  26.534  1.00  0.00           O1-  
ATOM   1392  O   MOL     2      10.705  14.243  27.072  1.00  0.00           O    
ATOM   1393 Zn   MOL     2       5.161  10.253  29.321  1.00  0.00          Zn2+  
ATOM   1394 Zn   MOL     2      12.487  15.100  26.133  1.00  0.00          Zn2+  
ATOM   1395 Zn   MOL     2      10.416  18.828  30.399  1.00  0.00          Zn2+  
ATOM   1396 Zn   MOL     2       3.090  13.981  33.586  1.00  0.00          Zn2+  
ATOM   1397  C   MOL     2       4.522  17.465  27.802  1.00  0.00           C    
ATOM   1398  C   MOL     2      11.502  16.911  28.352  1.00  0.00           C    
ATOM   1399  C   MOL     2       7.672   9.992  30.555  1.00  0.00           C    
ATOM   1400  C   MOL     2      13.126  12.618  27.652  1.00  0.00           C    
ATOM   1401  C   MOL     2       6.145  12.065  27.103  1.00  0.00           C    
ATOM   1402  C   MOL     2       5.834  14.839  33.430  1.00  0.00           C    
ATOM   1403  C   MOL     2      11.055  11.616  31.918  1.00  0.00           C    
ATOM   1404  C   MOL     2       4.075  12.169  31.368  1.00  0.00           C    
ATOM   1405  C   MOL     2       7.905  19.088  29.165  1.00  0.00           C    
ATOM   1406  C   MOL     2       2.451  16.462  32.068  1.00  0.00           C    
ATOM   1407  C   MOL     2       9.432  17.016  32.617  1.00  0.00           C    
ATOM   1408  C   MOL     2       9.743  14.242  26.290  1.00  0.00           C    
ATOM   1409  N   MOL     2      16.577  28.006   3.142  1.00  0.00           N    
ATOM   1410  N   MOL     2      24.221  27.651   3.498  1.00  0.00           N1-  
ATOM   1411  N   MOL     2      24.922  26.256   1.927  1.00  0.00           N    
ATOM   1412  N   MOL     2      25.921  23.160   1.124  1.00  0.00           N1-  
ATOM   1413  N   MOL     2      18.277  22.804   0.768  1.00  0.00           N    
ATOM   1414  N   MOL     2      17.577  21.409   2.338  1.00  0.00           N    
ATOM   1415  N   MOL     2      23.851  20.461   5.389  1.00  0.00           N1-  
ATOM   1416  N   MOL     2      16.206  20.817   5.034  1.00  0.00           N    
ATOM   1417  N   MOL     2      15.506  22.212   6.604  1.00  0.00           N    
ATOM   1418  N   MOL     2      14.506  25.308   7.408  1.00  0.00           N    
ATOM   1419  N   MOL     2      22.151  25.664   7.764  1.00  0.00           N    
ATOM   1420  N   MOL     2      22.851  27.058   6.193  1.00  0.00           N    
ATOM   1421  H   MOL     2      17.794  27.185   1.780  1.00  0.00           H    
ATOM   1422  H   MOL     2      23.098  26.144   2.806  1.00  0.00           H    
ATOM   1423  H   MOL     2      24.704  22.339   2.486  1.00  0.00           H    
ATOM   1424  H   MOL     2      19.400  21.298   1.460  1.00  0.00           H    
ATOM   1425  H   MOL     2      22.633  21.282   6.752  1.00  0.00           H    
ATOM   1426  H   MOL     2      17.329  22.323   5.725  1.00  0.00           H    
ATOM   1427  H   MOL     2      15.724  26.129   6.045  1.00  0.00           H    
ATOM   1428  H   MOL     2      21.027  27.170   7.072  1.00  0.00           H    
ATOM   1429  O   MOL     2      18.953  20.125   5.206  1.00  0.00           O1-  
ATOM   1430  O   MOL     2      21.059  19.685   5.743  1.00  0.00           O    
ATOM   1431  O   MOL     2      19.403  24.971   7.591  1.00  0.00           O    
ATOM   1432  O   MOL     2      17.298  24.531   7.054  1.00  0.00           O1-  
ATOM   1433  O   MOL     2      21.474  28.343   3.326  1.00  0.00           O    
ATOM   1434  O   MOL     2      19.368  28.783   2.788  1.00  0.00           O1-  
ATOM   1435  O   MOL     2      21.024  23.496   0.940  1.00  0.00           O1-  
ATOM   1436  O   MOL     2      23.130  23.936   1.478  1.00  0.00           O    
ATOM   1437 Zn   MOL     2      17.586  19.946   3.726  1.00  0.00          Zn2+  
ATOM   1438 Zn   MOL     2      24.912  24.793   0.539  1.00  0.00          Zn2+  
ATOM   1439 Zn   MOL     2      22.841  28.521   4.805  1.00  0.00          Zn2+  
ATOM   1440 Zn   MOL     2      15.515  23.674   7.992  1.00  0.00          Zn2+  
ATOM   1441  C   MOL     2      16.947  27.158   2.208  1.00  0.00           C    
ATOM   1442  C   MOL     2      23.928  26.605   2.757  1.00  0.00           C    
ATOM   1443  C   MOL     2      20.097  19.686   4.961  1.00  0.00           C    
ATOM   1444  C   MOL     2      25.551  22.312   2.058  1.00  0.00           C    
ATOM   1445  C   MOL     2      18.571  21.758   1.508  1.00  0.00           C    
ATOM   1446  C   MOL     2      18.259  24.532   7.836  1.00  0.00           C    
ATOM   1447  C   MOL     2      23.480  21.309   6.323  1.00  0.00           C    
ATOM   1448  C   MOL     2      16.500  21.863   5.774  1.00  0.00           C    
ATOM   1449  C   MOL     2      20.330  28.782   3.570  1.00  0.00           C    
ATOM   1450  C   MOL     2      14.877  26.156   6.474  1.00  0.00           C    
ATOM   1451  C   MOL     2      21.857  26.709   7.023  1.00  0.00           C    
ATOM   1452  C   MOL     2      22.168  23.935   0.695  1.00  0.00           C    
ATOM   1453  N   MOL     2      12.435  28.006  11.674  1.00  0.00           N1-  
ATOM   1454  N   MOL     2      20.080  27.651  12.029  1.00  0.00           N1-  
ATOM   1455  N   MOL     2      20.780  26.256  10.459  1.00  0.00           N    
ATOM   1456  N   MOL     2      21.780  23.160   9.655  1.00  0.00           N1-  
ATOM   1457  N   MOL     2      14.135  22.804   9.299  1.00  0.00           N    
ATOM   1458  N   MOL     2      13.435  21.409  10.870  1.00  0.00           N    
ATOM   1459  N   MOL     2      19.709  20.461  13.921  1.00  0.00           N1-  
ATOM   1460  N   MOL     2      12.064  20.817  13.565  1.00  0.00           N    
ATOM   1461  N   MOL     2      11.364  22.212  15.136  1.00  0.00           N    
ATOM   1462  N   MOL     2      10.364  25.308  15.939  1.00  0.00           N    
ATOM   1463  N   MOL     2      18.009  25.664  16.295  1.00  0.00           N1-  
ATOM   1464  N   MOL     2      18.709  27.058  14.724  1.00  0.00           N    
ATOM   1465  H   MOL     2      13.653  27.185  10.311  1.00  0.00           H    
ATOM   1466  H   MOL     2      18.956  26.144  11.337  1.00  0.00           H    
ATOM   1467  H   MOL     2      20.562  22.339  11.017  1.00  0.00           H    
ATOM   1468  H   MOL     2      15.258  21.298   9.991  1.00  0.00           H    
ATOM   1469  H   MOL     2      18.491  21.282  15.283  1.00  0.00           H    
ATOM   1470  H   MOL     2      13.187  22.323  14.257  1.00  0.00           H    
ATOM   1471  H   MOL     2      11.582  26.129  14.577  1.00  0.00           H    
ATOM   1472  H   MOL     2      16.886  27.170  15.603  1.00  0.00           H    
ATOM   1473  O   MOL     2      14.811  20.125  13.737  1.00  0.00           O1-  
ATOM   1474  O   MOL     2      16.917  19.685  14.275  1.00  0.00           O    
ATOM   1475  O   MOL     2      15.262  24.971  16.123  1.00  0.00           O    
ATOM   1476  O   MOL     2      13.156  24.531  15.585  1.00  0.00           O1-  
ATOM   1477  O   MOL     2      17.332  28.343  11.857  1.00  0.00           O    
ATOM   1478  O   MOL     2      15.227  28.783  11.319  1.00  0.00           O1-  
ATOM   1479  O   MOL     2      16.882  23.496   9.472  1.00  0.00           O1-  
ATOM   1480  O   MOL     2      18.988  23.936  10.009  1.00  0.00           O    
ATOM   1481 Zn   MOL     2      13.445  19.946  12.258  1.00  0.00          Zn2+  
ATOM   1482 Zn   MOL     2      20.770  24.793   9.071  1.00  0.00          Zn2+  
ATOM   1483 Zn   MOL     2      18.699  28.521  13.336  1.00  0.00          Zn2+  
ATOM   1484 Zn   MOL     2      11.374  23.674  16.524  1.00  0.00          Zn2+  
ATOM   1485  C   MOL     2      12.806  27.158  10.739  1.00  0.00           C    
ATOM   1486  C   MOL     2      19.786  26.605  11.289  1.00  0.00           C    
ATOM   1487  C   MOL     2      15.955  19.686  13.492  1.00  0.00           C    
ATOM   1488  C   MOL     2      21.409  22.312  10.589  1.00  0.00           C    
ATOM   1489  C   MOL     2      14.429  21.758  10.040  1.00  0.00           C    
ATOM   1490  C   MOL     2      14.118  24.532  16.368  1.00  0.00           C    
ATOM   1491  C   MOL     2      19.338  21.309  14.855  1.00  0.00           C    
ATOM   1492  C   MOL     2      12.358  21.863  14.305  1.00  0.00           C    
ATOM   1493  C   MOL     2      16.188  28.782  12.102  1.00  0.00           C    
ATOM   1494  C   MOL     2      10.735  26.156  15.005  1.00  0.00           C    
ATOM   1495  C   MOL     2      17.715  26.709  15.554  1.00  0.00           C    
ATOM   1496  C   MOL     2      18.026  23.935   9.227  1.00  0.00           C    
ATOM   1497  N   MOL     2       8.293  28.006  20.205  1.00  0.00           N    
ATOM   1498  N   MOL     2      15.938  27.651  20.561  1.00  0.00           N    
ATOM   1499  N   MOL     2      16.638  26.256  18.990  1.00  0.00           N    
ATOM   1500  N   MOL     2      17.638  23.160  18.186  1.00  0.00           N1-  
ATOM   1501  N   MOL     2       9.993  22.804  17.831  1.00  0.00           N    
ATOM   1502  N   MOL     2       9.293  21.409  19.401  1.00  0.00           N    
ATOM   1503  N   MOL     2      15.567  20.461  22.452  1.00  0.00           N1-  
ATOM   1504  N   MOL     2       7.922  20.817  22.096  1.00  0.00           N    
ATOM   1505  N   MOL     2       7.222  22.212  23.667  1.00  0.00           N    
ATOM   1506  N   MOL     2       6.222  25.308  24.471  1.00  0.00           N    
ATOM   1507  N   MOL     2      13.867  25.664  24.826  1.00  0.00           N1-  
ATOM   1508  N   MOL     2      14.567  27.058  23.256  1.00  0.00           N    
ATOM   1509  H   MOL     2       9.511  27.185  18.842  1.00  0.00           H    
ATOM   1510  H   MOL     2      14.815  26.144  19.869  1.00  0.00           H    
ATOM   1511  H   MOL     2      16.420  22.339  19.549  1.00  0.00           H    
ATOM   1512  H   MOL     2      11.117  21.298  18.523  1.00  0.00           H    
ATOM   1513  H   MOL     2      14.349  21.282  23.815  1.00  0.00           H    
ATOM   1514  H   MOL     2       9.046  22.323  22.788  1.00  0.00           H    
ATOM   1515  H   MOL     2       7.440  26.129  23.108  1.00  0.00           H    
ATOM   1516  H   MOL     2      12.744  27.170  24.134  1.00  0.00           H    
ATOM   1517  O   MOL     2      10.670  20.125  22.269  1.00  0.00           O1-  
ATOM   1518  O   MOL     2      12.775  19.685  22.806  1.00  0.00           O    
ATOM   1519  O   MOL     2      11.120  24.971  24.654  1.00  0.00           O    
ATOM   1520  O   MOL     2       9.014  24.531  24.117  1.00  0.00           O1-  
ATOM   1521  O   MOL     2      13.191  28.343  20.388  1.00  0.00           O    
ATOM   1522  O   MOL     2      11.085  28.783  19.851  1.00  0.00           O1-  
ATOM   1523  O   MOL     2      12.741  23.496  18.003  1.00  0.00           O1-  
ATOM   1524  O   MOL     2      14.846  23.936  18.540  1.00  0.00           O    
ATOM   1525 Zn   MOL     2       9.303  19.946  20.789  1.00  0.00          Zn2+  
ATOM   1526 Zn   MOL     2      16.628  24.793  17.602  1.00  0.00          Zn2+  
ATOM   1527 Zn   MOL     2      14.558  28.521  21.868  1.00  0.00          Zn2+  
ATOM   1528 Zn   MOL     2       7.232  23.674  25.055  1.00  0.00          Zn2+  
ATOM   1529  C   MOL     2       8.664  27.158  19.271  1.00  0.00           C    
ATOM   1530  C   MOL     2      15.644  26.605  19.820  1.00  0.00           C    
ATOM   1531  C   MOL     2      11.814  19.686  22.024  1.00  0.00           C    
ATOM   1532  C   MOL     2      17.267  22.312  19.121  1.00  0.00           C    
ATOM   1533  C   MOL     2      10.287  21.758  18.571  1.00  0.00           C    
ATOM   1534  C   MOL     2       9.976  24.532  24.899  1.00  0.00           C    
ATOM   1535  C   MOL     2      15.197  21.309  23.386  1.00  0.00           C    
ATOM   1536  C   MOL     2       8.216  21.863  22.837  1.00  0.00           C    
ATOM   1537  C   MOL     2      12.047  28.782  20.633  1.00  0.00           C    
ATOM   1538  C   MOL     2       6.593  26.156  23.536  1.00  0.00           C    
ATOM   1539  C   MOL     2      13.573  26.709  24.086  1.00  0.00           C    
ATOM   1540  C   MOL     2      13.885  23.935  17.758  1.00  0.00           C    
ATOM   1541  N   MOL     2       4.152  28.006  28.736  1.00  0.00           N    
ATOM   1542  N   MOL     2      11.796  27.651  29.092  1.00  0.00           N1-  
ATOM   1543  N   MOL     2      12.496  26.256  27.521  1.00  0.00           N    
ATOM   1544  N   MOL     2      13.496  23.160  26.718  1.00  0.00           N1-  
ATOM   1545  N   MOL     2       5.852  22.804  26.362  1.00  0.00           N    
ATOM   1546  N   MOL     2       5.151  21.409  27.933  1.00  0.00           N    
ATOM   1547  N   MOL     2      11.425  20.461  30.984  1.00  0.00           N1-  
ATOM   1548  N   MOL     2       3.781  20.817  30.628  1.00  0.00           N    
ATOM   1549  N   MOL     2       3.081  22.212  32.198  1.00  0.00           N    
ATOM   1550  N   MOL     2       2.081  25.308  33.002  1.00  0.00           N    
ATOM   1551  N   MOL     2       9.725  25.664  33.358  1.00  0.00           N1-  
ATOM   1552  N   MOL     2      10.426  27.058  31.787  1.00  0.00           N    
ATOM   1553  H   MOL     2       5.369  27.185  27.374  1.00  0.00           H    
ATOM   1554  H   MOL     2      10.673  26.144  28.400  1.00  0.00           H    
ATOM   1555  H   MOL     2      12.279  22.339  28.080  1.00  0.00           H    
ATOM   1556  H   MOL     2       6.975  21.298  27.054  1.00  0.00           H    
ATOM   1557  H   MOL     2      10.208  21.282  32.346  1.00  0.00           H    
ATOM   1558  H   MOL     2       4.904  22.323  31.320  1.00  0.00           H    
ATOM   1559  H   MOL     2       3.298  26.129  31.640  1.00  0.00           H    
ATOM   1560  H   MOL     2       8.602  27.170  32.666  1.00  0.00           H    
ATOM   1561  O   MOL     2       6.528  20.125  30.800  1.00  0.00           O1-  
ATOM   1562  O   MOL     2       8.634  19.685  31.338  1.00  0.00           O    
ATOM   1563  O   MOL     2       6.978  24.971  33.185  1.00  0.00           O    
ATOM   1564  O   MOL     2       4.872  24.531  32.648  1.00  0.00           O1-  
ATOM   1565  O   MOL     2       9.049  28.343  28.920  1.00  0.00           O1-  
ATOM   1566  O   MOL     2       6.943  28.783  28.382  1.00  0.00           O    
ATOM   1567  O   MOL     2       8.599  23.496  26.534  1.00  0.00           O1-  
ATOM   1568  O   MOL     2      10.705  23.936  27.072  1.00  0.00           O    
ATOM   1569 Zn   MOL     2       5.161  19.946  29.321  1.00  0.00          Zn2+  
ATOM   1570 Zn   MOL     2      12.487  24.793  26.133  1.00  0.00          Zn2+  
ATOM   1571 Zn   MOL     2      10.416  28.521  30.399  1.00  0.00          Zn2+  
ATOM   1572 Zn   MOL     2       3.090  23.674  33.586  1.00  0.00          Zn2+  
ATOM   1573  C   MOL     2       4.522  27.158  27.802  1.00  0.00           C    
ATOM   1574  C   MOL     2      11.502  26.605  28.352  1.00  0.00           C    
ATOM   1575  C   MOL     2       7.672  19.686  30.555  1.00  0.00           C    
ATOM   1576  C   MOL     2      13.126  22.312  27.652  1.00  0.00           C    
ATOM   1577  C   MOL     2       6.145  21.758  27.103  1.00  0.00           C    
ATOM   1578  C   MOL     2       5.834  24.532  33.430  1.00  0.00           C    
ATOM   1579  C   MOL     2      11.055  21.309  31.918  1.00  0.00           C    
ATOM   1580  C   MOL     2       4.075  21.863  31.368  1.00  0.00           C    
ATOM   1581  C   MOL     2       7.905  28.782  29.165  1.00  0.00           C    
ATOM   1582  C   MOL     2       2.451  26.156  32.068  1.00  0.00           C    
ATOM   1583  C   MOL     2       9.432  26.709  32.617  1.00  0.00           C    
ATOM   1584  C   MOL     2       9.743  23.935  26.290  1.00  0.00           C    
ATOM   1585  N   MOL     2      25.491   8.619   3.142  1.00  0.00           N    
ATOM   1586  N   MOL     2      33.135   8.264   3.498  1.00  0.00           N    
ATOM   1587  N   MOL     2      33.835   6.869   1.927  1.00  0.00           N    
ATOM   1588  N   MOL     2      34.835   3.773   1.124  1.00  0.00           N1-  
ATOM   1589  N   MOL     2      27.190   3.417   0.768  1.00  0.00           N    
ATOM   1590  N   MOL     2      26.490   2.022   2.338  1.00  0.00           N    
ATOM   1591  N   MOL     2      32.764   1.074   5.389  1.00  0.00           N    
ATOM   1592  N   MOL     2      25.120   1.430   5.034  1.00  0.00           N    
ATOM   1593  N   MOL     2      24.420   2.825   6.604  1.00  0.00           N    
ATOM   1594  N   MOL     2      23.420   5.921   7.408  1.00  0.00           N1-  
ATOM   1595  N   MOL     2      31.064   6.277   7.764  1.00  0.00           N    
ATOM   1596  N   MOL     2      31.764   7.671   6.193  1.00  0.00           N    
ATOM   1597  H   MOL     2      26.708   7.798   1.780  1.00  0.00           H    
ATOM   1598  H   MOL     2      32.012   6.757   2.806  1.00  0.00           H    
ATOM   1599  H   MOL     2      33.618   2.952   2.486  1.00  0.00           H    
ATOM   1600  H   MOL     2      28.314   1.911   1.460  1.00  0.00           H    
ATOM   1601  H   MOL     2      31.547   1.895   6.752  1.00  0.00           H    
ATOM   1602  H   MOL     2      26.243   2.936   5.725  1.00  0.00           H    
ATOM   1603  H   MOL     2      24.637   6.742   6.045  1.00  0.00           H    
ATOM   1604  H   MOL     2      29.941   7.783   7.072  1.00  0.00           H    
ATOM   1605  O   MOL     2      27.867   0.738   5.206  1.00  0.00           O1-  
ATOM   1606  O   MOL     2      29.973   0.298   5.743  1.00  0.00           O    
ATOM   1607  O   MOL     2      28.317   5.584   7.591  1.00  0.00           O1-  
ATOM   1608  O   MOL     2      26.211   5.144   7.054  1.00  0.00           O    
ATOM   1609  O   MOL     2      30.388   8.956   3.326  1.00  0.00           O    
ATOM   1610  O   MOL     2      28.282   9.396   2.788  1.00  0.00           O1-  
ATOM   1611  O   MOL     2      29.938   4.109   0.940  1.00  0.00           O1-  
ATOM   1612  O   MOL     2      32.044   4.549   1.478  1.00  0.00           O    
ATOM   1613 Zn   MOL     2      26.500   0.559   3.726  1.00  0.00          Zn2+  
ATOM   1614 Zn   MOL     2      33.826   5.406   0.539  1.00  0.00          Zn2+  
ATOM   1615 Zn   MOL     2      31.755   9.134   4.805  1.00  0.00          Zn2+  
ATOM   1616 Zn   MOL     2      24.429   4.287   7.992  1.00  0.00          Zn2+  
ATOM   1617  C   MOL     2      25.861   7.771   2.208  1.00  0.00           C    
ATOM   1618  C   MOL     2      32.841   7.218   2.757  1.00  0.00           C    
ATOM   1619  C   MOL     2      29.011   0.299   4.961  1.00  0.00           C    
ATOM   1620  C   MOL     2      34.465   2.925   2.058  1.00  0.00           C    
ATOM   1621  C   MOL     2      27.484   2.371   1.508  1.00  0.00           C    
ATOM   1622  C   MOL     2      27.173   5.145   7.836  1.00  0.00           C    
ATOM   1623  C   MOL     2      32.394   1.922   6.323  1.00  0.00           C    
ATOM   1624  C   MOL     2      25.414   2.476   5.774  1.00  0.00           C    
ATOM   1625  C   MOL     2      29.244   9.395   3.570  1.00  0.00           C    
ATOM   1626  C   MOL     2      23.790   6.769   6.474  1.00  0.00           C    
ATOM   1627  C   MOL     2      30.771   7.322   7.023  1.00  0.00           C    
ATOM   1628  C   MOL     2      31.082   4.548   0.695  1.00  0.00           C    
ATOM   1629  N   MOL     2      21.349   8.619  11.674  1.00  0.00           N    
ATOM   1630  N   MOL     2      28.994   8.264  12.029  1.00  0.00           N    
ATOM   1631  N   MOL     2      29.694   6.869  10.459  1.00  0.00           N    
ATOM   1632  N   MOL     2      30.693   3.773   9.655  1.00  0.00           N    
ATOM   1633  N   MOL     2      23.049   3.417   9.299  1.00  0.00           N    
ATOM   1634  N   MOL     2      22.349   2.022  10.870  1.00  0.00           N    
ATOM   1635  N   MOL     2      28.623   1.074  13.921  1.00  0.00           N    
ATOM   1636  N   MOL     2      20.978   1.430  13.565  1.00  0.00           N    
ATOM   1637  N   MOL     2      20.278   2.825  15.136  1.00  0.00           N    
ATOM   1638  N   MOL     2      19.278   5.921  15.939  1.00  0.00           N    
ATOM   1639  N   MOL     2      26.923   6.277  16.295  1.00  0.00           N    
ATOM   1640  N   MOL     2      27.623   7.671  14.724  1.00  0.00           N    
ATOM   1641  H   MOL     2      22.566   7.798  10.311  1.00  0.00           H    
ATOM   1642  H   MOL     2      27.870   6.757  11.337  1.00  0.00           H    
ATOM   1643  H   MOL     2      29.476   2.952  11.017  1.00  0.00           H    
ATOM   1644  H   MOL     2      24.172   1.911   9.991  1.00  0.00           H    
ATOM   1645  H   MOL     2      27.405   1.895  15.283  1.00  0.00           H    
ATOM   1646  H   MOL     2      22.101   2.936  14.257  1.00  0.00           H    
ATOM   1647  H   MOL     2      20.496   6.742  14.577  1.00  0.00           H    
ATOM   1648  H   MOL     2      25.799   7.783  15.603  1.00  0.00           H    
ATOM   1649  O   MOL     2      23.725   0.738  13.737  1.00  0.00           O1-  
ATOM   1650  O   MOL     2      25.831   0.298  14.275  1.00  0.00           O    
ATOM   1651  O   MOL     2      24.175   5.584  16.123  1.00  0.00           O1-  
ATOM   1652  O   MOL     2      22.070   5.144  15.585  1.00  0.00           O    
ATOM   1653  O   MOL     2      26.246   8.956  11.857  1.00  0.00           O    
ATOM   1654  O   MOL     2      24.140   9.396  11.319  1.00  0.00           O1-  
ATOM   1655  O   MOL     2      25.796   4.109   9.472  1.00  0.00           O1-  
ATOM   1656  O   MOL     2      27.902   4.549  10.009  1.00  0.00           O    
ATOM   1657 Zn   MOL     2      22.358   0.559  12.258  1.00  0.00          Zn2+  
ATOM   1658 Zn   MOL     2      29.684   5.406   9.071  1.00  0.00          Zn2+  
ATOM   1659 Zn   MOL     2      27.613   9.134  13.336  1.00  0.00          Zn2+  
ATOM   1660 Zn   MOL     2      20.288   4.287  16.524  1.00  0.00          Zn2+  
ATOM   1661  C   MOL     2      21.719   7.771  10.739  1.00  0.00           C    
ATOM   1662  C   MOL     2      28.700   7.218  11.289  1.00  0.00           C    
ATOM   1663  C   MOL     2      24.869   0.299  13.492  1.00  0.00           C    
ATOM   1664  C   MOL     2      30.323   2.925  10.589  1.00  0.00           C    
ATOM   1665  C   MOL     2      23.343   2.371  10.040  1.00  0.00           C    
ATOM   1666  C   MOL     2      23.031   5.145  16.368  1.00  0.00           C    
ATOM   1667  C   MOL     2      28.252   1.922  14.855  1.00  0.00           C    
ATOM   1668  C   MOL     2      21.272   2.476  14.305  1.00  0.00           C    
ATOM   1669  C   MOL     2      25.102   9.395  12.102  1.00  0.00           C    
ATOM   1670  C   MOL     2      19.649   6.769  15.005  1.00  0.00           C    
ATOM   1671  C   MOL     2      26.629   7.322  15.554  1.00  0.00           C    
ATOM   1672  C   MOL     2      26.940   4.548   9.227  1.00  0.00           C    
ATOM   1673  N   MOL     2      17.207   8.619  20.205  1.00  0.00           N1-  
ATOM   1674  N   MOL     2      24.852   8.264  20.561  1.00  0.00           N    
ATOM   1675  N   MOL     2      25.552   6.869  18.990  1.00  0.00           N    
ATOM   1676  N   MOL     2      26.552   3.773  18.186  1.00  0.00           N1-  
ATOM   1677  N   MOL     2      18.907   3.417  17.831  1.00  0.00           N    
ATOM   1678  N   MOL     2      18.207   2.022  19.401  1.00  0.00           N    
ATOM   1679  N   MOL     2      24.481   1.074  22.452  1.00  0.00           N    
ATOM   1680  N   MOL     2      16.836   1.430  22.096  1.00  0.00           N    
ATOM   1681  N   MOL     2      16.136   2.825  23.667  1.00  0.00           N    
ATOM   1682  N   MOL     2      15.136   5.921  24.471  1.00  0.00           N    
ATOM   1683  N   MOL     2      22.781   6.277  24.826  1.00  0.00           N    
ATOM   1684  N   MOL     2      23.481   7.671  23.256  1.00  0.00           N    
ATOM   1685  H   MOL     2      18.425   7.798  18.842  1.00  0.00           H    
ATOM   1686  H   MOL     2      23.729   6.757  19.869  1.00  0.00           H    
ATOM   1687  H   MOL     2      25.334   2.952  19.549  1.00  0.00           H    
ATOM   1688  H   MOL     2      20.030   1.911  18.523  1.00  0.00           H    
ATOM   1689  H   MOL     2      23.263   1.895  23.815  1.00  0.00           H    
ATOM   1690  H   MOL     2      17.960   2.936  22.788  1.00  0.00           H    
ATOM   1691  H   MOL     2      16.354   6.742  23.108  1.00  0.00           H    
ATOM   1692  H   MOL     2      21.658   7.783  24.134  1.00  0.00           H    
ATOM   1693  O   MOL     2      19.584   0.738  22.269  1.00  0.00           O1-  
ATOM   1694  O   MOL     2      21.689   0.298  22.806  1.00  0.00           O    
ATOM   1695  O   MOL     2      20.034   5.584  24.654  1.00  0.00           O    
ATOM   1696  O   MOL     2      17.928   5.144  24.117  1.00  0.00           O1-  
ATOM   1697  O   MOL     2      22.104   8.956  20.388  1.00  0.00           O    
ATOM   1698  O   MOL     2      19.999   9.396  19.851  1.00  0.00           O1-  
ATOM   1699  O   MOL     2      21.654   4.109  18.003  1.00  0.00           O1-  
ATOM   1700  O   MOL     2      23.760   4.549  18.540  1.00  0.00           O    
ATOM   1701 Zn   MOL     2      18.217   0.559  20.789  1.00  0.00          Zn2+  
ATOM   1702 Zn   MOL     2      25.542   5.406  17.602  1.00  0.00          Zn2+  
ATOM   1703 Zn   MOL     2      23.471   9.134  21.868  1.00  0.00          Zn2+  
ATOM   1704 Zn   MOL     2      16.146   4.287  25.055  1.00  0.00          Zn2+  
ATOM   1705  C   MOL     2      17.578   7.771  19.271  1.00  0.00           C    
ATOM   1706  C   MOL     2      24.558   7.218  19.820  1.00  0.00           C    
ATOM   1707  C   MOL     2      20.728   0.299  22.024  1.00  0.00           C    
ATOM   1708  C   MOL     2      26.181   2.925  19.121  1.00  0.00           C    
ATOM   1709  C   MOL     2      19.201   2.371  18.571  1.00  0.00           C    
ATOM   1710  C   MOL     2      18.890   5.145  24.899  1.00  0.00           C    
ATOM   1711  C   MOL     2      24.110   1.922  23.386  1.00  0.00           C    
ATOM   1712  C   MOL     2      17.130   2.476  22.837  1.00  0.00           C    
ATOM   1713  C   MOL     2      20.961   9.395  20.633  1.00  0.00           C    
ATOM   1714  C   MOL     2      15.507   6.769  23.536  1.00  0.00           C    
ATOM   1715  C   MOL     2      22.487   7.322  24.086  1.00  0.00           C    
ATOM   1716  C   MOL     2      22.798   4.548  17.758  1.00  0.00           C    
ATOM   1717  N   MOL     2      13.065   8.619  28.736  1.00  0.00           N    
ATOM   1718  N   MOL     2      20.710   8.264  29.092  1.00  0.00           N    
ATOM   1719  N   MOL     2      21.410   6.869  27.521  1.00  0.00           N    
ATOM   1720  N   MOL     2      22.410   3.773  26.718  1.00  0.00           N    
ATOM   1721  N   MOL     2      14.765   3.417  26.362  1.00  0.00           N    
ATOM   1722  N   MOL     2      14.065   2.022  27.933  1.00  0.00           N    
ATOM   1723  N   MOL     2      20.339   1.074  30.984  1.00  0.00           N    
ATOM   1724  N   MOL     2      12.695   1.430  30.628  1.00  0.00           N    
ATOM   1725  N   MOL     2      11.994   2.825  32.198  1.00  0.00           N    
ATOM   1726  N   MOL     2      10.995   5.921  33.002  1.00  0.00           N    
ATOM   1727  N   MOL     2      18.639   6.277  33.358  1.00  0.00           N    
ATOM   1728  N   MOL     2      19.339   7.671  31.787  1.00  0.00           N    
ATOM   1729  H   MOL     2      14.283   7.798  27.374  1.00  0.00           H    
ATOM   1730  H   MOL     2      19.587   6.757  28.400  1.00  0.00           H    
ATOM   1731  H   MOL     2      21.192   2.952  28.080  1.00  0.00           H    
ATOM   1732  H   MOL     2      15.889   1.911  27.054  1.00  0.00           H    
ATOM   1733  H   MOL     2      19.122   1.895  32.346  1.00  0.00           H    
ATOM   1734  H   MOL     2      13.818   2.936  31.320  1.00  0.00           H    
ATOM   1735  H   MOL     2      12.212   6.742  31.640  1.00  0.00           H    
ATOM   1736  H   MOL     2      17.516   7.783  32.666  1.00  0.00           H    
ATOM   1737  O   MOL     2      15.442   0.738  30.800  1.00  0.00           O1-  
ATOM   1738  O   MOL     2      17.548   0.298  31.338  1.00  0.00           O    
ATOM   1739  O   MOL     2      15.892   5.584  33.185  1.00  0.00           O1-  
ATOM   1740  O   MOL     2      13.786   5.144  32.648  1.00  0.00           O    
ATOM   1741  O   MOL     2      17.963   8.956  28.920  1.00  0.00           O    
ATOM   1742  O   MOL     2      15.857   9.396  28.382  1.00  0.00           O1-  
ATOM   1743  O   MOL     2      17.513   4.109  26.534  1.00  0.00           O1-  
ATOM   1744  O   MOL     2      19.618   4.549  27.072  1.00  0.00           O    
ATOM   1745 Zn   MOL     2      14.075   0.559  29.321  1.00  0.00          Zn2+  
ATOM   1746 Zn   MOL     2      21.401   5.406  26.133  1.00  0.00          Zn2+  
ATOM   1747 Zn   MOL     2      19.330   9.134  30.399  1.00  0.00          Zn2+  
ATOM   1748 Zn   MOL     2      12.004   4.287  33.586  1.00  0.00          Zn2+  
ATOM   1749  C   MOL     2      13.436   7.771  27.802  1.00  0.00           C    
ATOM   1750  C   MOL     2      20.416   7.218  28.352  1.00  0.00           C    
ATOM   1751  C   MOL     2      16.586   0.299  30.555  1.00  0.00           C    
ATOM   1752  C   MOL     2      22.039   2.925  27.652  1.00  0.00           C    
ATOM   1753  C   MOL     2      15.059   2.371  27.103  1.00  0.00           C    
ATOM   1754  C   MOL     2      14.748   5.145  33.430  1.00  0.00           C    
ATOM   1755  C   MOL     2      19.969   1.922  31.918  1.00  0.00           C    
ATOM   1756  C   MOL     2      12.988   2.476  31.368  1.00  0.00           C    
ATOM   1757  C   MOL     2      16.819   9.395  29.165  1.00  0.00           C    
ATOM   1758  C   MOL     2      11.365   6.769  32.068  1.00  0.00           C    
ATOM   1759  C   MOL     2      18.345   7.322  32.617  1.00  0.00           C    
ATOM   1760  C   MOL     2      18.657   4.548  26.290  1.00  0.00           C    
ATOM   1761  N   MOL     2      25.491  18.313   3.142  1.00  0.00           N    
ATOM   1762  N   MOL     2      33.135  17.957   3.498  1.00  0.00           N    
ATOM   1763  N   MOL     2      33.835  16.562   1.927  1.00  0.00           N    
ATOM   1764  N   MOL     2      34.835  13.466   1.124  1.00  0.00           N    
ATOM   1765  N   MOL     2      27.190  13.110   0.768  1.00  0.00           N    
ATOM   1766  N   MOL     2      26.490  11.716   2.338  1.00  0.00           N    
ATOM   1767  N   MOL     2      32.764  10.768   5.389  1.00  0.00           N1-  
ATOM   1768  N   MOL     2      25.120  11.123   5.034  1.00  0.00           N    
ATOM   1769  N   MOL     2      24.420  12.518   6.604  1.00  0.00           N    
ATOM   1770  N   MOL     2      23.420  15.614   7.408  1.00  0.00           N    
ATOM   1771  N   MOL     2      31.064  15.970   7.764  1.00  0.00           N    
ATOM   1772  N   MOL     2      31.764  17.365   6.193  1.00  0.00           N    
ATOM   1773  H   MOL     2      26.708  17.492   1.780  1.00  0.00           H    
ATOM   1774  H   MOL     2      32.012  16.451   2.806  1.00  0.00           H    
ATOM   1775  H   MOL     2      33.618  12.645   2.486  1.00  0.00           H    
ATOM   1776  H   MOL     2      28.314  11.604   1.460  1.00  0.00           H    
ATOM   1777  H   MOL     2      31.547  11.589   6.752  1.00  0.00           H    
ATOM   1778  H   MOL     2      26.243  12.630   5.725  1.00  0.00           H    
ATOM   1779  H   MOL     2      24.637  16.435   6.045  1.00  0.00           H    
ATOM   1780  H   MOL     2      29.941  17.476   7.072  1.00  0.00           H    
ATOM   1781  O   MOL     2      27.867  10.431   5.206  1.00  0.00           O1-  
ATOM   1782  O   MOL     2      29.973   9.991   5.743  1.00  0.00           O    
ATOM   1783  O   MOL     2      28.317  15.278   7.591  1.00  0.00           O    
ATOM   1784  O   MOL     2      26.211  14.838   7.054  1.00  0.00           O1-  
ATOM   1785  O   MOL     2      30.388  18.649   3.326  1.00  0.00           O    
ATOM   1786  O   MOL     2      28.282  19.089   2.788  1.00  0.00           O1-  
ATOM   1787  O   MOL     2      29.938  13.803   0.940  1.00  0.00           O1-  
ATOM   1788  O   MOL     2      32.044  14.243   1.478  1.00  0.00           O    
ATOM   1789 Zn   MOL     2      26.500  10.253   3.726  1.00  0.00          Zn2+  
ATOM   1790 Zn   MOL     2      33.826  15.100   0.539  1.00  0.00          Zn2+  
ATOM   1791 Zn   MOL     2      31.755  18.828   4.805  1.00  0.00          Zn2+  
ATOM   1792 Zn   MOL     2      24.429  13.981   7.992  1.00  0.00          Zn2+  
ATOM   1793  C   MOL     2      25.861  17.465   2.208  1.00  0.00           C    
ATOM   1794  C   MOL     2      32.841  16.911   2.757  1.00  0.00           C    
ATOM   1795  C   MOL     2      29.011   9.992   4.961  1.00  0.00           C    
ATOM   1796  C   MOL     2      34.465  12.618   2.058  1.00  0.00           C    
ATOM   1797  C   MOL     2      27.484  12.065   1.508  1.00  0.00           C    
ATOM   1798  C   MOL     2      27.173  14.839   7.836  1.00  0.00           C    
ATOM   1799  C   MOL     2      32.394  11.616   6.323  1.00  0.00           C    
ATOM   1800  C   MOL     2      25.414  12.169   5.774  1.00  0.00           C    
ATOM   1801  C   MOL     2      29.244  19.088   3.570  1.00  0.00           C    
ATOM   1802  C   MOL     2      23.790  16.462   6.474  1.00  0.00           C    
ATOM   1803  C   MOL     2      30.771  17.016   7.023  1.00  0.00           C    
ATOM   1804  C   MOL     2      31.082  14.242   0.695  1.00  0.00           C    
ATOM   1805  N   MOL     2      21.349  18.313  11.674  1.00  0.00           N    
ATOM   1806  N   MOL     2      28.994  17.957  12.029  1.00  0.00           N    
ATOM   1807  N   MOL     2      29.694  16.562  10.459  1.00  0.00           N    
ATOM   1808  N   MOL     2      30.693  13.466   9.655  1.00  0.00           N    
ATOM   1809  N   MOL     2      23.049  13.110   9.299  1.00  0.00           N    
ATOM   1810  N   MOL     2      22.349  11.716  10.870  1.00  0.00           N    
ATOM   1811  N   MOL     2      28.623  10.768  13.921  1.00  0.00           N1-  
ATOM   1812  N   MOL     2      20.978  11.123  13.565  1.00  0.00           N    
ATOM   1813  N   MOL     2      20.278  12.518  15.136  1.00  0.00           N    
ATOM   1814  N   MOL     2      19.278  15.614  15.939  1.00  0.00           N    
ATOM   1815  N   MOL     2      26.923  15.970  16.295  1.00  0.00           N    
ATOM   1816  N   MOL     2      27.623  17.365  14.724  1.00  0.00           N    
ATOM   1817  H   MOL     2      22.566  17.492  10.311  1.00  0.00           H    
ATOM   1818  H   MOL     2      27.870  16.451  11.337  1.00  0.00           H    
ATOM   1819  H   MOL     2      29.476  12.645  11.017  1.00  0.00           H    
ATOM   1820  H   MOL     2      24.172  11.604   9.991  1.00  0.00           H    
ATOM   1821  H   MOL     2      27.405  11.589  15.283  1.00  0.00           H    
ATOM   1822  H   MOL     2      22.101  12.630  14.257  1.00  0.00           H    
ATOM   1823  H   MOL     2      20.496  16.435  14.577  1.00  0.00           H    
ATOM   1824  H   MOL     2      25.799  17.476  15.603  1.00  0.00           H    
ATOM   1825  O   MOL     2      23.725  10.431  13.737  1.00  0.00           O1-  
ATOM   1826  O   MOL     2      25.831   9.991  14.275  1.00  0.00           O    
ATOM   1827  O   MOL     2      24.175  15.278  16.123  1.00  0.00           O    
ATOM   1828  O   MOL     2      22.070  14.838  15.585  1.00  0.00           O1-  
ATOM   1829  O   MOL     2      26.246  18.649  11.857  1.00  0.00           O    
ATOM   1830  O   MOL     2      24.140  19.089  11.319  1.00  0.00           O1-  
ATOM   1831  O   MOL     2      25.796  13.803   9.472  1.00  0.00           O1-  
ATOM   1832  O   MOL     2      27.902  14.243  10.009  1.00  0.00           O    
ATOM   1833 Zn   MOL     2      22.358  10.253  12.258  1.00  0.00          Zn2+  
ATOM   1834 Zn   MOL     2      29.684  15.100   9.071  1.00  0.00          Zn2+  
ATOM   1835 Zn   MOL     2      27.613  18.828  13.336  1.00  0.00          Zn2+  
ATOM   1836 Zn   MOL     2      20.288  13.981  16.524  1.00  0.00          Zn2+  
ATOM   1837  C   MOL     2      21.719  17.465  10.739  1.00  0.00           C    
ATOM   1838  C   MOL     2      28.700  16.911  11.289  1.00  0.00           C    
ATOM   1839  C   MOL     2      24.869   9.992  13.492  1.00  0.00           C    
ATOM   1840  C   MOL     2      30.323  12.618  10.589  1.00  0.00           C    
ATOM   1841  C   MOL     2      23.343  12.065  10.040  1.00  0.00           C    
ATOM   1842  C   MOL     2      23.031  14.839  16.368  1.00  0.00           C    
ATOM   1843  C   MOL     2      28.252  11.616  14.855  1.00  0.00           C    
ATOM   1844  C   MOL     2      21.272  12.169  14.305  1.00  0.00           C    
ATOM   1845  C   MOL     2      25.102  19.088  12.102  1.00  0.00           C    
ATOM   1846  C   MOL     2      19.649  16.462  15.005  1.00  0.00           C    
ATOM   1847  C   MOL     2      26.629  17.016  15.554  1.00  0.00           C    
ATOM   1848  C   MOL     2      26.940  14.242   9.227  1.00  0.00           C    
ATOM   1849  N   MOL     2      17.207  18.313  20.205  1.00  0.00           N    
ATOM   1850  N   MOL     2      24.852  17.957  20.561  1.00  0.00           N    
ATOM   1851  N   MOL     2      25.552  16.562  18.990  1.00  0.00           N    
ATOM   1852  N   MOL     2      26.552  13.466  18.186  1.00  0.00           N1-  
ATOM   1853  N   MOL     2      18.907  13.110  17.831  1.00  0.00           N    
ATOM   1854  N   MOL     2      18.207  11.716  19.401  1.00  0.00           N    
ATOM   1855  N   MOL     2      24.481  10.768  22.452  1.00  0.00           N    
ATOM   1856  N   MOL     2      16.836  11.123  22.096  1.00  0.00           N    
ATOM   1857  N   MOL     2      16.136  12.518  23.667  1.00  0.00           N    
ATOM   1858  N   MOL     2      15.136  15.614  24.471  1.00  0.00           N    
ATOM   1859  N   MOL     2      22.781  15.970  24.826  1.00  0.00           N    
ATOM   1860  N   MOL     2      23.481  17.365  23.256  1.00  0.00           N    
ATOM   1861  H   MOL     2      18.425  17.492  18.842  1.00  0.00           H    
ATOM   1862  H   MOL     2      23.729  16.451  19.869  1.00  0.00           H    
ATOM   1863  H   MOL     2      25.334  12.645  19.549  1.00  0.00           H    
ATOM   1864  H   MOL     2      20.030  11.604  18.523  1.00  0.00           H    
ATOM   1865  H   MOL     2      23.263  11.589  23.815  1.00  0.00           H    
ATOM   1866  H   MOL     2      17.960  12.630  22.788  1.00  0.00           H    
ATOM   1867  H   MOL     2      16.354  16.435  23.108  1.00  0.00           H    
ATOM   1868  H   MOL     2      21.658  17.476  24.134  1.00  0.00           H    
ATOM   1869  O   MOL     2      19.584  10.431  22.269  1.00  0.00           O1-  
ATOM   1870  O   MOL     2      21.689   9.991  22.806  1.00  0.00           O    
ATOM   1871  O   MOL     2      20.034  15.278  24.654  1.00  0.00           O    
ATOM   1872  O   MOL     2      17.928  14.838  24.117  1.00  0.00           O1-  
ATOM   1873  O   MOL     2      22.104  18.649  20.388  1.00  0.00           O    
ATOM   1874  O   MOL     2      19.999  19.089  19.851  1.00  0.00           O1-  
ATOM   1875  O   MOL     2      21.654  13.803  18.003  1.00  0.00           O1-  
ATOM   1876  O   MOL     2      23.760  14.243  18.540  1.00  0.00           O    
ATOM   1877 Zn   MOL     2      18.217  10.253  20.789  1.00  0.00          Zn2+  
ATOM   1878 Zn   MOL     2      25.542  15.100  17.602  1.00  0.00          Zn2+  
ATOM   1879 Zn   MOL     2      23.471  18.828  21.868  1.00  0.00          Zn2+  
ATOM   1880 Zn   MOL     2      16.146  13.981  25.055  1.00  0.00          Zn2+  
ATOM   1881  C   MOL     2      17.578  17.465  19.271  1.00  0.00           C    
ATOM   1882  C   MOL     2      24.558  16.911  19.820  1.00  0.00           C    
ATOM   1883  C   MOL     2      20.728   9.992  22.024  1.00  0.00           C    
ATOM   1884  C   MOL     2      26.181  12.618  19.121  1.00  0.00           C    
ATOM   1885  C   MOL     2      19.201  12.065  18.571  1.00  0.00           C    
ATOM   1886  C   MOL     2      18.890  14.839  24.899  1.00  0.00           C    
ATOM   1887  C   MOL     2      24.110  11.616  23.386  1.00  0.00           C    
ATOM   1888  C   MOL     2      17.130  12.169  22.837  1.00  0.00           C    
ATOM   1889  C   MOL     2      20.961  19.088  20.633  1.00  0.00           C    
ATOM   1890  C   MOL     2      15.507  16.462  23.536  1.00  0.00           C    
ATOM   1891  C   MOL     2      22.487  17.016  24.086  1.00  0.00           C    
ATOM   1892  C   MOL     2      22.798  14.242  17.758  1.00  0.00           C    
ATOM   1893  N   MOL     2      13.065  18.313  28.736  1.00  0.00           N    
ATOM   1894  N   MOL     2      20.710  17.957  29.092  1.00  0.00           N    
ATOM   1895  N   MOL     2      21.410  16.562  27.521  1.00  0.00           N    
ATOM   1896  N   MOL     2      22.410  13.466  26.718  1.00  0.00           N    
ATOM   1897  N   MOL     2      14.765  13.110  26.362  1.00  0.00           N    
ATOM   1898  N   MOL     2      14.065  11.716  27.933  1.00  0.00           N    
ATOM   1899  N   MOL     2      20.339  10.768  30.984  1.00  0.00           N1-  
ATOM   1900  N   MOL     2      12.695  11.123  30.628  1.00  0.00           N    
ATOM   1901  N   MOL     2      11.994  12.518  32.198  1.00  0.00           N    
ATOM   1902  N   MOL     2      10.995  15.614  33.002  1.00  0.00           N    
ATOM   1903  N   MOL     2      18.639  15.970  33.358  1.00  0.00           N    
ATOM   1904  N   MOL     2      19.339  17.365  31.787  1.00  0.00           N    
ATOM   1905  H   MOL     2      14.283  17.492  27.374  1.00  0.00           H    
ATOM   1906  H   MOL     2      19.587  16.451  28.400  1.00  0.00           H    
ATOM   1907  H   MOL     2      21.192  12.645  28.080  1.00  0.00           H    
ATOM   1908  H   MOL     2      15.889  11.604  27.054  1.00  0.00           H    
ATOM   1909  H   MOL     2      19.122  11.589  32.346  1.00  0.00           H    
ATOM   1910  H   MOL     2      13.818  12.630  31.320  1.00  0.00           H    
ATOM   1911  H   MOL     2      12.212  16.435  31.640  1.00  0.00           H    
ATOM   1912  H   MOL     2      17.516  17.476  32.666  1.00  0.00           H    
ATOM   1913  O   MOL     2      15.442  10.431  30.800  1.00  0.00           O1-  
ATOM   1914  O   MOL     2      17.548   9.991  31.338  1.00  0.00           O    
ATOM   1915  O   MOL     2      15.892  15.278  33.185  1.00  0.00           O    
ATOM   1916  O   MOL     2      13.786  14.838  32.648  1.00  0.00           O1-  
ATOM   1917  O   MOL     2      17.963  18.649  28.920  1.00  0.00           O    
ATOM   1918  O   MOL     2      15.857  19.089  28.382  1.00  0.00           O1-  
ATOM   1919  O   MOL     2      17.513  13.803  26.534  1.00  0.00           O1-  
ATOM   1920  O   MOL     2      19.618  14.243  27.072  1.00  0.00           O    
ATOM   1921 Zn   MOL     2      14.075  10.253  29.321  1.00  0.00          Zn2+  
ATOM   1922 Zn   MOL     2      21.401  15.100  26.133  1.00  0.00          Zn2+  
ATOM   1923 Zn   MOL     2      19.330  18.828  30.399  1.00  0.00          Zn2+  
ATOM   1924 Zn   MOL     2      12.004  13.981  33.586  1.00  0.00          Zn2+  
ATOM   1925  C   MOL     2      13.436  17.465  27.802  1.00  0.00           C    
ATOM   1926  C   MOL     2      20.416  16.911  28.352  1.00  0.00           C    
ATOM   1927  C   MOL     2      16.586   9.992  30.555  1.00  0.00           C    
ATOM   1928  C   MOL     2      22.039  12.618  27.652  1.00  0.00           C    
ATOM   1929  C   MOL     2      15.059  12.065  27.103  1.00  0.00           C    
ATOM   1930  C   MOL     2      14.748  14.839  33.430  1.00  0.00           C    
ATOM   1931  C   MOL     2      19.969  11.616  31.918  1.00  0.00           C    
ATOM   1932  C   MOL     2      12.988  12.169  31.368  1.00  0.00           C    
ATOM   1933  C   MOL     2      16.819  19.088  29.165  1.00  0.00           C    
ATOM   1934  C   MOL     2      11.365  16.462  32.068  1.00  0.00           C    
ATOM   1935  C   MOL     2      18.345  17.016  32.617  1.00  0.00           C    
ATOM   1936  C   MOL     2      18.657  14.242  26.290  1.00  0.00           C    
ATOM   1937  N   MOL     2      25.491  28.006   3.142  1.00  0.00           N    
ATOM   1938  N   MOL     2      33.135  27.651   3.498  1.00  0.00           N    
ATOM   1939  N   MOL     2      33.835  26.256   1.927  1.00  0.00           N    
ATOM   1940  N   MOL     2      34.835  23.160   1.124  1.00  0.00           N1-  
ATOM   1941  N   MOL     2      27.190  22.804   0.768  1.00  0.00           N    
ATOM   1942  N   MOL     2      26.490  21.409   2.338  1.00  0.00           N    
ATOM   1943  N   MOL     2      32.764  20.461   5.389  1.00  0.00           N1-  
ATOM   1944  N   MOL     2      25.120  20.817   5.034  1.00  0.00           N    
ATOM   1945  N   MOL     2      24.420  22.212   6.604  1.00  0.00           N    
ATOM   1946  N   MOL     2      23.420  25.308   7.408  1.00  0.00           N1-  
ATOM   1947  N   MOL     2      31.064  25.664   7.764  1.00  0.00           N    
ATOM   1948  N   MOL     2      31.764  27.058   6.193  1.00  0.00           N    
ATOM   1949  H   MOL     2      26.708  27.185   1.780  1.00  0.00           H    
ATOM   1950  H   MOL     2      32.012  26.144   2.806  1.00  0.00           H    
ATOM   1951  H   MOL     2      33.618  22.339   2.486  1.00  0.00           H    
ATOM   1952  H   MOL     2      28.314  21.298   1.460  1.00  0.00           H    
ATOM   1953  H   MOL     2      31.547  21.282   6.752  1.00  0.00           H    
ATOM   1954  H   MOL     2      26.243  22.323   5.725  1.00  0.00           H    
ATOM   1955  H   MOL     2      24.637  26.129   6.045  1.00  0.00           H    
ATOM   1956  H   MOL     2      29.941  27.170   7.072  1.00  0.00           H    
ATOM   1957  O   MOL     2      27.867  20.125   5.206  1.00  0.00           O1-  
ATOM   1958  O   MOL     2      29.973  19.685   5.743  1.00  0.00           O    
ATOM   1959  O   MOL     2      28.317  24.971   7.591  1.00  0.00           O    
ATOM   1960  O   MOL     2      26.211  24.531   7.054  1.00  0.00           O1-  
ATOM   1961  O   MOL     2      30.388  28.343   3.326  1.00  0.00           O    
ATOM   1962  O   MOL     2      28.282  28.783   2.788  1.00  0.00           O1-  
ATOM   1963  O   MOL     2      29.938  23.496   0.940  1.00  0.00           O1-  
ATOM   1964  O   MOL     2      32.044  23.936   1.478  1.00  0.00           O    
ATOM   1965 Zn   MOL     2      26.500  19.946   3.726  1.00  0.00          Zn2+  
ATOM   1966 Zn   MOL     2      33.826  24.793   0.539  1.00  0.00          Zn2+  
ATOM   1967 Zn   MOL     2      31.755  28.521   4.805  1.00  0.00          Zn2+  
ATOM   1968 Zn   MOL     2      24.429  23.674   7.992  1.00  0.00          Zn2+  
ATOM   1969  C   MOL     2      25.861  27.158   2.208  1.00  0.00           C    
ATOM   1970  C   MOL     2      32.841  26.605   2.757  1.00  0.00           C    
ATOM   1971  C   MOL     2      29.011  19.686   4.961  1.00  0.00           C    
ATOM   1972  C   MOL     2      34.465  22.312   2.058  1.00  0.00           C    
ATOM   1973  C   MOL     2      27.484  21.758   1.508  1.00  0.00           C    
ATOM   1974  C   MOL     2      27.173  24.532   7.836  1.00  0.00           C    
ATOM   1975  C   MOL     2      32.394  21.309   6.323  1.00  0.00           C    
ATOM   1976  C   MOL     2      25.414  21.863   5.774  1.00  0.00           C    
ATOM   1977  C   MOL     2      29.244  28.782   3.570  1.00  0.00           C    
ATOM   1978  C   MOL     2      23.790  26.156   6.474  1.00  0.00           C    
ATOM   1979  C   MOL     2      30.771  26.709   7.023  1.00  0.00           C    
ATOM   1980  C   MOL     2      31.082  23.935   0.695  1.00  0.00           C    
ATOM   1981  N   MOL     2      21.349  28.006  11.674  1.00  0.00           N    
ATOM   1982  N   MOL     2      28.994  27.651  12.029  1.00  0.00           N    
ATOM   1983  N   MOL     2      29.694  26.256  10.459  1.00  0.00           N    
ATOM   1984  N   MOL     2      30.693  23.160   9.655  1.00  0.00           N    
ATOM   1985  N   MOL     2      23.049  22.804   9.299  1.00  0.00           N    
ATOM   1986  N   MOL     2      22.349  21.409  10.870  1.00  0.00           N    
ATOM   1987  N   MOL     2      28.623  20.461  13.921  1.00  0.00           N    
ATOM   1988  N   MOL     2      20.978  20.817  13.565  1.00  0.00           N    
ATOM   1989  N   MOL     2      20.278  22.212  15.136  1.00  0.00           N    
ATOM   1990  N   MOL     2      19.278  25.308  15.939  1.00  0.00           N    
ATOM   1991  N   MOL     2      26.923  25.664  16.295  1.00  0.00           N    
ATOM   1992  N   MOL     2      27.623  27.058  14.724  1.00  0.00           N    
ATOM   1993  H   MOL     2      22.566  27.185  10.311  1.00  0.00           H    
ATOM   1994  H   MOL     2      27.870  26.144  11.337  1.00  0.00           H    
ATOM   1995  H   MOL     2      29.476  22.339  11.017  1.00  0.00           H    
ATOM   1996  H   MOL     2      24.172  21.298   9.991  1.00  0.00           H    
ATOM   1997  H   MOL     2      27.405  21.282  15.283  1.00  0.00           H    
ATOM   1998  H   MOL     2      22.101  22.323  14.257  1.00  0.00           H    
ATOM   1999  H   MOL     2      20.496  26.129  14.577  1.00  0.00           H    
ATOM   2000  H   MOL     2      25.799  27.170  15.603  1.00  0.00           H    
ATOM   2001  O   MOL     2      23.725  20.125  13.737  1.00  0.00           O1-  
ATOM   2002  O   MOL     2      25.831  19.685  14.275  1.00  0.00           O    
ATOM   2003  O   MOL     2      24.175  24.971  16.123  1.00  0.00           O    
ATOM   2004  O   MOL     2      22.070  24.531  15.585  1.00  0.00           O1-  
ATOM   2005  O   MOL     2      26.246  28.343  11.857  1.00  0.00           O    
ATOM   2006  O   MOL     2      24.140  28.783  11.319  1.00  0.00           O1-  
ATOM   2007  O   MOL     2      25.796  23.496   9.472  1.00  0.00           O1-  
ATOM   2008  O   MOL     2      27.902  23.936  10.009  1.00  0.00           O    
ATOM   2009 Zn   MOL     2      22.358  19.946  12.258  1.00  0.00          Zn2+  
ATOM   2010 Zn   MOL     2      29.684  24.793   9.071  1.00  0.00          Zn2+  
ATOM   2011 Zn   MOL     2      27.613  28.521  13.336  1.00  0.00          Zn2+  
ATOM   2012 Zn   MOL     2      20.288  23.674  16.524  1.00  0.00          Zn2+  
ATOM   2013  C   MOL     2      21.719  27.158  10.739  1.00  0.00           C    
ATOM   2014  C   MOL     2      28.700  26.605  11.289  1.00  0.00           C    
ATOM   2015  C   MOL     2      24.869  19.686  13.492  1.00  0.00           C    
ATOM   2016  C   MOL     2      30.323  22.312  10.589  1.00  0.00           C    
ATOM   2017  C   MOL     2      23.343  21.758  10.040  1.00  0.00           C    
ATOM   2018  C   MOL     2      23.031  24.532  16.368  1.00  0.00           C    
ATOM   2019  C   MOL     2      28.252  21.309  14.855  1.00  0.00           C    
ATOM   2020  C   MOL     2      21.272  21.863  14.305  1.00  0.00           C    
ATOM   2021  C   MOL     2      25.102  28.782  12.102  1.00  0.00           C    
ATOM   2022  C   MOL     2      19.649  26.156  15.005  1.00  0.00           C    
ATOM   2023  C   MOL     2      26.629  26.709  15.554  1.00  0.00           C    
ATOM   2024  C   MOL     2      26.940  23.935   9.227  1.00  0.00           C    
ATOM   2025  N   MOL     2      17.207  28.006  20.205  1.00  0.00           N1-  
ATOM   2026  N   MOL     2      24.852  27.651  20.561  1.00  0.00           N    
ATOM   2027  N   MOL     2      25.552  26.256  18.990  1.00  0.00           N    
ATOM   2028  N   MOL     2      26.552  23.160  18.186  1.00  0.00           N1-  
ATOM   2029  N   MOL     2      18.907  22.804  17.831  1.00  0.00           N    
ATOM   2030  N   MOL     2      18.207  21.409  19.401  1.00  0.00           N    
ATOM   2031  N   MOL     2      24.481  20.461  22.452  1.00  0.00           N    
ATOM   2032  N   MOL     2      16.836  20.817  22.096  1.00  0.00           N    
ATOM   2033  N   MOL     2      16.136  22.212  23.667  1.00  0.00           N    
ATOM   2034  N   MOL     2      15.136  25.308  24.471  1.00  0.00           N    
ATOM   2035  N   MOL     2      22.781  25.664  24.826  1.00  0.00           N    
ATOM   2036  N   MOL     2      23.481  27.058  23.256  1.00  0.00           N    
ATOM   2037  H   MOL     2      18.425  27.185  18.842  1.00  0.00           H    
ATOM   2038  H   MOL     2      23.729  26.144  19.869  1.00  0.00           H    
ATOM   2039  H   MOL     2      25.334  22.339  19.549  1.00  0.00           H    
ATOM   2040  H   MOL     2      20.030  21.298  18.523  1.00  0.00           H    
ATOM   2041  H   MOL     2      23.263  21.282  23.815  1.00  0.00           H    
ATOM   2042  H   MOL     2      17.960  22.323  22.788  1.00  0.00           H    
ATOM   2043  H   MOL     2      16.354  26.129  23.108  1.00  0.00           H    
ATOM   2044  H   MOL     2      21.658  27.170  24.134  1.00  0.00           H    
ATOM   2045  O   MOL     2      19.584  20.125  22.269  1.00  0.00           O1-  
ATOM   2046  O   MOL     2      21.689  19.685  22.806  1.00  0.00           O    
ATOM   2047  O   MOL     2      20.034  24.971  24.654  1.00  0.00           O    
ATOM   2048  O   MOL     2      17.928  24.531  24.117  1.00  0.00           O1-  
ATOM   2049  O   MOL     2      22.104  28.343  20.388  1.00  0.00           O    
ATOM   2050  O   MOL     2      19.999  28.783  19.851  1.00  0.00           O1-  
ATOM   2051  O   MOL     2      21.654  23.496  18.003  1.00  0.00           O1-  
ATOM   2052  O   MOL     2      23.760  23.936  18.540  1.00  0.00           O    
ATOM   2053 Zn   MOL     2      18.217  19.946  20.789  1.00  0.00          Zn2+  
ATOM   2054 Zn   MOL     2      25.542  24.793  17.602  1.00  0.00          Zn2+  
ATOM   2055 Zn   MOL     2      23.471  28.521  21.868  1.00  0.00          Zn2+  
ATOM   2056 Zn   MOL     2      16.146  23.674  25.055  1.00  0.00          Zn2+  
ATOM   2057  C   MOL     2      17.578  27.158  19.271  1.00  0.00           C    
ATOM   2058  C   MOL     2      24.558  26.605  19.820  1.00  0.00           C    
ATOM   2059  C   MOL     2      20.728  19.686  22.024  1.00  0.00           C    
ATOM   2060  C   MOL     2      26.181  22.312  19.121  1.00  0.00           C    
ATOM   2061  C   MOL     2      19.201  21.758  18.571  1.00  0.00           C    
ATOM   2062  C   MOL     2      18.890  24.532  24.899  1.00  0.00           C    
ATOM   2063  C   MOL     2      24.110  21.309  23.386  1.00  0.00           C    
ATOM   2064  C   MOL     2      17.130  21.863  22.837  1.00  0.00           C    
ATOM   2065  C   MOL     2      20.961  28.782  20.633  1.00  0.00           C    
ATOM   2066  C   MOL     2      15.507  26.156  23.536  1.00  0.00           C    
ATOM   2067  C   MOL     2      22.487  26.709  24.086  1.00  0.00           C    
ATOM   2068  C   MOL     2      22.798  23.935  17.758  1.00  0.00           C    
ATOM   2069  N   MOL     2      13.065  28.006  28.736  1.00  0.00           N    
ATOM   2070  N   MOL     2      20.710  27.651  29.092  1.00  0.00           N    
ATOM   2071  N   MOL     2      21.410  26.256  27.521  1.00  0.00           N    
ATOM   2072  N   MOL     2      22.410  23.160  26.718  1.00  0.00           N    
ATOM   2073  N   MOL     2      14.765  22.804  26.362  1.00  0.00           N    
ATOM   2074  N   MOL     2      14.065  21.409  27.933  1.00  0.00           N    
ATOM   2075  N   MOL     2      20.339  20.461  30.984  1.00  0.00           N    
ATOM   2076  N   MOL     2      12.695  20.817  30.628  1.00  0.00           N    
ATOM   2077  N   MOL     2      11.994  22.212  32.198  1.00  0.00           N    
ATOM   2078  N   MOL     2      10.995  25.308  33.002  1.00  0.00           N    
ATOM   2079  N   MOL     2      18.639  25.664  33.358  1.00  0.00           N    
ATOM   2080  N   MOL     2      19.339  27.058  31.787  1.00  0.00           N    
ATOM   2081  H   MOL     2      14.283  27.185  27.374  1.00  0.00           H    
ATOM   2082  H   MOL     2      19.587  26.144  28.400  1.00  0.00           H    
ATOM   2083  H   MOL     2      21.192  22.339  28.080  1.00  0.00           H    
ATOM   2084  H   MOL     2      15.889  21.298  27.054  1.00  0.00           H    
ATOM   2085  H   MOL     2      19.122  21.282  32.346  1.00  0.00           H    
ATOM   2086  H   MOL     2      13.818  22.323  31.320  1.00  0.00           H    
ATOM   2087  H   MOL     2      12.212  26.129  31.640  1.00  0.00           H    
ATOM   2088  H   MOL     2      17.516  27.170  32.666  1.00  0.00           H    
ATOM   2089  O   MOL     2      15.442  20.125  30.800  1.00  0.00           O1-  
ATOM   2090  O   MOL     2      17.548  19.685  31.338  1.00  0.00           O    
ATOM   2091  O   MOL     2      15.892  24.971  33.185  1.00  0.00           O    
ATOM   2092  O   MOL     2      13.786  24.531  32.648  1.00  0.00           O1-  
ATOM   2093  O   MOL     2      17.963  28.343  28.920  1.00  0.00           O    
ATOM   2094  O   MOL     2      15.857  28.783  28.382  1.00  0.00           O1-  
ATOM   2095  O   MOL     2      17.513  23.496  26.534  1.00  0.00           O1-  
ATOM   2096  O   MOL     2      19.618  23.936  27.072  1.00  0.00           O    
ATOM   2097 Zn   MOL     2      14.075  19.946  29.321  1.00  0.00          Zn2+  
ATOM   2098 Zn   MOL     2      21.401  24.793  26.133  1.00  0.00          Zn2+  
ATOM   2099 Zn   MOL     2      19.330  28.521  30.399  1.00  0.00          Zn2+  
ATOM   2100 Zn   MOL     2      12.004  23.674  33.586  1.00  0.00          Zn2+  
ATOM   2101  C   MOL     2      13.436  27.158  27.802  1.00  0.00           C    
ATOM   2102  C   MOL     2      20.416  26.605  28.352  1.00  0.00           C    
ATOM   2103  C   MOL     2      16.586  19.686  30.555  1.00  0.00           C    
ATOM   2104  C   MOL     2      22.039  22.312  27.652  1.00  0.00           C    
ATOM   2105  C   MOL     2      15.059  21.758  27.103  1.00  0.00           C    
ATOM   2106  C   MOL     2      14.748  24.532  33.430  1.00  0.00           C    
ATOM   2107  C   MOL     2      19.969  21.309  31.918  1.00  0.00           C    
ATOM   2108  C   MOL     2      12.988  21.863  31.368  1.00  0.00           C    
ATOM   2109  C   MOL     2      16.819  28.782  29.165  1.00  0.00           C    
ATOM   2110  C   MOL     2      11.365  26.156  32.068  1.00  0.00           C    
ATOM   2111  C   MOL     2      18.345  26.709  32.617  1.00  0.00           C    
ATOM   2112  C   MOL     2      18.657  23.935  26.290  1.00  0.00           C    
ATOM   2113  O   C60 C   1      -6.080  25.231  20.813  1.00  0.00           O1-  
ATOM   2114  C   C60 C   1      -6.604  24.197  20.765  1.00  0.00           C    
ATOM   2115  O   C60 C   1      -7.126  23.163  20.718  1.00  0.00           O1-  
ATOM   2116  O   C60 C   1       9.377  24.832  19.235  1.00  0.00           O1-  
ATOM   2117  C   C60 C   1       8.742  24.277  18.439  1.00  0.00           C    
ATOM   2118  O   C60 C   1       8.106  23.722  17.643  1.00  0.00           O1-  
ATOM   2119  O   C60 C   1       2.236  23.065  34.056  1.00  0.00           O1-  
ATOM   2120  C   C60 C   1       3.075  23.546  34.699  1.00  0.00           C    
ATOM   2121  O   C60 C   1       3.913  24.027  35.341  1.00  0.00           O1-  
ATOM   2122  O   C60 C   1      -4.011  27.712   7.403  1.00  0.00           O1-  
ATOM   2123  C   C60 C   1      -3.101  28.370   7.695  1.00  0.00           C    
ATOM   2124  O   C60 C   1      -2.192  29.028   7.988  1.00  0.00           O1-  
ATOM   2125  O   C60 C   1     -13.744  23.478  26.408  1.00  0.00           O1-  
ATOM   2126  C   C60 C   1     -13.521  24.468  25.845  1.00  0.00           C    
ATOM   2127  O   C60 C   1     -13.299  25.457  25.283  1.00  0.00           O1-  
ATOM   2128  O   C60 C   1     -11.503  28.348  13.284  1.00  0.00           O1-  
ATOM   2129  C   C60 C   1     -11.240  29.067  14.156  1.00  0.00           C    
ATOM   2130  O   C60 C   1     -10.977  29.785  15.028  1.00  0.00           O1-  
ATOM   2131  O   C60 C   1     -22.695   3.627  21.997  1.00  0.00           O1-  
ATOM   2132  C   C60 C   1     -22.089   4.609  21.881  1.00  0.00           C    
ATOM   2133  O   C60 C   1     -21.483   5.591  21.765  1.00  0.00           O1-  
ATOM   2134  O   C60 C   1      12.519   0.717  15.327  1.00  0.00           O1-  
ATOM   2135  C   C60 C   1      13.389   1.477  15.437  1.00  0.00           C    
ATOM   2136  O   C60 C   1      14.258   2.237  15.546  1.00  0.00           O1-  
ATOM   2137  O   C60 C   1      -6.451  15.451  30.194  1.00  0.00           O1-  
ATOM   2138  C   C60 C   1      -5.817  14.927  31.012  1.00  0.00           C    
ATOM   2139  O   C60 C   1      -5.183  14.402  31.830  1.00  0.00           O1-  
ATOM   2140  O   C60 C   1       1.326  15.705  14.066  1.00  0.00           O1-  
ATOM   2141  C   C60 C   1       1.216  14.593  14.378  1.00  0.00           C    
ATOM   2142  O   C60 C   1       1.106  13.481  14.689  1.00  0.00           O1-  
ATOM   2143  O   C60 C   1      19.844   9.967  18.757  1.00  0.00           O1-  
ATOM   2144  C   C60 C   1      20.490  10.349  19.642  1.00  0.00           C    
ATOM   2145  O   C60 C   1      21.137  10.730  20.526  1.00  0.00           O1-  
ATOM   2146  O   C60 C   1      -4.249  18.428   6.565  1.00  0.00           O1-  
ATOM   2147  C   C60 C   1      -3.828  19.339   7.147  1.00  0.00           C    
ATOM   2148  O   C60 C   1      -3.408  20.250   7.729  1.00  0.00           O1-  
ATOM   2149  O   C60 C   1      24.182   6.426  16.577  1.00  0.00           O1-  
ATOM   2150  C   C60 C   1      24.135   5.393  17.103  1.00  0.00           C    
ATOM   2151  O   C60 C   1      24.089   4.359  17.627  1.00  0.00           O1-  
ATOM   2152  O   C60 C   1      14.379   9.510  26.260  1.00  0.00           O1-  
ATOM   2153  C   C60 C   1      14.122  10.514  25.740  1.00  0.00           C    
ATOM   2154  O   C60 C   1      13.864  11.518  25.219  1.00  0.00           O1-  
ATOM   2155  O   C60 C   1       4.425  29.558   3.036  1.00  0.00           O1-  
ATOM   2156  C   C60 C   1       3.718  28.889   2.404  1.00  0.00           C    
ATOM   2157  O   C60 C   1       3.013  28.220   1.772  1.00  0.00           O1-  
ATOM   2158  O   C60 C   1      17.984  15.355  22.740  1.00  0.00           O1-  
ATOM   2159  C   C60 C   1      17.487  14.442  23.256  1.00  0.00           C    
ATOM   2160  O   C60 C   1      16.989  13.530  23.772  1.00  0.00           O1-  
ATOM   2161  O   C60 C   1       4.530   1.288  11.841  1.00  0.00           O1-  
ATOM   2162  C   C60 C   1       3.958   0.435  11.303  1.00  0.00           C    
ATOM   2163  O   C60 C   1       3.385  -0.418  10.764  1.00  0.00           O1-  
ATOM   2164  O   C60 C   1      12.322  29.041   6.703  1.00  0.00           O1-  
ATOM   2165  C   C60 C   1      11.499  28.414   6.176  1.00  0.00           C    
ATOM   2166  O   C60 C   1      10.677  27.787   5.650  1.00  0.00           O1-  
ATOM   2167  O   C60 C   1     -19.233  18.824  18.467  1.00  0.00           O1-  
ATOM   2168  C   C60 C   1     -18.424  19.236  19.188  1.00  0.00           C    
ATOM   2169  O   C60 C   1     -17.615  19.649  19.911  1.00  0.00           O1-  
ATOM   2170  O   C60 C   1       5.082  18.282  11.090  1.00  0.00           O1-  
ATOM   2171  C   C60 C   1       4.678  19.369  11.109  1.00  0.00           C    
ATOM   2172  O   C60 C   1       4.274  20.456  11.129  1.00  0.00           O1-  
ATOM   2173  O   C60 C   1       0.592   3.466   4.389  1.00  0.00           O1-  
ATOM   2174  C   C60 C   1       1.187   4.164   5.098  1.00  0.00           C    
ATOM   2175  O   C60 C   1       1.783   4.863   5.808  1.00  0.00           O1-  
ATOM   2176  O   C60 C   1       8.300   3.488  18.895  1.00  0.00           O1-  
ATOM   2177  C   C60 C   1       9.446   3.307  18.908  1.00  0.00           C    
ATOM   2178  O   C60 C   1      10.592   3.127  18.921  1.00  0.00           O1-  
ATOM   2179  O   C60 C   1     -10.387   8.512  22.879  1.00  0.00           O1-  
ATOM   2180  C   C60 C   1     -11.386   8.992  22.537  1.00  0.00           C    
ATOM   2181  O   C60 C   1     -12.385   9.472  22.196  1.00  0.00           O1-  
ATOM   2182  O   C60 C   1      15.802  14.768  11.850  1.00  0.00           O1-  
ATOM   2183  C   C60 C   1      16.512  14.769  12.767  1.00  0.00           C    
ATOM   2184  O   C60 C   1      17.222  14.770  13.683  1.00  0.00           O1-  
ATOM   2185  O   C60 C   1      16.812  23.427  23.301  1.00  0.00           O1-  
ATOM   2186  C   C60 C   1      16.364  24.255  22.623  1.00  0.00           C    
ATOM   2187  O   C60 C   1      15.915  25.084  21.946  1.00  0.00           O1-  
ATOM   2188  O   C60 C   1     -13.920   5.922  16.642  1.00  0.00           O1-  
ATOM   2189  C   C60 C   1     -13.854   4.778  16.824  1.00  0.00           C    
ATOM   2190  O   C60 C   1     -13.788   3.634  17.006  1.00  0.00           O1-  
ATOM   2191  O   C60 C   1      -6.485  13.598  21.413  1.00  0.00           O1-  
ATOM   2192  C   C60 C   1      -7.166  14.070  20.601  1.00  0.00           C    
ATOM   2193  O   C60 C   1      -7.848  14.541  19.789  1.00  0.00           O1-  
ATOM   2194  O   C60 C   1       0.744  12.600  36.771  1.00  0.00           O1-  
ATOM   2195  C   C60 C   1       0.125  11.799  37.339  1.00  0.00           C    
ATOM   2196  O   C60 C   1      -0.493  10.999  37.907  1.00  0.00           O1-  
ATOM   2197  O   C60 C   1      -1.568  10.786  28.498  1.00  0.00           O1-  
ATOM   2198  C   C60 C   1      -2.224  10.667  27.549  1.00  0.00           C    
ATOM   2199  O   C60 C   1      -2.881  10.549  26.600  1.00  0.00           O1-  
ATOM   2200  O   C60 C   1       8.081  24.267   9.615  1.00  0.00           O1-  
ATOM   2201  C   C60 C   1       7.545  25.122   9.042  1.00  0.00           C    
ATOM   2202  O   C60 C   1       7.008  25.976   8.470  1.00  0.00           O1-  
ATOM   2203  O   C60 C   1      22.930  16.544  16.744  1.00  0.00           O1-  
ATOM   2204  C   C60 C   1      22.485  15.741  16.035  1.00  0.00           C    
ATOM   2205  O   C60 C   1      22.041  14.938  15.325  1.00  0.00           O1-  
ATOM   2206  O   C60 C   1     -11.931  17.339  23.237  1.00  0.00           O1-  
ATOM   2207  C   C60 C   1     -10.945  17.883  23.515  1.00  0.00           C    
ATOM   2208  O   C60 C   1      -9.960  18.427  23.794  1.00  0.00           O1-  
ATOM   2209  O   C60 C   1      -2.436  18.396  17.547  1.00  0.00           O1-  
ATOM   2210  C   C60 C   1      -3.014  19.401  17.584  1.00  0.00           C    
ATOM   2211  O   C60 C   1      -3.591  20.406  17.622  1.00  0.00           O1-  
ATOM   2212  O   C60 C   1      19.554   8.325   9.143  1.00  0.00           O1-  
ATOM   2213  C   C60 C   1      19.354   9.358   9.633  1.00  0.00           C    
ATOM   2214  O   C60 C   1      19.155  10.390  10.122  1.00  0.00           O1-  
ATOM   2215  O   C60 C   1      20.257  18.394  10.356  1.00  0.00           O1-  
ATOM   2216  C   C60 C   1      19.888  19.406   9.925  1.00  0.00           C    
ATOM   2217  O   C60 C   1      19.520  20.418   9.494  1.00  0.00           O1-  
ATOM   2218  O   C60 C   1       5.727  11.109  31.264  1.00  0.00           O1-  
ATOM   2219  C   C60 C   1       6.254  10.086  31.408  1.00  0.00           C    
ATOM   2220  O   C60 C   1       6.782   9.063  31.552  1.00  0.00           O1-  
ATOM   2221  O   C60 C   1      10.459   4.414  28.726  1.00  0.00           O1-  
ATOM   2222  C   C60 C   1       9.741   4.961  27.997  1.00  0.00           C    
ATOM   2223  O   C60 C   1       9.023   5.509  27.268  1.00  0.00           O1-  
ATOM   2224  O   C60 C   1      -5.465   4.004  11.724  1.00  0.00           O1-  
ATOM   2225  C   C60 C   1      -6.383   4.223  11.051  1.00  0.00           C    
ATOM   2226  O   C60 C   1      -7.302   4.442  10.377  1.00  0.00           O1-  
ATOM   2227  O   C60 C   1      20.839  19.275  20.578  1.00  0.00           O1-  
ATOM   2228  C   C60 C   1      20.821  18.613  19.625  1.00  0.00           C    
ATOM   2229  O   C60 C   1      20.803  17.951  18.673  1.00  0.00           O1-  
ATOM   2230  O   C60 C   1       8.173  15.478   8.534  1.00  0.00           O1-  
ATOM   2231  C   C60 C   1       7.974  14.596   9.261  1.00  0.00           C    
ATOM   2232  O   C60 C   1       7.776  13.714   9.989  1.00  0.00           O1-  
ATOM   2233  O   C60 C   1       2.787  18.798   1.053  1.00  0.00           O1-  
ATOM   2234  C   C60 C   1       3.289  19.659   1.646  1.00  0.00           C    
ATOM   2235  O   C60 C   1       3.792  20.520   2.238  1.00  0.00           O1-  
ATOM   2236  O   C60 C   1       4.875  19.961  20.606  1.00  0.00           O1-  
ATOM   2237  C   C60 C   1       5.709  20.095  21.400  1.00  0.00           C    
ATOM   2238  O   C60 C   1       6.544  20.229  22.194  1.00  0.00           O1-  
ATOM   2239  O   C60 C   1       9.255  13.801  19.353  1.00  0.00           O1-  
ATOM   2240  C   C60 C   1       8.870  14.773  18.851  1.00  0.00           C    
ATOM   2241  O   C60 C   1       8.484  15.745  18.348  1.00  0.00           O1-  
ATOM   2242  O   C60 C   1      -0.638  25.065   3.975  1.00  0.00           O1-  
ATOM   2243  C   C60 C   1      -0.306  24.140   4.591  1.00  0.00           C    
ATOM   2244  O   C60 C   1       0.026  23.215   5.207  1.00  0.00           O1-  
ATOM   2245  O   C60 C   1       9.211  13.111  28.026  1.00  0.00           O1-  
ATOM   2246  C   C60 C   1      10.047  13.733  28.535  1.00  0.00           C    
ATOM   2247  O   C60 C   1      10.883  14.356  29.043  1.00  0.00           O1-  
ATOM   2248  O   C60 C   1      26.090  22.053  16.277  1.00  0.00           O1-  
ATOM   2249  C   C60 C   1      25.694  22.960  16.882  1.00  0.00           C    
ATOM   2250  O   C60 C   1      25.299  23.867  17.487  1.00  0.00           O1-  
ATOM   2251  O   C60 C   1       2.266  15.412  33.464  1.00  0.00           O1-  
ATOM   2252  C   C60 C   1       2.775  14.749  34.270  1.00  0.00           C    
ATOM   2253  O   C60 C   1       3.284  14.087  35.075  1.00  0.00           O1-  
ATOM   2254  O   C60 C   1       6.026   1.183  22.163  1.00  0.00           O1-  
ATOM   2255  C   C60 C   1       6.065   0.179  21.584  1.00  0.00           C    
ATOM   2256  O   C60 C   1       6.105  -0.825  21.004  1.00  0.00           O1-  
ATOM   2257  O   C60 C   1      13.475  20.103  26.859  1.00  0.00           O1-  
ATOM   2258  C   C60 C   1      12.842  19.849  25.921  1.00  0.00           C    
ATOM   2259  O   C60 C   1      12.208  19.595  24.983  1.00  0.00           O1-  
ATOM   2260  O   C60 C   1      15.635  23.119  12.132  1.00  0.00           O1-  
ATOM   2261  C   C60 C   1      16.197  23.479  13.081  1.00  0.00           C    
ATOM   2262  O   C60 C   1      16.759  23.838  14.031  1.00  0.00           O1-  
ATOM   2263  O   C60 C   1      -9.419  27.827  33.418  1.00  0.00           O1-  
ATOM   2264  C   C60 C   1      -9.947  28.139  32.433  1.00  0.00           C    
ATOM   2265  O   C60 C   1     -10.475  28.451  31.448  1.00  0.00           O1-  
ATOM   2266  O   C60 C   1      -7.858  14.041  10.279  1.00  0.00           O1-  
ATOM   2267  C   C60 C   1      -7.395  13.872  11.329  1.00  0.00           C    
ATOM   2268  O   C60 C   1      -6.932  13.703  12.379  1.00  0.00           O1-  
ATOM   2269  O   C60 C   1      13.467  20.275  15.963  1.00  0.00           O1-  
ATOM   2270  C   C60 C   1      12.796  19.612  15.287  1.00  0.00           C    
ATOM   2271  O   C60 C   1      12.125  18.949  14.612  1.00  0.00           O1-  
ATOM   2272  O   C60 C   1      -3.605  10.306   8.017  1.00  0.00           O1-  
ATOM   2273  C   C60 C   1      -4.360   9.540   7.582  1.00  0.00           C    
ATOM   2274  O   C60 C   1      -5.114   8.774   7.148  1.00  0.00           O1-  
ATOM   2275  O   C60 C   1      -9.246  11.867  13.770  1.00  0.00           O1-  
ATOM   2276  C   C60 C   1      -9.107  10.892  14.383  1.00  0.00           C    
ATOM   2277  O   C60 C   1      -8.968   9.917  14.996  1.00  0.00           O1-  
ATOM   2278  O   C60 C   1       2.286   4.043  15.661  1.00  0.00           O1-  
ATOM   2279  C   C60 C   1       1.747   4.836  15.009  1.00  0.00           C    
ATOM   2280  O   C60 C   1       1.207   5.629  14.355  1.00  0.00           O1-  
ATOM   2281  O   C60 C   1     -14.968   3.989  26.168  1.00  0.00           O1-  
ATOM   2282  C   C60 C   1     -14.010   3.951  26.821  1.00  0.00           C    
ATOM   2283  O   C60 C   1     -13.052   3.913  27.474  1.00  0.00           O1-  
ATOM   2284  O   C60 C   1      20.336  28.459  19.928  1.00  0.00           O1-  
ATOM   2285  C   C60 C   1      19.430  28.356  19.210  1.00  0.00           C    
ATOM   2286  O   C60 C   1      18.524  28.253  18.492  1.00  0.00           O1-  
ATOM   2287  O   C60 C   1       1.448   5.134  23.728  1.00  0.00           O1-  
ATOM   2288  C   C60 C   1       1.928   4.248  24.302  1.00  0.00           C    
ATOM   2289  O   C60 C   1       2.409   3.362  24.877  1.00  0.00           O1-  
ATOM   2290  O   C60 C   1     -21.192   9.182  17.929  1.00  0.00           O1-  
ATOM   2291  C   C60 C   1     -20.116   9.092  18.356  1.00  0.00           C    
ATOM   2292  O   C60 C   1     -19.042   9.002  18.783  1.00  0.00           O1-  
TER    2293 
CONECT    1 2292
CONECT 2114 2115
CONECT 2115 2114 2116
CONECT 2116 2115
CONECT 2117 2118
CONECT 2118 2117 2119
CONECT 2119 2118
CONECT 2120 2121
CONECT 2121 2120 2122
CONECT 2122 2121
CONECT 2123 2124
CONECT 2124 2123 2125
CONECT 2125 2124
CONECT 2126 2127
CONECT 2127 2126 2128
CONECT 2128 2127
CONECT 2129 2130
CONECT 2130 2129 2131
CONECT 2131 2130
CONECT 2132 2133
CONECT 2133 2132 2134
CONECT 2134 2133
CONECT 2135 2136
CONECT 2136 2135 2137
CONECT 2137 2136
CONECT 2138 2139
CONECT 2139 2138 2140
CONECT 2140 2139
CONECT 2141 2142
CONECT 2142 2141 2143
CONECT 2143 2142
CONECT 2144 2145
CONECT 2145 2144 2146
CONECT 2146 2145
CONECT 2147 2148
CONECT 2148 2147 2149
CONECT 2149 2148
CONECT 2150 2151
CONECT 2151 2150 2152
CONECT 2152 2151
CONECT 2153 2154
CONECT 2154 2153 2155
CONECT 2155 2154
CONECT 2156 2157
CONECT 2157 2156 2158
CONECT 2158 2157
CONECT 2159 2160
CONECT 2160 2159 2161
CONECT 2161 2160
CONECT 2162 2163
CONECT 2163 2162 2164
CONECT 2164 2163
CONECT 2165 2166
CONECT 2166 2165 2167
CONECT 2167 2166
CONECT 2168 2169
CONECT 2169 2168 2170
CONECT 2170 2169
CONECT 2171 2172
CONECT 2172 2171 2173
CONECT 2173 2172
CONECT 2174 2175
CONECT 2175 2174 2176
CONECT 2176 2175
CONECT 2177 2178
CONECT 2178 2177 2179
CONECT 2179 2178
CONECT 2180 2181
CONECT 2181 2180 2182
CONECT 2182 2181
CONECT 2183 2184
CONECT 2184 2183 2185
CONECT 2185 2184
CONECT 2186 2187
CONECT 2187 2186 2188
CONECT 2188 2187
CONECT 2189 2190
CONECT 2190 2189 2191
CONECT 2191 2190
CONECT 2192 2193
CONECT 2193 2192 2194
CONECT 2194 2193
CONECT 2195 2196
CONECT 2196 2195 2197
CONECT 2197 2196
CONECT 2198 2199
CONECT 2199 2198 2200
CONECT 2200 2199
CONECT 2201 2202
CONECT 2202 2201 2203
CONECT 2203 2202
CONECT 2204 2205
CONECT 2205 2204 2206
CONECT 2206 2205
CONECT 2207 2208
CONECT 2208 2207 2209
CONECT 2209 2208
CONECT 2210 2211
CONECT 2211 2210 2212
CONECT 2212 2211
CONECT 2213 2214
CONECT 2214 2213 2215
CONECT 2215 2214
CONECT 2216 2217
CONECT 2217 2216 2218
CONECT 2218 2217
CONECT 2219 2220
CONECT 2220 2219 2221
CONECT 2221 2220
CONECT 2222 2223
CONECT 2223 2222 2224
CONECT 2224 2223
CONECT 2225 2226
CONECT 2226 2225 2227
CONECT 2227 2226
CONECT 2228 2229
CONECT 2229 2228 2230
CONECT 2230 2229
CONECT 2231 2232
CONECT 2232 2231 2233
CONECT 2233 2232
CONECT 2234 2235
CONECT 2235 2234 2236
CONECT 2236 2235
CONECT 2237 2238
CONECT 2238 2237 2239
CONECT 2239 2238
CONECT 2240 2241
CONECT 2241 2240 2242
CONECT 2242 2241
CONECT 2243 2244
CONECT 2244 2243 2245
CONECT 2245 2244
CONECT 2246 2247
CONECT 2247 2246 2248
CONECT 2248 2247
CONECT 2249 2250
CONECT 2250 2249 2251
CONECT 2251 2250
CONECT 2252 2253
CONECT 2253 2252 2254
CONECT 2254 2253
CONECT 2255 2256
CONECT 2256 2255 2257
CONECT 2257 2256
CONECT 2258 2259
CONECT 2259 2258 2260
CONECT 2260 2259
CONECT 2261 2262
CONECT 2262 2261 2263
CONECT 2263 2262
CONECT 2264 2265
CONECT 2265 2264 2266
CONECT 2266 2265
CONECT 2267 2268
CONECT 2268 2267 2269
CONECT 2269 2268
CONECT 2270 2271
CONECT 2271 2270 2272
CONECT 2272 2271
CONECT 2273 2274
CONECT 2274 2273 2275
CONECT 2275 2274
CONECT 2276 2277
CONECT 2277 2276 2278
CONECT 2278 2277
CONECT 2279 2280
CONECT 2280 2279 2281
CONECT 2281 2280
CONECT 2282 2283
CONECT 2283 2282 2284
CONECT 2284 2283
CONECT 2285 2286
CONECT 2286 2285 2287
CONECT 2287 2286
CONECT 2288 2289
CONECT 2289 2288 2290
CONECT 2290 2289
CONECT 2291 2292
CONECT 2292 2291    1
END
