# Supplementary material for: Augmented Reality for Enhanced Visualization of MOF Adsorbents
Source: J Chem Inf Model. 2023 Sep 26;63(19):5950–5. doi: 10.1021/acs.jcim.3c01190 (PMC10565814; doi:10.1021/acs.jcim.3c01190)
Supplement: Supplementary file 2 — ci3c01190_si_002.zip [file ci3c01190_si_002.zip › UiO-67 with CO2 (0.15 bar and 298 K).cif]

data_Framework_0_final_1_1_1_P1
_audit_creation_date              2023-08-30
_audit_creation_method            'Materials Studio'
_symmetry_space_group_name_H-M    'P1'
_symmetry_Int_Tables_number       1
_symmetry_cell_setting            triclinic
loop_
_symmetry_equiv_pos_as_xyz
  x,y,z
_cell_length_a                    27.0942
_cell_length_b                    27.0942
_cell_length_c                    27.0942
_cell_angle_alpha                 90.0000
_cell_angle_beta                  90.0000
_cell_angle_gamma                 90.0000
loop_
_atom_site_label
_atom_site_type_symbol
_atom_site_fract_x
_atom_site_fract_y
_atom_site_fract_z
_atom_site_U_iso_or_equiv
_atom_site_adp_type
_atom_site_occupancy
H1     H     0.39300   0.21390   0.47300   0.00000  Uiso   1.00
H2     H     0.32855   0.27865   0.46920   0.00000  Uiso   1.00
H3     H     0.39285   0.48525   0.78410   0.00000  Uiso   1.00
H4     H     0.32788   0.48523   0.71988   0.00000  Uiso   1.00
H5     H     0.57260   0.07260   0.42740   0.00000  Uiso   1.00
C6     C     0.31858   0.49557   0.75742   0.00000  Uiso   1.00
C7     C     0.35515   0.49500   0.79345   0.00000  Uiso   1.00
C8     C     0.26922   0.73048   0.99202   0.00000  Uiso   1.00
C9     C     0.38167   0.61753   0.99657   0.00000  Uiso   1.00
C10    C     0.31863   0.24142   0.48028   0.00000  Uiso   1.00
C11    C     0.35492   0.20518   0.48183   0.00000  Uiso   1.00
C12    C     0.34265   0.65650   0.99415   0.00000  Uiso   1.00
O13    O     0.03828   0.96172   0.96172   0.00000  Uiso   1.00
O14    O     0.42643   0.13173   0.49633   0.00000  Uiso   1.00
O15    O     0.42715   0.50045   0.86740   0.00000  Uiso   1.00
O16    O     0.94793   0.05207   0.05207   0.00000  Uiso   1.00
Zr17   Zr    0.50000   0.50000   0.09320   0.00000  Uiso   1.00
H18    H     0.60700   0.78610   0.47300   0.00000  Uiso   1.00
H19    H     0.67145   0.72135   0.46920   0.00000  Uiso   1.00
H20    H     0.60715   0.51475   0.78410   0.00000  Uiso   1.00
H21    H     0.67212   0.51477   0.71988   0.00000  Uiso   1.00
H22    H     0.42740   0.92740   0.42740   0.00000  Uiso   1.00
C23    C     0.68142   0.50443   0.75742   0.00000  Uiso   1.00
C24    C     0.64485   0.50500   0.79345   0.00000  Uiso   1.00
C25    C     0.73078   0.26952   0.99202   0.00000  Uiso   1.00
C26    C     0.61833   0.38247   0.99657   0.00000  Uiso   1.00
C27    C     0.68137   0.75858   0.48028   0.00000  Uiso   1.00
C28    C     0.64508   0.79482   0.48183   0.00000  Uiso   1.00
C29    C     0.65735   0.34350   0.99415   0.00000  Uiso   1.00
O30    O     0.96172   0.03828   0.96172   0.00000  Uiso   1.00
O31    O     0.57357   0.86827   0.49633   0.00000  Uiso   1.00
O32    O     0.57285   0.49955   0.86740   0.00000  Uiso   1.00
O33    O     0.05207   0.94793   0.05207   0.00000  Uiso   1.00
H34    H     0.39300   0.78610   0.52700   0.00000  Uiso   1.00
H35    H     0.32855   0.72135   0.53080   0.00000  Uiso   1.00
H36    H     0.39285   0.51475   0.21590   0.00000  Uiso   1.00
H37    H     0.32788   0.51477   0.28012   0.00000  Uiso   1.00
H38    H     0.57260   0.92740   0.57260   0.00000  Uiso   1.00
C39    C     0.31858   0.50443   0.24258   0.00000  Uiso   1.00
C40    C     0.35515   0.50500   0.20655   0.00000  Uiso   1.00
C41    C     0.26922   0.26952   0.00798   0.00000  Uiso   1.00
C42    C     0.38167   0.38247   0.00343   0.00000  Uiso   1.00
C43    C     0.31863   0.75858   0.51972   0.00000  Uiso   1.00
C44    C     0.35492   0.79482   0.51817   0.00000  Uiso   1.00
C45    C     0.34265   0.34350   0.00585   0.00000  Uiso   1.00
O46    O     0.03828   0.03828   0.03828   0.00000  Uiso   1.00
O47    O     0.42643   0.86827   0.50367   0.00000  Uiso   1.00
O48    O     0.42715   0.49955   0.13260   0.00000  Uiso   1.00
O49    O     0.94793   0.94793   0.94793   0.00000  Uiso   1.00
Zr50   Zr    0.50000   0.50000   0.90680   0.00000  Uiso   1.00
H51    H     0.60700   0.21390   0.52700   0.00000  Uiso   1.00
H52    H     0.67145   0.27865   0.53080   0.00000  Uiso   1.00
H53    H     0.60715   0.48525   0.21590   0.00000  Uiso   1.00
H54    H     0.67212   0.48523   0.28012   0.00000  Uiso   1.00
H55    H     0.42740   0.07260   0.57260   0.00000  Uiso   1.00
C56    C     0.68142   0.49557   0.24258   0.00000  Uiso   1.00
C57    C     0.64485   0.49500   0.20655   0.00000  Uiso   1.00
C58    C     0.73078   0.73048   0.00798   0.00000  Uiso   1.00
C59    C     0.61833   0.61753   0.00343   0.00000  Uiso   1.00
C60    C     0.68137   0.24142   0.51972   0.00000  Uiso   1.00
C61    C     0.64508   0.20518   0.51817   0.00000  Uiso   1.00
C62    C     0.65735   0.65650   0.00585   0.00000  Uiso   1.00
O63    O     0.96172   0.96172   0.03828   0.00000  Uiso   1.00
O64    O     0.57357   0.13173   0.50367   0.00000  Uiso   1.00
O65    O     0.57285   0.50045   0.13260   0.00000  Uiso   1.00
O66    O     0.05207   0.05207   0.94793   0.00000  Uiso   1.00
H67    H     0.47300   0.39300   0.21390   0.00000  Uiso   1.00
H68    H     0.46920   0.32855   0.27865   0.00000  Uiso   1.00
H69    H     0.78410   0.39285   0.48525   0.00000  Uiso   1.00
H70    H     0.71988   0.32788   0.48523   0.00000  Uiso   1.00
H71    H     0.42740   0.57260   0.07260   0.00000  Uiso   1.00
C72    C     0.75742   0.31858   0.49557   0.00000  Uiso   1.00
C73    C     0.79345   0.35515   0.49500   0.00000  Uiso   1.00
C74    C     0.99202   0.26922   0.73048   0.00000  Uiso   1.00
C75    C     0.99657   0.38167   0.61753   0.00000  Uiso   1.00
C76    C     0.48028   0.31863   0.24142   0.00000  Uiso   1.00
C77    C     0.48183   0.35492   0.20518   0.00000  Uiso   1.00
C78    C     0.99415   0.34265   0.65650   0.00000  Uiso   1.00
O79    O     0.49633   0.42643   0.13173   0.00000  Uiso   1.00
O80    O     0.86740   0.42715   0.50045   0.00000  Uiso   1.00
Zr81   Zr    0.09320   0.50000   0.50000   0.00000  Uiso   1.00
H82    H     0.52700   0.60700   0.21390   0.00000  Uiso   1.00
H83    H     0.53080   0.67145   0.27865   0.00000  Uiso   1.00
H84    H     0.21590   0.60715   0.48525   0.00000  Uiso   1.00
H85    H     0.28012   0.67212   0.48523   0.00000  Uiso   1.00
H86    H     0.57260   0.42740   0.07260   0.00000  Uiso   1.00
C87    C     0.24258   0.68142   0.49557   0.00000  Uiso   1.00
C88    C     0.20655   0.64485   0.49500   0.00000  Uiso   1.00
C89    C     0.00798   0.73078   0.73048   0.00000  Uiso   1.00
C90    C     0.00343   0.61833   0.61753   0.00000  Uiso   1.00
C91    C     0.51972   0.68137   0.24142   0.00000  Uiso   1.00
C92    C     0.51817   0.64508   0.20518   0.00000  Uiso   1.00
C93    C     0.00585   0.65735   0.65650   0.00000  Uiso   1.00
O94    O     0.50367   0.57357   0.13173   0.00000  Uiso   1.00
O95    O     0.13260   0.57285   0.50045   0.00000  Uiso   1.00
Zr96   Zr    0.90680   0.50000   0.50000   0.00000  Uiso   1.00
H97    H     0.47300   0.60700   0.78610   0.00000  Uiso   1.00
H98    H     0.46920   0.67145   0.72135   0.00000  Uiso   1.00
H99    H     0.78410   0.60715   0.51475   0.00000  Uiso   1.00
H100   H     0.71988   0.67212   0.51477   0.00000  Uiso   1.00
H101   H     0.42740   0.42740   0.92740   0.00000  Uiso   1.00
C102   C     0.75742   0.68142   0.50443   0.00000  Uiso   1.00
C103   C     0.79345   0.64485   0.50500   0.00000  Uiso   1.00
C104   C     0.99202   0.73078   0.26952   0.00000  Uiso   1.00
C105   C     0.99657   0.61833   0.38247   0.00000  Uiso   1.00
C106   C     0.48028   0.68137   0.75858   0.00000  Uiso   1.00
C107   C     0.48183   0.64508   0.79482   0.00000  Uiso   1.00
C108   C     0.99415   0.65735   0.34350   0.00000  Uiso   1.00
O109   O     0.49633   0.57357   0.86827   0.00000  Uiso   1.00
O110   O     0.86740   0.57285   0.49955   0.00000  Uiso   1.00
H111   H     0.52700   0.39300   0.78610   0.00000  Uiso   1.00
H112   H     0.53080   0.32855   0.72135   0.00000  Uiso   1.00
H113   H     0.21590   0.39285   0.51475   0.00000  Uiso   1.00
H114   H     0.28012   0.32788   0.51477   0.00000  Uiso   1.00
H115   H     0.57260   0.57260   0.92740   0.00000  Uiso   1.00
C116   C     0.24258   0.31858   0.50443   0.00000  Uiso   1.00
C117   C     0.20655   0.35515   0.50500   0.00000  Uiso   1.00
C118   C     0.00798   0.26922   0.26952   0.00000  Uiso   1.00
C119   C     0.00343   0.38167   0.38247   0.00000  Uiso   1.00
C120   C     0.51972   0.31863   0.75858   0.00000  Uiso   1.00
C121   C     0.51817   0.35492   0.79482   0.00000  Uiso   1.00
C122   C     0.00585   0.34265   0.34350   0.00000  Uiso   1.00
O123   O     0.50367   0.42643   0.86827   0.00000  Uiso   1.00
O124   O     0.13260   0.42715   0.49955   0.00000  Uiso   1.00
H125   H     0.21390   0.47300   0.39300   0.00000  Uiso   1.00
H126   H     0.27865   0.46920   0.32855   0.00000  Uiso   1.00
H127   H     0.48525   0.78410   0.39285   0.00000  Uiso   1.00
H128   H     0.48523   0.71988   0.32788   0.00000  Uiso   1.00
H129   H     0.07260   0.42740   0.57260   0.00000  Uiso   1.00
C130   C     0.49557   0.75742   0.31858   0.00000  Uiso   1.00
C131   C     0.49500   0.79345   0.35515   0.00000  Uiso   1.00
C132   C     0.73048   0.99202   0.26922   0.00000  Uiso   1.00
C133   C     0.61753   0.99657   0.38167   0.00000  Uiso   1.00
C134   C     0.24142   0.48028   0.31863   0.00000  Uiso   1.00
C135   C     0.20518   0.48183   0.35492   0.00000  Uiso   1.00
C136   C     0.65650   0.99415   0.34265   0.00000  Uiso   1.00
O137   O     0.13173   0.49633   0.42643   0.00000  Uiso   1.00
O138   O     0.50045   0.86740   0.42715   0.00000  Uiso   1.00
Zr139  Zr    0.50000   0.09320   0.50000   0.00000  Uiso   1.00
H140   H     0.21390   0.52700   0.60700   0.00000  Uiso   1.00
H141   H     0.27865   0.53080   0.67145   0.00000  Uiso   1.00
H142   H     0.48525   0.21590   0.60715   0.00000  Uiso   1.00
H143   H     0.48523   0.28012   0.67212   0.00000  Uiso   1.00
H144   H     0.07260   0.57260   0.42740   0.00000  Uiso   1.00
C145   C     0.49557   0.24258   0.68142   0.00000  Uiso   1.00
C146   C     0.49500   0.20655   0.64485   0.00000  Uiso   1.00
C147   C     0.73048   0.00798   0.73078   0.00000  Uiso   1.00
C148   C     0.61753   0.00343   0.61833   0.00000  Uiso   1.00
C149   C     0.24142   0.51972   0.68137   0.00000  Uiso   1.00
C150   C     0.20518   0.51817   0.64508   0.00000  Uiso   1.00
C151   C     0.65650   0.00585   0.65735   0.00000  Uiso   1.00
O152   O     0.13173   0.50367   0.57357   0.00000  Uiso   1.00
O153   O     0.50045   0.13260   0.57285   0.00000  Uiso   1.00
Zr154  Zr    0.50000   0.90680   0.50000   0.00000  Uiso   1.00
H155   H     0.78610   0.47300   0.60700   0.00000  Uiso   1.00
H156   H     0.72135   0.46920   0.67145   0.00000  Uiso   1.00
H157   H     0.51475   0.78410   0.60715   0.00000  Uiso   1.00
H158   H     0.51477   0.71988   0.67212   0.00000  Uiso   1.00
H159   H     0.92740   0.42740   0.42740   0.00000  Uiso   1.00
C160   C     0.50443   0.75742   0.68142   0.00000  Uiso   1.00
C161   C     0.50500   0.79345   0.64485   0.00000  Uiso   1.00
C162   C     0.26952   0.99202   0.73078   0.00000  Uiso   1.00
C163   C     0.38247   0.99657   0.61833   0.00000  Uiso   1.00
C164   C     0.75858   0.48028   0.68137   0.00000  Uiso   1.00
C165   C     0.79482   0.48183   0.64508   0.00000  Uiso   1.00
C166   C     0.34350   0.99415   0.65735   0.00000  Uiso   1.00
O167   O     0.86827   0.49633   0.57357   0.00000  Uiso   1.00
O168   O     0.49955   0.86740   0.57285   0.00000  Uiso   1.00
H169   H     0.78610   0.52700   0.39300   0.00000  Uiso   1.00
H170   H     0.72135   0.53080   0.32855   0.00000  Uiso   1.00
H171   H     0.51475   0.21590   0.39285   0.00000  Uiso   1.00
H172   H     0.51477   0.28012   0.32788   0.00000  Uiso   1.00
H173   H     0.92740   0.57260   0.57260   0.00000  Uiso   1.00
C174   C     0.50443   0.24258   0.31858   0.00000  Uiso   1.00
C175   C     0.50500   0.20655   0.35515   0.00000  Uiso   1.00
C176   C     0.26952   0.00798   0.26922   0.00000  Uiso   1.00
C177   C     0.38247   0.00343   0.38167   0.00000  Uiso   1.00
C178   C     0.75858   0.51972   0.31863   0.00000  Uiso   1.00
C179   C     0.79482   0.51817   0.35492   0.00000  Uiso   1.00
C180   C     0.34350   0.00585   0.34265   0.00000  Uiso   1.00
O181   O     0.86827   0.50367   0.42643   0.00000  Uiso   1.00
O182   O     0.49955   0.13260   0.42715   0.00000  Uiso   1.00
H183   H     0.39300   0.71390   0.97300   0.00000  Uiso   1.00
H184   H     0.32855   0.77865   0.96920   0.00000  Uiso   1.00
H185   H     0.39285   0.98525   0.28410   0.00000  Uiso   1.00
H186   H     0.32788   0.98523   0.21988   0.00000  Uiso   1.00
C187   C     0.31858   0.99557   0.25742   0.00000  Uiso   1.00
C188   C     0.35515   0.99500   0.29345   0.00000  Uiso   1.00
C189   C     0.26922   0.23048   0.49202   0.00000  Uiso   1.00
C190   C     0.38167   0.11753   0.49657   0.00000  Uiso   1.00
C191   C     0.31863   0.74142   0.98028   0.00000  Uiso   1.00
C192   C     0.35492   0.70518   0.98183   0.00000  Uiso   1.00
C193   C     0.34265   0.15650   0.49415   0.00000  Uiso   1.00
O194   O     0.03828   0.46172   0.46172   0.00000  Uiso   1.00
O195   O     0.42643   0.63173   0.99633   0.00000  Uiso   1.00
O196   O     0.42715   0.00045   0.36740   0.00000  Uiso   1.00
O197   O     0.94793   0.55207   0.55207   0.00000  Uiso   1.00
Zr198  Zr    0.50000   0.00000   0.59320   0.00000  Uiso   1.00
H199   H     0.60700   0.28610   0.97300   0.00000  Uiso   1.00
H200   H     0.67145   0.22135   0.96920   0.00000  Uiso   1.00
H201   H     0.60715   0.01475   0.28410   0.00000  Uiso   1.00
H202   H     0.67212   0.01477   0.21988   0.00000  Uiso   1.00
C203   C     0.68142   0.00443   0.25742   0.00000  Uiso   1.00
C204   C     0.64485   0.00500   0.29345   0.00000  Uiso   1.00
C205   C     0.73078   0.76952   0.49202   0.00000  Uiso   1.00
C206   C     0.61833   0.88247   0.49657   0.00000  Uiso   1.00
C207   C     0.68137   0.25858   0.98028   0.00000  Uiso   1.00
C208   C     0.64508   0.29482   0.98183   0.00000  Uiso   1.00
C209   C     0.65735   0.84350   0.49415   0.00000  Uiso   1.00
O210   O     0.96172   0.53828   0.46172   0.00000  Uiso   1.00
O211   O     0.57357   0.36827   0.99633   0.00000  Uiso   1.00
O212   O     0.57285   0.99955   0.36740   0.00000  Uiso   1.00
O213   O     0.05207   0.44793   0.55207   0.00000  Uiso   1.00
H214   H     0.39300   0.28610   0.02700   0.00000  Uiso   1.00
H215   H     0.32855   0.22135   0.03080   0.00000  Uiso   1.00
H216   H     0.39285   0.01475   0.71590   0.00000  Uiso   1.00
H217   H     0.32788   0.01477   0.78012   0.00000  Uiso   1.00
C218   C     0.31858   0.00443   0.74258   0.00000  Uiso   1.00
C219   C     0.35515   0.00500   0.70655   0.00000  Uiso   1.00
C220   C     0.26922   0.76952   0.50798   0.00000  Uiso   1.00
C221   C     0.38167   0.88247   0.50343   0.00000  Uiso   1.00
C222   C     0.31863   0.25858   0.01972   0.00000  Uiso   1.00
C223   C     0.35492   0.29482   0.01817   0.00000  Uiso   1.00
C224   C     0.34265   0.84350   0.50585   0.00000  Uiso   1.00
O225   O     0.03828   0.53828   0.53828   0.00000  Uiso   1.00
O226   O     0.42643   0.36827   0.00367   0.00000  Uiso   1.00
O227   O     0.42715   0.99955   0.63260   0.00000  Uiso   1.00
O228   O     0.94793   0.44793   0.44793   0.00000  Uiso   1.00
Zr229  Zr    0.50000   0.00000   0.40680   0.00000  Uiso   1.00
H230   H     0.60700   0.71390   0.02700   0.00000  Uiso   1.00
H231   H     0.67145   0.77865   0.03080   0.00000  Uiso   1.00
H232   H     0.60715   0.98525   0.71590   0.00000  Uiso   1.00
H233   H     0.67212   0.98523   0.78012   0.00000  Uiso   1.00
C234   C     0.68142   0.99557   0.74258   0.00000  Uiso   1.00
C235   C     0.64485   0.99500   0.70655   0.00000  Uiso   1.00
C236   C     0.73078   0.23048   0.50798   0.00000  Uiso   1.00
C237   C     0.61833   0.11753   0.50343   0.00000  Uiso   1.00
C238   C     0.68137   0.74142   0.01972   0.00000  Uiso   1.00
C239   C     0.64508   0.70518   0.01817   0.00000  Uiso   1.00
C240   C     0.65735   0.15650   0.50585   0.00000  Uiso   1.00
O241   O     0.96172   0.46172   0.53828   0.00000  Uiso   1.00
O242   O     0.57357   0.63173   0.00367   0.00000  Uiso   1.00
O243   O     0.57285   0.00045   0.63260   0.00000  Uiso   1.00
O244   O     0.05207   0.55207   0.44793   0.00000  Uiso   1.00
H245   H     0.47300   0.89300   0.71390   0.00000  Uiso   1.00
H246   H     0.46920   0.82855   0.77865   0.00000  Uiso   1.00
H247   H     0.78410   0.89285   0.98525   0.00000  Uiso   1.00
H248   H     0.71988   0.82788   0.98523   0.00000  Uiso   1.00
C249   C     0.75742   0.81858   0.99557   0.00000  Uiso   1.00
C250   C     0.79345   0.85515   0.99500   0.00000  Uiso   1.00
C251   C     0.99202   0.76922   0.23048   0.00000  Uiso   1.00
C252   C     0.99657   0.88167   0.11753   0.00000  Uiso   1.00
C253   C     0.48028   0.81863   0.74142   0.00000  Uiso   1.00
C254   C     0.48183   0.85492   0.70518   0.00000  Uiso   1.00
C255   C     0.99415   0.84265   0.15650   0.00000  Uiso   1.00
O256   O     0.49633   0.92643   0.63173   0.00000  Uiso   1.00
O257   O     0.86740   0.92715   0.00045   0.00000  Uiso   1.00
Zr258  Zr    0.09320   0.00000   0.00000   0.00000  Uiso   1.00
H259   H     0.52700   0.10700   0.71390   0.00000  Uiso   1.00
H260   H     0.53080   0.17145   0.77865   0.00000  Uiso   1.00
H261   H     0.21590   0.10715   0.98525   0.00000  Uiso   1.00
H262   H     0.28012   0.17212   0.98523   0.00000  Uiso   1.00
C263   C     0.24258   0.18142   0.99557   0.00000  Uiso   1.00
C264   C     0.20655   0.14485   0.99500   0.00000  Uiso   1.00
C265   C     0.00798   0.23078   0.23048   0.00000  Uiso   1.00
C266   C     0.00343   0.11833   0.11753   0.00000  Uiso   1.00
C267   C     0.51972   0.18137   0.74142   0.00000  Uiso   1.00
C268   C     0.51817   0.14508   0.70518   0.00000  Uiso   1.00
C269   C     0.00585   0.15735   0.15650   0.00000  Uiso   1.00
O270   O     0.50367   0.07357   0.63173   0.00000  Uiso   1.00
O271   O     0.13260   0.07285   0.00045   0.00000  Uiso   1.00
Zr272  Zr    0.90680   0.00000   0.00000   0.00000  Uiso   1.00
H273   H     0.47300   0.10700   0.28610   0.00000  Uiso   1.00
H274   H     0.46920   0.17145   0.22135   0.00000  Uiso   1.00
H275   H     0.78410   0.10715   0.01475   0.00000  Uiso   1.00
H276   H     0.71988   0.17212   0.01477   0.00000  Uiso   1.00
C277   C     0.75742   0.18142   0.00443   0.00000  Uiso   1.00
C278   C     0.79345   0.14485   0.00500   0.00000  Uiso   1.00
C279   C     0.99202   0.23078   0.76952   0.00000  Uiso   1.00
C280   C     0.99657   0.11833   0.88247   0.00000  Uiso   1.00
C281   C     0.48028   0.18137   0.25858   0.00000  Uiso   1.00
C282   C     0.48183   0.14508   0.29482   0.00000  Uiso   1.00
C283   C     0.99415   0.15735   0.84350   0.00000  Uiso   1.00
O284   O     0.49633   0.07357   0.36827   0.00000  Uiso   1.00
O285   O     0.86740   0.07285   0.99955   0.00000  Uiso   1.00
H286   H     0.52700   0.89300   0.28610   0.00000  Uiso   1.00
H287   H     0.53080   0.82855   0.22135   0.00000  Uiso   1.00
H288   H     0.21590   0.89285   0.01475   0.00000  Uiso   1.00
H289   H     0.28012   0.82788   0.01477   0.00000  Uiso   1.00
C290   C     0.24258   0.81858   0.00443   0.00000  Uiso   1.00
C291   C     0.20655   0.85515   0.00500   0.00000  Uiso   1.00
C292   C     0.00798   0.76922   0.76952   0.00000  Uiso   1.00
C293   C     0.00343   0.88167   0.88247   0.00000  Uiso   1.00
C294   C     0.51972   0.81863   0.25858   0.00000  Uiso   1.00
C295   C     0.51817   0.85492   0.29482   0.00000  Uiso   1.00
C296   C     0.00585   0.84265   0.84350   0.00000  Uiso   1.00
O297   O     0.50367   0.92643   0.36827   0.00000  Uiso   1.00
O298   O     0.13260   0.92715   0.99955   0.00000  Uiso   1.00
H299   H     0.21390   0.97300   0.89300   0.00000  Uiso   1.00
H300   H     0.27865   0.96920   0.82855   0.00000  Uiso   1.00
H301   H     0.48525   0.28410   0.89285   0.00000  Uiso   1.00
H302   H     0.48523   0.21988   0.82788   0.00000  Uiso   1.00
H303   H     0.07260   0.92740   0.07260   0.00000  Uiso   1.00
C304   C     0.49557   0.25742   0.81858   0.00000  Uiso   1.00
C305   C     0.49500   0.29345   0.85515   0.00000  Uiso   1.00
C306   C     0.73048   0.49202   0.76922   0.00000  Uiso   1.00
C307   C     0.61753   0.49657   0.88167   0.00000  Uiso   1.00
C308   C     0.24142   0.98028   0.81863   0.00000  Uiso   1.00
C309   C     0.20518   0.98183   0.85492   0.00000  Uiso   1.00
C310   C     0.65650   0.49415   0.84265   0.00000  Uiso   1.00
O311   O     0.13173   0.99633   0.92643   0.00000  Uiso   1.00
O312   O     0.50045   0.36740   0.92715   0.00000  Uiso   1.00
Zr313  Zr    0.50000   0.59320   0.00000   0.00000  Uiso   1.00
H314   H     0.21390   0.02700   0.10700   0.00000  Uiso   1.00
H315   H     0.27865   0.03080   0.17145   0.00000  Uiso   1.00
H316   H     0.48525   0.71590   0.10715   0.00000  Uiso   1.00
H317   H     0.48523   0.78012   0.17212   0.00000  Uiso   1.00
H318   H     0.07260   0.07260   0.92740   0.00000  Uiso   1.00
C319   C     0.49557   0.74258   0.18142   0.00000  Uiso   1.00
C320   C     0.49500   0.70655   0.14485   0.00000  Uiso   1.00
C321   C     0.73048   0.50798   0.23078   0.00000  Uiso   1.00
C322   C     0.61753   0.50343   0.11833   0.00000  Uiso   1.00
C323   C     0.24142   0.01972   0.18137   0.00000  Uiso   1.00
C324   C     0.20518   0.01817   0.14508   0.00000  Uiso   1.00
C325   C     0.65650   0.50585   0.15735   0.00000  Uiso   1.00
O326   O     0.13173   0.00367   0.07357   0.00000  Uiso   1.00
O327   O     0.50045   0.63260   0.07285   0.00000  Uiso   1.00
Zr328  Zr    0.50000   0.40680   0.00000   0.00000  Uiso   1.00
H329   H     0.78610   0.97300   0.10700   0.00000  Uiso   1.00
H330   H     0.72135   0.96920   0.17145   0.00000  Uiso   1.00
H331   H     0.51475   0.28410   0.10715   0.00000  Uiso   1.00
H332   H     0.51477   0.21988   0.17212   0.00000  Uiso   1.00
H333   H     0.92740   0.92740   0.92740   0.00000  Uiso   1.00
C334   C     0.50443   0.25742   0.18142   0.00000  Uiso   1.00
C335   C     0.50500   0.29345   0.14485   0.00000  Uiso   1.00
C336   C     0.26952   0.49202   0.23078   0.00000  Uiso   1.00
C337   C     0.38247   0.49657   0.11833   0.00000  Uiso   1.00
C338   C     0.75858   0.98028   0.18137   0.00000  Uiso   1.00
C339   C     0.79482   0.98183   0.14508   0.00000  Uiso   1.00
C340   C     0.34350   0.49415   0.15735   0.00000  Uiso   1.00
O341   O     0.86827   0.99633   0.07357   0.00000  Uiso   1.00
O342   O     0.49955   0.36740   0.07285   0.00000  Uiso   1.00
H343   H     0.78610   0.02700   0.89300   0.00000  Uiso   1.00
H344   H     0.72135   0.03080   0.82855   0.00000  Uiso   1.00
H345   H     0.51475   0.71590   0.89285   0.00000  Uiso   1.00
H346   H     0.51477   0.78012   0.82788   0.00000  Uiso   1.00
H347   H     0.92740   0.07260   0.07260   0.00000  Uiso   1.00
C348   C     0.50443   0.74258   0.81858   0.00000  Uiso   1.00
C349   C     0.50500   0.70655   0.85515   0.00000  Uiso   1.00
C350   C     0.26952   0.50798   0.76922   0.00000  Uiso   1.00
C351   C     0.38247   0.50343   0.88167   0.00000  Uiso   1.00
C352   C     0.75858   0.01972   0.81863   0.00000  Uiso   1.00
C353   C     0.79482   0.01817   0.85492   0.00000  Uiso   1.00
C354   C     0.34350   0.50585   0.84265   0.00000  Uiso   1.00
O355   O     0.86827   0.00367   0.92643   0.00000  Uiso   1.00
O356   O     0.49955   0.63260   0.92715   0.00000  Uiso   1.00
H357   H     0.89300   0.21390   0.97300   0.00000  Uiso   1.00
H358   H     0.82855   0.27865   0.96920   0.00000  Uiso   1.00
H359   H     0.89285   0.48525   0.28410   0.00000  Uiso   1.00
H360   H     0.82788   0.48523   0.21988   0.00000  Uiso   1.00
C361   C     0.81858   0.49557   0.25742   0.00000  Uiso   1.00
C362   C     0.85515   0.49500   0.29345   0.00000  Uiso   1.00
C363   C     0.76922   0.73048   0.49202   0.00000  Uiso   1.00
C364   C     0.88167   0.61753   0.49657   0.00000  Uiso   1.00
C365   C     0.81863   0.24142   0.98028   0.00000  Uiso   1.00
C366   C     0.85492   0.20518   0.98183   0.00000  Uiso   1.00
C367   C     0.84265   0.65650   0.49415   0.00000  Uiso   1.00
O368   O     0.53828   0.96172   0.46172   0.00000  Uiso   1.00
O369   O     0.92643   0.13173   0.99633   0.00000  Uiso   1.00
O370   O     0.92715   0.50045   0.36740   0.00000  Uiso   1.00
O371   O     0.44793   0.05207   0.55207   0.00000  Uiso   1.00
Zr372  Zr    0.00000   0.50000   0.59320   0.00000  Uiso   1.00
H373   H     0.10700   0.78610   0.97300   0.00000  Uiso   1.00
H374   H     0.17145   0.72135   0.96920   0.00000  Uiso   1.00
H375   H     0.10715   0.51475   0.28410   0.00000  Uiso   1.00
H376   H     0.17212   0.51477   0.21988   0.00000  Uiso   1.00
C377   C     0.18142   0.50443   0.25742   0.00000  Uiso   1.00
C378   C     0.14485   0.50500   0.29345   0.00000  Uiso   1.00
C379   C     0.23078   0.26952   0.49202   0.00000  Uiso   1.00
C380   C     0.11833   0.38247   0.49657   0.00000  Uiso   1.00
C381   C     0.18137   0.75858   0.98028   0.00000  Uiso   1.00
C382   C     0.14508   0.79482   0.98183   0.00000  Uiso   1.00
C383   C     0.15735   0.34350   0.49415   0.00000  Uiso   1.00
O384   O     0.46172   0.03828   0.46172   0.00000  Uiso   1.00
O385   O     0.07357   0.86827   0.99633   0.00000  Uiso   1.00
O386   O     0.07285   0.49955   0.36740   0.00000  Uiso   1.00
O387   O     0.55207   0.94793   0.55207   0.00000  Uiso   1.00
H388   H     0.89300   0.78610   0.02700   0.00000  Uiso   1.00
H389   H     0.82855   0.72135   0.03080   0.00000  Uiso   1.00
H390   H     0.89285   0.51475   0.71590   0.00000  Uiso   1.00
H391   H     0.82788   0.51477   0.78012   0.00000  Uiso   1.00
C392   C     0.81858   0.50443   0.74258   0.00000  Uiso   1.00
C393   C     0.85515   0.50500   0.70655   0.00000  Uiso   1.00
C394   C     0.76922   0.26952   0.50798   0.00000  Uiso   1.00
C395   C     0.88167   0.38247   0.50343   0.00000  Uiso   1.00
C396   C     0.81863   0.75858   0.01972   0.00000  Uiso   1.00
C397   C     0.85492   0.79482   0.01817   0.00000  Uiso   1.00
C398   C     0.84265   0.34350   0.50585   0.00000  Uiso   1.00
O399   O     0.53828   0.03828   0.53828   0.00000  Uiso   1.00
O400   O     0.92643   0.86827   0.00367   0.00000  Uiso   1.00
O401   O     0.92715   0.49955   0.63260   0.00000  Uiso   1.00
O402   O     0.44793   0.94793   0.44793   0.00000  Uiso   1.00
Zr403  Zr    0.00000   0.50000   0.40680   0.00000  Uiso   1.00
H404   H     0.10700   0.21390   0.02700   0.00000  Uiso   1.00
H405   H     0.17145   0.27865   0.03080   0.00000  Uiso   1.00
H406   H     0.10715   0.48525   0.71590   0.00000  Uiso   1.00
H407   H     0.17212   0.48523   0.78012   0.00000  Uiso   1.00
C408   C     0.18142   0.49557   0.74258   0.00000  Uiso   1.00
C409   C     0.14485   0.49500   0.70655   0.00000  Uiso   1.00
C410   C     0.23078   0.73048   0.50798   0.00000  Uiso   1.00
C411   C     0.11833   0.61753   0.50343   0.00000  Uiso   1.00
C412   C     0.18137   0.24142   0.01972   0.00000  Uiso   1.00
C413   C     0.14508   0.20518   0.01817   0.00000  Uiso   1.00
C414   C     0.15735   0.65650   0.50585   0.00000  Uiso   1.00
O415   O     0.46172   0.96172   0.53828   0.00000  Uiso   1.00
O416   O     0.07357   0.13173   0.00367   0.00000  Uiso   1.00
O417   O     0.07285   0.50045   0.63260   0.00000  Uiso   1.00
O418   O     0.55207   0.05207   0.44793   0.00000  Uiso   1.00
H419   H     0.97300   0.39300   0.71390   0.00000  Uiso   1.00
H420   H     0.96920   0.32855   0.77865   0.00000  Uiso   1.00
H421   H     0.28410   0.39285   0.98525   0.00000  Uiso   1.00
H422   H     0.21988   0.32788   0.98523   0.00000  Uiso   1.00
C423   C     0.25742   0.31858   0.99557   0.00000  Uiso   1.00
C424   C     0.29345   0.35515   0.99500   0.00000  Uiso   1.00
C425   C     0.49202   0.26922   0.23048   0.00000  Uiso   1.00
C426   C     0.49657   0.38167   0.11753   0.00000  Uiso   1.00
C427   C     0.98028   0.31863   0.74142   0.00000  Uiso   1.00
C428   C     0.98183   0.35492   0.70518   0.00000  Uiso   1.00
C429   C     0.49415   0.34265   0.15650   0.00000  Uiso   1.00
O430   O     0.99633   0.42643   0.63173   0.00000  Uiso   1.00
O431   O     0.36740   0.42715   0.00045   0.00000  Uiso   1.00
Zr432  Zr    0.59320   0.50000   0.00000   0.00000  Uiso   1.00
H433   H     0.02700   0.60700   0.71390   0.00000  Uiso   1.00
H434   H     0.03080   0.67145   0.77865   0.00000  Uiso   1.00
H435   H     0.71590   0.60715   0.98525   0.00000  Uiso   1.00
H436   H     0.78012   0.67212   0.98523   0.00000  Uiso   1.00
C437   C     0.74258   0.68142   0.99557   0.00000  Uiso   1.00
C438   C     0.70655   0.64485   0.99500   0.00000  Uiso   1.00
C439   C     0.50798   0.73078   0.23048   0.00000  Uiso   1.00
C440   C     0.50343   0.61833   0.11753   0.00000  Uiso   1.00
C441   C     0.01972   0.68137   0.74142   0.00000  Uiso   1.00
C442   C     0.01817   0.64508   0.70518   0.00000  Uiso   1.00
C443   C     0.50585   0.65735   0.15650   0.00000  Uiso   1.00
O444   O     0.00367   0.57357   0.63173   0.00000  Uiso   1.00
O445   O     0.63260   0.57285   0.00045   0.00000  Uiso   1.00
Zr446  Zr    0.40680   0.50000   0.00000   0.00000  Uiso   1.00
H447   H     0.97300   0.60700   0.28610   0.00000  Uiso   1.00
H448   H     0.96920   0.67145   0.22135   0.00000  Uiso   1.00
H449   H     0.28410   0.60715   0.01475   0.00000  Uiso   1.00
H450   H     0.21988   0.67212   0.01477   0.00000  Uiso   1.00
C451   C     0.25742   0.68142   0.00443   0.00000  Uiso   1.00
C452   C     0.29345   0.64485   0.00500   0.00000  Uiso   1.00
C453   C     0.49202   0.73078   0.76952   0.00000  Uiso   1.00
C454   C     0.49657   0.61833   0.88247   0.00000  Uiso   1.00
C455   C     0.98028   0.68137   0.25858   0.00000  Uiso   1.00
C456   C     0.98183   0.64508   0.29482   0.00000  Uiso   1.00
C457   C     0.49415   0.65735   0.84350   0.00000  Uiso   1.00
O458   O     0.99633   0.57357   0.36827   0.00000  Uiso   1.00
O459   O     0.36740   0.57285   0.99955   0.00000  Uiso   1.00
H460   H     0.02700   0.39300   0.28610   0.00000  Uiso   1.00
H461   H     0.03080   0.32855   0.22135   0.00000  Uiso   1.00
H462   H     0.71590   0.39285   0.01475   0.00000  Uiso   1.00
H463   H     0.78012   0.32788   0.01477   0.00000  Uiso   1.00
C464   C     0.74258   0.31858   0.00443   0.00000  Uiso   1.00
C465   C     0.70655   0.35515   0.00500   0.00000  Uiso   1.00
C466   C     0.50798   0.26922   0.76952   0.00000  Uiso   1.00
C467   C     0.50343   0.38167   0.88247   0.00000  Uiso   1.00
C468   C     0.01972   0.31863   0.25858   0.00000  Uiso   1.00
C469   C     0.01817   0.35492   0.29482   0.00000  Uiso   1.00
C470   C     0.50585   0.34265   0.84350   0.00000  Uiso   1.00
O471   O     0.00367   0.42643   0.36827   0.00000  Uiso   1.00
O472   O     0.63260   0.42715   0.99955   0.00000  Uiso   1.00
H473   H     0.71390   0.47300   0.89300   0.00000  Uiso   1.00
H474   H     0.77865   0.46920   0.82855   0.00000  Uiso   1.00
H475   H     0.98525   0.78410   0.89285   0.00000  Uiso   1.00
H476   H     0.98523   0.71988   0.82788   0.00000  Uiso   1.00
C477   C     0.99557   0.75742   0.81858   0.00000  Uiso   1.00
C478   C     0.99500   0.79345   0.85515   0.00000  Uiso   1.00
C479   C     0.23048   0.99202   0.76922   0.00000  Uiso   1.00
C480   C     0.11753   0.99657   0.88167   0.00000  Uiso   1.00
C481   C     0.74142   0.48028   0.81863   0.00000  Uiso   1.00
C482   C     0.70518   0.48183   0.85492   0.00000  Uiso   1.00
C483   C     0.15650   0.99415   0.84265   0.00000  Uiso   1.00
O484   O     0.63173   0.49633   0.92643   0.00000  Uiso   1.00
O485   O     0.00045   0.86740   0.92715   0.00000  Uiso   1.00
Zr486  Zr    0.00000   0.09320   0.00000   0.00000  Uiso   1.00
H487   H     0.71390   0.52700   0.10700   0.00000  Uiso   1.00
H488   H     0.77865   0.53080   0.17145   0.00000  Uiso   1.00
H489   H     0.98525   0.21590   0.10715   0.00000  Uiso   1.00
H490   H     0.98523   0.28012   0.17212   0.00000  Uiso   1.00
C491   C     0.99557   0.24258   0.18142   0.00000  Uiso   1.00
C492   C     0.99500   0.20655   0.14485   0.00000  Uiso   1.00
C493   C     0.23048   0.00798   0.23078   0.00000  Uiso   1.00
C494   C     0.11753   0.00343   0.11833   0.00000  Uiso   1.00
C495   C     0.74142   0.51972   0.18137   0.00000  Uiso   1.00
C496   C     0.70518   0.51817   0.14508   0.00000  Uiso   1.00
C497   C     0.15650   0.00585   0.15735   0.00000  Uiso   1.00
O498   O     0.63173   0.50367   0.07357   0.00000  Uiso   1.00
O499   O     0.00045   0.13260   0.07285   0.00000  Uiso   1.00
Zr500  Zr    0.00000   0.90680   0.00000   0.00000  Uiso   1.00
H501   H     0.28610   0.47300   0.10700   0.00000  Uiso   1.00
H502   H     0.22135   0.46920   0.17145   0.00000  Uiso   1.00
H503   H     0.01475   0.78410   0.10715   0.00000  Uiso   1.00
H504   H     0.01477   0.71988   0.17212   0.00000  Uiso   1.00
C505   C     0.00443   0.75742   0.18142   0.00000  Uiso   1.00
C506   C     0.00500   0.79345   0.14485   0.00000  Uiso   1.00
C507   C     0.76952   0.99202   0.23078   0.00000  Uiso   1.00
C508   C     0.88247   0.99657   0.11833   0.00000  Uiso   1.00
C509   C     0.25858   0.48028   0.18137   0.00000  Uiso   1.00
C510   C     0.29482   0.48183   0.14508   0.00000  Uiso   1.00
C511   C     0.84350   0.99415   0.15735   0.00000  Uiso   1.00
O512   O     0.36827   0.49633   0.07357   0.00000  Uiso   1.00
O513   O     0.99955   0.86740   0.07285   0.00000  Uiso   1.00
H514   H     0.28610   0.52700   0.89300   0.00000  Uiso   1.00
H515   H     0.22135   0.53080   0.82855   0.00000  Uiso   1.00
H516   H     0.01475   0.21590   0.89285   0.00000  Uiso   1.00
H517   H     0.01477   0.28012   0.82788   0.00000  Uiso   1.00
C518   C     0.00443   0.24258   0.81858   0.00000  Uiso   1.00
C519   C     0.00500   0.20655   0.85515   0.00000  Uiso   1.00
C520   C     0.76952   0.00798   0.76922   0.00000  Uiso   1.00
C521   C     0.88247   0.00343   0.88167   0.00000  Uiso   1.00
C522   C     0.25858   0.51972   0.81863   0.00000  Uiso   1.00
C523   C     0.29482   0.51817   0.85492   0.00000  Uiso   1.00
C524   C     0.84350   0.00585   0.84265   0.00000  Uiso   1.00
O525   O     0.36827   0.50367   0.92643   0.00000  Uiso   1.00
O526   O     0.99955   0.13260   0.92715   0.00000  Uiso   1.00
H527   H     0.89300   0.71390   0.47300   0.00000  Uiso   1.00
H528   H     0.82855   0.77865   0.46920   0.00000  Uiso   1.00
H529   H     0.89285   0.98525   0.78410   0.00000  Uiso   1.00
H530   H     0.82788   0.98523   0.71988   0.00000  Uiso   1.00
C531   C     0.81858   0.99557   0.75742   0.00000  Uiso   1.00
C532   C     0.85515   0.99500   0.79345   0.00000  Uiso   1.00
C533   C     0.76922   0.23048   0.99202   0.00000  Uiso   1.00
C534   C     0.88167   0.11753   0.99657   0.00000  Uiso   1.00
C535   C     0.81863   0.74142   0.48028   0.00000  Uiso   1.00
C536   C     0.85492   0.70518   0.48183   0.00000  Uiso   1.00
C537   C     0.84265   0.15650   0.99415   0.00000  Uiso   1.00
O538   O     0.53828   0.46172   0.96172   0.00000  Uiso   1.00
O539   O     0.92643   0.63173   0.49633   0.00000  Uiso   1.00
O540   O     0.92715   0.00045   0.86740   0.00000  Uiso   1.00
O541   O     0.44793   0.55207   0.05207   0.00000  Uiso   1.00
Zr542  Zr    0.00000   0.00000   0.09320   0.00000  Uiso   1.00
H543   H     0.10700   0.28610   0.47300   0.00000  Uiso   1.00
H544   H     0.17145   0.22135   0.46920   0.00000  Uiso   1.00
H545   H     0.10715   0.01475   0.78410   0.00000  Uiso   1.00
H546   H     0.17212   0.01477   0.71988   0.00000  Uiso   1.00
C547   C     0.18142   0.00443   0.75742   0.00000  Uiso   1.00
C548   C     0.14485   0.00500   0.79345   0.00000  Uiso   1.00
C549   C     0.23078   0.76952   0.99202   0.00000  Uiso   1.00
C550   C     0.11833   0.88247   0.99657   0.00000  Uiso   1.00
C551   C     0.18137   0.25858   0.48028   0.00000  Uiso   1.00
C552   C     0.14508   0.29482   0.48183   0.00000  Uiso   1.00
C553   C     0.15735   0.84350   0.99415   0.00000  Uiso   1.00
O554   O     0.46172   0.53828   0.96172   0.00000  Uiso   1.00
O555   O     0.07357   0.36827   0.49633   0.00000  Uiso   1.00
O556   O     0.07285   0.99955   0.86740   0.00000  Uiso   1.00
O557   O     0.55207   0.44793   0.05207   0.00000  Uiso   1.00
H558   H     0.89300   0.28610   0.52700   0.00000  Uiso   1.00
H559   H     0.82855   0.22135   0.53080   0.00000  Uiso   1.00
H560   H     0.89285   0.01475   0.21590   0.00000  Uiso   1.00
H561   H     0.82788   0.01477   0.28012   0.00000  Uiso   1.00
C562   C     0.81858   0.00443   0.24258   0.00000  Uiso   1.00
C563   C     0.85515   0.00500   0.20655   0.00000  Uiso   1.00
C564   C     0.76922   0.76952   0.00798   0.00000  Uiso   1.00
C565   C     0.88167   0.88247   0.00343   0.00000  Uiso   1.00
C566   C     0.81863   0.25858   0.51972   0.00000  Uiso   1.00
C567   C     0.85492   0.29482   0.51817   0.00000  Uiso   1.00
C568   C     0.84265   0.84350   0.00585   0.00000  Uiso   1.00
O569   O     0.53828   0.53828   0.03828   0.00000  Uiso   1.00
O570   O     0.92643   0.36827   0.50367   0.00000  Uiso   1.00
O571   O     0.92715   0.99955   0.13260   0.00000  Uiso   1.00
O572   O     0.44793   0.44793   0.94793   0.00000  Uiso   1.00
Zr573  Zr    0.00000   0.00000   0.90680   0.00000  Uiso   1.00
H574   H     0.10700   0.71390   0.52700   0.00000  Uiso   1.00
H575   H     0.17145   0.77865   0.53080   0.00000  Uiso   1.00
H576   H     0.10715   0.98525   0.21590   0.00000  Uiso   1.00
H577   H     0.17212   0.98523   0.28012   0.00000  Uiso   1.00
C578   C     0.18142   0.99557   0.24258   0.00000  Uiso   1.00
C579   C     0.14485   0.99500   0.20655   0.00000  Uiso   1.00
C580   C     0.23078   0.23048   0.00798   0.00000  Uiso   1.00
C581   C     0.11833   0.11753   0.00343   0.00000  Uiso   1.00
C582   C     0.18137   0.74142   0.51972   0.00000  Uiso   1.00
C583   C     0.14508   0.70518   0.51817   0.00000  Uiso   1.00
C584   C     0.15735   0.15650   0.00585   0.00000  Uiso   1.00
O585   O     0.46172   0.46172   0.03828   0.00000  Uiso   1.00
O586   O     0.07357   0.63173   0.50367   0.00000  Uiso   1.00
O587   O     0.07285   0.00045   0.13260   0.00000  Uiso   1.00
O588   O     0.55207   0.55207   0.94793   0.00000  Uiso   1.00
H589   H     0.97300   0.89300   0.21390   0.00000  Uiso   1.00
H590   H     0.96920   0.82855   0.27865   0.00000  Uiso   1.00
H591   H     0.28410   0.89285   0.48525   0.00000  Uiso   1.00
H592   H     0.21988   0.82788   0.48523   0.00000  Uiso   1.00
C593   C     0.25742   0.81858   0.49557   0.00000  Uiso   1.00
C594   C     0.29345   0.85515   0.49500   0.00000  Uiso   1.00
C595   C     0.49202   0.76922   0.73048   0.00000  Uiso   1.00
C596   C     0.49657   0.88167   0.61753   0.00000  Uiso   1.00
C597   C     0.98028   0.81863   0.24142   0.00000  Uiso   1.00
C598   C     0.98183   0.85492   0.20518   0.00000  Uiso   1.00
C599   C     0.49415   0.84265   0.65650   0.00000  Uiso   1.00
O600   O     0.99633   0.92643   0.13173   0.00000  Uiso   1.00
O601   O     0.36740   0.92715   0.50045   0.00000  Uiso   1.00
Zr602  Zr    0.59320   0.00000   0.50000   0.00000  Uiso   1.00
H603   H     0.02700   0.10700   0.21390   0.00000  Uiso   1.00
H604   H     0.03080   0.17145   0.27865   0.00000  Uiso   1.00
H605   H     0.71590   0.10715   0.48525   0.00000  Uiso   1.00
H606   H     0.78012   0.17212   0.48523   0.00000  Uiso   1.00
C607   C     0.74258   0.18142   0.49557   0.00000  Uiso   1.00
C608   C     0.70655   0.14485   0.49500   0.00000  Uiso   1.00
C609   C     0.50798   0.23078   0.73048   0.00000  Uiso   1.00
C610   C     0.50343   0.11833   0.61753   0.00000  Uiso   1.00
C611   C     0.01972   0.18137   0.24142   0.00000  Uiso   1.00
C612   C     0.01817   0.14508   0.20518   0.00000  Uiso   1.00
C613   C     0.50585   0.15735   0.65650   0.00000  Uiso   1.00
O614   O     0.00367   0.07357   0.13173   0.00000  Uiso   1.00
O615   O     0.63260   0.07285   0.50045   0.00000  Uiso   1.00
Zr616  Zr    0.40680   0.00000   0.50000   0.00000  Uiso   1.00
H617   H     0.97300   0.10700   0.78610   0.00000  Uiso   1.00
H618   H     0.96920   0.17145   0.72135   0.00000  Uiso   1.00
H619   H     0.28410   0.10715   0.51475   0.00000  Uiso   1.00
H620   H     0.21988   0.17212   0.51477   0.00000  Uiso   1.00
C621   C     0.25742   0.18142   0.50443   0.00000  Uiso   1.00
C622   C     0.29345   0.14485   0.50500   0.00000  Uiso   1.00
C623   C     0.49202   0.23078   0.26952   0.00000  Uiso   1.00
C624   C     0.49657   0.11833   0.38247   0.00000  Uiso   1.00
C625   C     0.98028   0.18137   0.75858   0.00000  Uiso   1.00
C626   C     0.98183   0.14508   0.79482   0.00000  Uiso   1.00
C627   C     0.49415   0.15735   0.34350   0.00000  Uiso   1.00
O628   O     0.99633   0.07357   0.86827   0.00000  Uiso   1.00
O629   O     0.36740   0.07285   0.49955   0.00000  Uiso   1.00
H630   H     0.02700   0.89300   0.78610   0.00000  Uiso   1.00
H631   H     0.03080   0.82855   0.72135   0.00000  Uiso   1.00
H632   H     0.71590   0.89285   0.51475   0.00000  Uiso   1.00
H633   H     0.78012   0.82788   0.51477   0.00000  Uiso   1.00
C634   C     0.74258   0.81858   0.50443   0.00000  Uiso   1.00
C635   C     0.70655   0.85515   0.50500   0.00000  Uiso   1.00
C636   C     0.50798   0.76922   0.26952   0.00000  Uiso   1.00
C637   C     0.50343   0.88167   0.38247   0.00000  Uiso   1.00
C638   C     0.01972   0.81863   0.75858   0.00000  Uiso   1.00
C639   C     0.01817   0.85492   0.79482   0.00000  Uiso   1.00
C640   C     0.50585   0.84265   0.34350   0.00000  Uiso   1.00
O641   O     0.00367   0.92643   0.86827   0.00000  Uiso   1.00
O642   O     0.63260   0.92715   0.49955   0.00000  Uiso   1.00
H643   H     0.71390   0.97300   0.39300   0.00000  Uiso   1.00
H644   H     0.77865   0.96920   0.32855   0.00000  Uiso   1.00
H645   H     0.98525   0.28410   0.39285   0.00000  Uiso   1.00
H646   H     0.98523   0.21988   0.32788   0.00000  Uiso   1.00
C647   C     0.99557   0.25742   0.31858   0.00000  Uiso   1.00
C648   C     0.99500   0.29345   0.35515   0.00000  Uiso   1.00
C649   C     0.23048   0.49202   0.26922   0.00000  Uiso   1.00
C650   C     0.11753   0.49657   0.38167   0.00000  Uiso   1.00
C651   C     0.74142   0.98028   0.31863   0.00000  Uiso   1.00
C652   C     0.70518   0.98183   0.35492   0.00000  Uiso   1.00
C653   C     0.15650   0.49415   0.34265   0.00000  Uiso   1.00
O654   O     0.63173   0.99633   0.42643   0.00000  Uiso   1.00
O655   O     0.00045   0.36740   0.42715   0.00000  Uiso   1.00
Zr656  Zr    0.00000   0.59320   0.50000   0.00000  Uiso   1.00
H657   H     0.71390   0.02700   0.60700   0.00000  Uiso   1.00
H658   H     0.77865   0.03080   0.67145   0.00000  Uiso   1.00
H659   H     0.98525   0.71590   0.60715   0.00000  Uiso   1.00
H660   H     0.98523   0.78012   0.67212   0.00000  Uiso   1.00
C661   C     0.99557   0.74258   0.68142   0.00000  Uiso   1.00
C662   C     0.99500   0.70655   0.64485   0.00000  Uiso   1.00
C663   C     0.23048   0.50798   0.73078   0.00000  Uiso   1.00
C664   C     0.11753   0.50343   0.61833   0.00000  Uiso   1.00
C665   C     0.74142   0.01972   0.68137   0.00000  Uiso   1.00
C666   C     0.70518   0.01817   0.64508   0.00000  Uiso   1.00
C667   C     0.15650   0.50585   0.65735   0.00000  Uiso   1.00
O668   O     0.63173   0.00367   0.57357   0.00000  Uiso   1.00
O669   O     0.00045   0.63260   0.57285   0.00000  Uiso   1.00
Zr670  Zr    0.00000   0.40680   0.50000   0.00000  Uiso   1.00
H671   H     0.28610   0.97300   0.60700   0.00000  Uiso   1.00
H672   H     0.22135   0.96920   0.67145   0.00000  Uiso   1.00
H673   H     0.01475   0.28410   0.60715   0.00000  Uiso   1.00
H674   H     0.01477   0.21988   0.67212   0.00000  Uiso   1.00
C675   C     0.00443   0.25742   0.68142   0.00000  Uiso   1.00
C676   C     0.00500   0.29345   0.64485   0.00000  Uiso   1.00
C677   C     0.76952   0.49202   0.73078   0.00000  Uiso   1.00
C678   C     0.88247   0.49657   0.61833   0.00000  Uiso   1.00
C679   C     0.25858   0.98028   0.68137   0.00000  Uiso   1.00
C680   C     0.29482   0.98183   0.64508   0.00000  Uiso   1.00
C681   C     0.84350   0.49415   0.65735   0.00000  Uiso   1.00
O682   O     0.36827   0.99633   0.57357   0.00000  Uiso   1.00
O683   O     0.99955   0.36740   0.57285   0.00000  Uiso   1.00
H684   H     0.28610   0.02700   0.39300   0.00000  Uiso   1.00
H685   H     0.22135   0.03080   0.32855   0.00000  Uiso   1.00
H686   H     0.01475   0.71590   0.39285   0.00000  Uiso   1.00
H687   H     0.01477   0.78012   0.32788   0.00000  Uiso   1.00
C688   C     0.00443   0.74258   0.31858   0.00000  Uiso   1.00
C689   C     0.00500   0.70655   0.35515   0.00000  Uiso   1.00
C690   C     0.76952   0.50798   0.26922   0.00000  Uiso   1.00
C691   C     0.88247   0.50343   0.38167   0.00000  Uiso   1.00
C692   C     0.25858   0.01972   0.31863   0.00000  Uiso   1.00
C693   C     0.29482   0.01817   0.35492   0.00000  Uiso   1.00
C694   C     0.84350   0.50585   0.34265   0.00000  Uiso   1.00
O695   O     0.36827   0.00367   0.42643   0.00000  Uiso   1.00
O696   O     0.99955   0.63260   0.42715   0.00000  Uiso   1.00
O697   O     0.38123   0.87871   0.61880   0.00000  Uiso   1.00
C698   C     0.37517   0.83940   0.63471   0.00000  Uiso   1.00
O699   O     0.36912   0.80013   0.65066   0.00000  Uiso   1.00
O700   O     0.39156   0.61297   0.16310   0.00000  Uiso   1.00
C701   C     0.34982   0.62220   0.16103   0.00000  Uiso   1.00
O702   O     0.30807   0.63143   0.15900   0.00000  Uiso   1.00
O703   O     0.83069   0.67967   0.36155   0.00000  Uiso   1.00
C704   C     0.85594   0.64626   0.37045   0.00000  Uiso   1.00
O705   O     0.88115   0.61282   0.37934   0.00000  Uiso   1.00
O706   O     0.70122   0.33993   0.60256   0.00000  Uiso   1.00
C707   C     0.69871   0.30542   0.62777   0.00000  Uiso   1.00
O708   O     0.69624   0.27091   0.65298   0.00000  Uiso   1.00
O709   O     0.89798   0.63881   0.73761   0.00000  Uiso   1.00
C710   C     0.87133   0.63246   0.70469   0.00000  Uiso   1.00
O711   O     0.84472   0.62615   0.67177   0.00000  Uiso   1.00
loop_
_geom_bond_atom_site_label_1
_geom_bond_atom_site_label_2
_geom_bond_distance
_geom_bond_site_symmetry_2
_ccdc_geom_bond_type
H1     C11     1.085   .     S
H2     C10     1.086   .     S
H3     C7      1.085   .     S
H4     C6      1.085   .     S
H5     O418    0.963   .     S
C6     C7      1.391   .     S
C6     C350    1.408   .     D
C7     C354    1.401   .     D
C8     C191    1.408   .     D
C8     C451    1.408   1_556 S
C8     C549    1.484   .     S
C9     C12     1.496   .     S
C9     O195    1.272   .     D
C9     O459    1.273   .     S
C10    C11     1.390   .     S
C10    C189    1.408   .     D
C11    C193    1.401   .     D
C12    C192    1.401   .     D
C12    C452    1.401   1_556 S
O13    Zr258   2.089   1_566 S
O13    Zr500   2.089   1_556 S
O13    Zr573   2.089   1_565 S
O14    Zr139   2.252   .     S
O14    C190    1.272   .     S
O15    Zr50    2.244   .     S
O15    C351    1.273   .     D
O16    Zr272   2.285   .     S
O16    H347    0.963   .     S
O16    Zr486   2.285   1_655 S
O16    Zr542   2.285   1_655 S
Zr17   O48     2.244   .     S
Zr17   O65     2.244   .     S
Zr17   O79     2.252   .     S
Zr17   O94     2.252   .     S
Zr17   O541    2.285   .     S
Zr17   O557    2.285   .     S
Zr17   O569    2.089   .     S
Zr17   O585    2.089   .     S
H18    C28     1.085   .     S
H19    C27     1.086   .     S
H20    C24     1.085   .     S
H21    C23     1.085   .     S
H22    O402    0.963   .     S
C23    C24     1.391   .     S
C23    C306    1.408   .     D
C24    C310    1.401   .     D
C25    C207    1.408   .     D
C25    C464    1.408   1_556 S
C25    C533    1.484   .     S
C26    C29     1.496   .     S
C26    O211    1.272   .     D
C26    O472    1.273   .     S
C27    C28     1.390   .     S
C27    C205    1.408   .     D
C28    C209    1.401   .     D
C29    C208    1.401   .     D
C29    C465    1.401   1_556 S
O30    Zr272   2.089   1_556 S
O30    Zr486   2.089   1_656 S
O30    Zr573   2.089   1_655 S
O31    Zr154   2.252   .     S
O31    C206    1.272   .     S
O32    Zr50    2.244   .     S
O32    C307    1.273   .     D
O33    Zr258   2.285   1_565 S
O33    H303    0.963   .     S
O33    Zr500   2.285   .     S
O33    Zr542   2.285   1_565 S
H34    C44     1.085   .     S
H35    C43     1.086   .     S
H36    C40     1.085   .     S
H37    C39     1.085   .     S
H38    O387    0.963   .     S
C39    C40     1.391   .     S
C39    C336    1.408   .     D
C40    C340    1.401   .     D
C41    C222    1.408   .     D
C41    C423    1.408   1_554 S
C41    C580    1.484   .     S
C42    C45     1.496   .     S
C42    O226    1.272   .     D
C42    O431    1.273   .     S
C43    C44     1.390   .     S
C43    C220    1.408   .     D
C44    C224    1.401   .     D
C45    C223    1.401   .     D
C45    C424    1.401   1_554 S
O46    Zr258   2.089   .     S
O46    Zr486   2.089   .     S
O46    Zr542   2.089   .     S
O47    Zr154   2.252   .     S
O47    C221    1.272   .     S
O48    C337    1.273   .     D
O49    Zr272   2.285   1_566 S
O49    H333    0.963   .     S
O49    Zr500   2.285   1_656 S
O49    Zr573   2.285   1_665 S
Zr50   O109    2.252   .     S
Zr50   O123    2.252   .     S
Zr50   O538    2.089   .     S
Zr50   O554    2.089   .     S
Zr50   O572    2.285   .     S
Zr50   O588    2.285   .     S
H51    C61     1.085   .     S
H52    C60     1.086   .     S
H53    C57     1.085   .     S
H54    C56     1.085   .     S
H55    O371    0.963   .     S
C56    C57     1.391   .     S
C56    C321    1.408   .     D
C57    C325    1.401   .     D
C58    C238    1.408   .     S
C58    C437    1.408   1_554 D
C58    C564    1.484   .     S
C59    C62     1.496   .     S
C59    O242    1.272   .     D
C59    O445    1.273   .     S
C60    C61     1.390   .     S
C60    C236    1.408   .     D
C61    C240    1.401   .     D
C62    C239    1.401   .     S
C62    C438    1.401   1_554 D
O63    Zr272   2.089   1_565 S
O63    Zr500   2.089   1_655 S
O63    Zr542   2.089   1_665 S
O64    Zr139   2.252   .     S
O64    C237    1.272   .     S
O65    C322    1.273   .     D
O66    Zr258   2.285   1_556 S
O66    H318    0.963   .     S
O66    Zr486   2.285   1_556 S
O66    Zr573   2.285   .     S
H67    C77     1.085   .     S
H68    C76     1.086   .     S
H69    C73     1.085   .     S
H70    C72     1.085   .     S
H71    O541    0.963   .     S
C72    C73     1.391   .     S
C72    C394    1.408   .     D
C73    C398    1.401   .     D
C74    C279    1.484   .     S
C74    C427    1.408   .     D
C74    C675    1.408   1_655 S
C75    C78     1.496   .     S
C75    O430    1.272   .     S
C75    O683    1.273   .     D
C76    C77     1.390   .     D
C76    C425    1.408   .     S
C77    C429    1.401   .     S
C78    C428    1.401   .     D
C78    C676    1.401   1_655 S
O79    C426    1.272   .     S
O80    Zr96    2.244   .     S
O80    C395    1.273   .     D
Zr81   O95     2.244   .     S
Zr81   O124    2.244   .     S
Zr81   O137    2.252   .     S
Zr81   O152    2.252   .     S
Zr81   O194    2.089   .     S
Zr81   O213    2.285   .     S
Zr81   O225    2.089   .     S
Zr81   O244    2.285   .     S
H82    C92     1.085   .     S
H83    C91     1.086   .     S
H84    C88     1.085   .     S
H85    C87     1.085   .     S
H86    O557    0.963   .     S
C87    C88     1.391   .     S
C87    C410    1.408   .     D
C88    C414    1.401   .     D
C89    C292    1.484   .     S
C89    C441    1.408   .     D
C89    C661    1.408   1_455 S
C90    C93     1.496   .     S
C90    O444    1.272   .     S
C90    O669    1.273   .     D
C91    C92     1.390   .     D
C91    C439    1.408   .     S
C92    C443    1.401   .     S
C93    C442    1.401   .     D
C93    C662    1.401   1_455 S
O94    C440    1.272   .     S
O95    C411    1.273   .     D
Zr96   O110    2.244   .     S
Zr96   O167    2.252   .     S
Zr96   O181    2.252   .     S
Zr96   O197    2.285   .     S
Zr96   O210    2.089   .     S
Zr96   O228    2.285   .     S
Zr96   O241    2.089   .     S
H97    C107    1.085   .     S
H98    C106    1.086   .     S
H99    C103    1.085   .     S
H100   C102    1.085   .     S
H101   O572    0.963   .     S
C102   C103    1.391   .     S
C102   C363    1.408   .     D
C103   C367    1.401   .     D
C104   C251    1.484   .     S
C104   C455    1.408   .     D
C104   C688    1.408   1_655 S
C105   C108    1.496   .     S
C105   O458    1.272   .     S
C105   O696    1.273   .     D
C106   C107    1.390   .     D
C106   C453    1.408   .     S
C107   C457    1.401   .     S
C108   C456    1.401   .     D
C108   C689    1.401   1_655 S
O109   C454    1.272   .     S
O110   C364    1.273   .     D
H111   C121    1.085   .     S
H112   C120    1.086   .     S
H113   C117    1.085   .     S
H114   C116    1.085   .     S
H115   O588    0.963   .     S
C116   C117    1.391   .     S
C116   C379    1.408   .     D
C117   C383    1.401   .     D
C118   C265    1.484   .     S
C118   C468    1.408   .     D
C118   C647    1.408   1_455 S
C119   C122    1.496   .     S
C119   O471    1.272   .     S
C119   O655    1.273   .     D
C120   C121    1.390   .     S
C120   C466    1.408   .     D
C121   C470    1.401   .     D
C122   C469    1.401   .     D
C122   C648    1.401   1_455 S
O123   C467    1.272   .     D
O124   C380    1.273   .     D
H125   C135    1.085   .     S
H126   C134    1.086   .     S
H127   C131    1.085   .     S
H128   C130    1.085   .     S
H129   O213    0.963   .     S
C130   C131    1.391   .     D
C130   C636    1.408   .     S
C131   C640    1.401   .     S
C132   C203    1.408   1_565 D
C132   C507    1.484   .     S
C132   C651    1.408   .     S
C133   C136    1.496   .     S
C133   O212    1.273   .     S
C133   O654    1.272   .     D
C134   C135    1.390   .     S
C134   C649    1.408   .     D
C135   C653    1.401   .     D
C136   C204    1.401   1_565 D
C136   C652    1.401   .     S
O137   C650    1.272   .     S
O138   Zr154   2.244   .     S
O138   C637    1.273   .     D
Zr139  O153    2.244   .     S
Zr139  O182    2.244   .     S
Zr139  O371    2.285   .     S
Zr139  O384    2.089   .     S
Zr139  O399    2.089   .     S
Zr139  O418    2.285   .     S
H140   C150    1.085   .     S
H141   C149    1.086   .     S
H142   C146    1.085   .     S
H143   C145    1.085   .     S
H144   O244    0.963   .     S
C145   C146    1.391   .     S
C145   C609    1.408   .     D
C146   C613    1.401   .     D
C147   C234    1.408   1_545 D
C147   C520    1.484   .     S
C147   C665    1.408   .     S
C148   C151    1.496   .     S
C148   O243    1.273   .     S
C148   O668    1.272   .     D
C149   C150    1.390   .     S
C149   C663    1.408   .     D
C150   C667    1.401   .     D
C151   C235    1.401   1_545 D
C151   C666    1.401   .     S
O152   C664    1.272   .     S
O153   C610    1.273   .     S
Zr154  O168    2.244   .     S
Zr154  O368    2.089   .     S
Zr154  O387    2.285   .     S
Zr154  O402    2.285   .     S
Zr154  O415    2.089   .     S
H155   C165    1.085   .     S
H156   C164    1.086   .     S
H157   C161    1.085   .     S
H158   C160    1.085   .     S
H159   O228    0.963   .     S
C160   C161    1.391   .     D
C160   C595    1.408   .     S
C161   C599    1.401   .     S
C162   C218    1.408   1_565 D
C162   C479    1.484   .     S
C162   C679    1.408   .     S
C163   C166    1.496   .     S
C163   O227    1.273   .     S
C163   O682    1.272   .     D
C164   C165    1.390   .     D
C164   C677    1.408   .     S
C165   C681    1.401   .     S
C166   C219    1.401   1_565 D
C166   C680    1.401   .     S
O167   C678    1.272   .     S
O168   C596    1.273   .     S
H169   C179    1.085   .     S
H170   C178    1.086   .     S
H171   C175    1.085   .     S
H172   C174    1.085   .     S
H173   O197    0.963   .     S
C174   C175    1.391   .     S
C174   C623    1.408   .     D
C175   C627    1.401   .     D
C176   C187    1.408   1_545 D
C176   C493    1.484   .     S
C176   C692    1.408   .     S
C177   C180    1.496   .     S
C177   O196    1.273   .     S
C177   O695    1.272   .     D
C178   C179    1.390   .     D
C178   C690    1.408   .     S
C179   C694    1.401   .     S
C180   C188    1.401   1_545 D
C180   C693    1.401   .     S
O181   C691    1.272   .     D
O182   C624    1.273   .     S
H183   C192    1.085   .     S
H184   C191    1.086   .     S
H185   C188    1.085   .     S
H186   C187    1.085   .     S
C187   C176    1.408   1_565 D
C187   C188    1.391   .     S
C188   C180    1.401   1_565 D
C189   C379    1.484   .     S
C189   C621    1.408   .     S
C190   C193    1.496   .     S
C190   O629    1.273   .     D
C191   C192    1.390   .     S
C193   C622    1.401   .     S
O194   Zr403   2.089   .     S
O194   Zr670   2.089   .     S
O195   Zr313   2.252   1_556 S
O196   Zr229   2.244   .     S
O197   Zr372   2.285   1_655 S
O197   Zr656   2.285   1_655 S
Zr198  O227    2.244   1_545 S
Zr198  O243    2.244   .     S
Zr198  O256    2.252   1_545 S
Zr198  O270    2.252   .     S
Zr198  O371    2.285   .     S
Zr198  O387    2.285   1_545 S
Zr198  O399    2.089   .     S
Zr198  O415    2.089   1_545 S
H199   C208    1.085   .     S
H200   C207    1.086   .     S
H201   C204    1.085   .     S
H202   C203    1.085   .     S
C203   C132    1.408   1_545 D
C203   C204    1.391   .     S
C204   C136    1.401   1_545 D
C205   C363    1.484   .     S
C205   C634    1.408   .     S
C206   C209    1.496   .     S
C206   O642    1.273   .     D
C207   C208    1.390   .     S
C209   C635    1.401   .     S
O210   Zr403   2.089   1_655 S
O210   Zr656   2.089   1_655 S
O211   Zr328   2.252   1_556 S
O212   Zr229   2.244   1_565 S
O213   Zr372   2.285   .     S
O213   Zr670   2.285   .     S
H214   C223    1.085   .     S
H215   C222    1.086   .     S
H216   C219    1.085   .     S
H217   C218    1.085   .     S
C218   C162    1.408   1_545 D
C218   C219    1.391   .     S
C219   C166    1.401   1_545 D
C220   C410    1.484   .     S
C220   C593    1.408   .     S
C221   C224    1.496   .     S
C221   O601    1.273   .     D
C222   C223    1.390   .     S
C224   C594    1.401   .     S
O225   Zr372   2.089   .     S
O225   Zr656   2.089   .     S
O226   Zr328   2.252   .     S
O227   Zr198   2.244   1_565 S
O228   Zr403   2.285   1_655 S
O228   Zr670   2.285   1_655 S
Zr229  O212    2.244   1_545 S
Zr229  O284    2.252   .     S
Zr229  O297    2.252   1_545 S
Zr229  O368    2.089   1_545 S
Zr229  O384    2.089   .     S
Zr229  O402    2.285   1_545 S
Zr229  O418    2.285   .     S
H230   C239    1.085   .     S
H231   C238    1.086   .     S
H232   C235    1.085   .     S
H233   C234    1.085   .     S
C234   C147    1.408   1_565 D
C234   C235    1.391   .     S
C235   C151    1.401   1_565 D
C236   C394    1.484   .     S
C236   C607    1.408   .     S
C237   C240    1.496   .     S
C237   O615    1.273   .     D
C238   C239    1.390   .     D
C240   C608    1.401   .     S
O241   Zr372   2.089   1_655 S
O241   Zr670   2.089   1_655 S
O242   Zr313   2.252   .     S
O244   Zr403   2.285   .     S
O244   Zr656   2.285   .     S
H245   C254    1.085   .     S
H246   C253    1.086   .     S
H247   C250    1.085   .     S
H248   C249    1.085   .     S
C249   C250    1.391   .     S
C249   C564    1.408   1_556 D
C250   C568    1.401   1_556 D
C251   C505    1.408   1_655 D
C251   C597    1.408   .     S
C252   C255    1.496   .     S
C252   O513    1.273   .     D
C252   O600    1.272   .     S
C253   C254    1.390   .     S
C253   C595    1.408   .     D
C254   C599    1.401   .     D
C255   C506    1.401   1_655 D
C255   C598    1.401   .     S
O256   Zr198   2.252   1_565 S
O256   C596    1.272   .     D
O257   Zr272   2.244   1_565 S
O257   C565    1.273   .     D
Zr258  O33     2.285   1_545 S
Zr258  O66     2.285   1_554 S
Zr258  O13     2.089   1_544 S
Zr258  O271    2.244   .     S
Zr258  O298    2.244   1_544 S
Zr258  O311    2.252   1_544 S
Zr258  O326    2.252   .     S
H259   C268    1.085   .     S
H260   C267    1.086   .     S
H261   C264    1.085   .     S
H262   C263    1.085   .     S
C263   C264    1.391   .     D
C263   C580    1.408   1_556 S
C264   C584    1.401   1_556 S
C265   C491    1.408   1_455 D
C265   C611    1.408   .     S
C266   C269    1.496   .     S
C266   O499    1.273   .     D
C266   O614    1.272   .     S
C267   C268    1.390   .     D
C267   C609    1.408   .     S
C268   C613    1.401   .     S
C269   C492    1.401   1_455 D
C269   C612    1.401   .     S
O270   C610    1.272   .     D
O271   C581    1.273   .     D
Zr272  O257    2.244   1_545 S
Zr272  O63     2.089   1_545 S
Zr272  O30     2.089   1_554 S
Zr272  O49     2.285   1_544 S
Zr272  O285    2.244   1_554 S
Zr272  O341    2.252   1_545 S
Zr272  O355    2.252   1_554 S
H273   C282    1.085   .     S
H274   C281    1.086   .     S
H275   C278    1.085   .     S
H276   C277    1.085   .     S
C277   C278    1.391   .     D
C277   C533    1.408   1_554 S
C278   C537    1.401   1_554 S
C279   C518    1.408   1_655 D
C279   C625    1.408   .     S
C280   C283    1.496   .     S
C280   O526    1.273   .     D
C280   O628    1.272   .     S
C281   C282    1.390   .     D
C281   C623    1.408   .     S
C282   C627    1.401   .     S
C283   C519    1.401   1_655 D
C283   C626    1.401   .     S
O284   C624    1.272   .     D
O285   Zr272   2.244   1_556 S
O285   C534    1.273   .     D
H286   C295    1.085   .     S
H287   C294    1.086   .     S
H288   C291    1.085   .     S
H289   C290    1.085   .     S
C290   C291    1.391   .     S
C290   C549    1.408   1_554 D
C291   C553    1.401   1_554 D
C292   C477    1.408   1_455 D
C292   C638    1.408   .     S
C293   C296    1.496   .     S
C293   O485    1.273   .     D
C293   O641    1.272   .     S
C294   C295    1.390   .     S
C294   C636    1.408   .     D
C295   C640    1.401   .     D
C296   C478    1.401   1_455 D
C296   C639    1.401   .     S
O297   Zr229   2.252   1_565 S
O297   C637    1.272   .     S
O298   Zr258   2.244   1_566 S
O298   C550    1.273   .     S
H299   C309    1.085   .     S
H300   C308    1.086   .     S
H301   C305    1.085   .     S
H302   C304    1.085   .     S
C304   C305    1.391   .     D
C304   C466    1.408   .     S
C305   C470    1.401   .     S
C306   C481    1.408   .     S
C306   C677    1.484   .     S
C307   C310    1.496   .     S
C307   O484    1.272   .     S
C308   C309    1.390   .     S
C308   C479    1.408   .     D
C309   C483    1.401   .     D
C310   C482    1.401   .     S
O311   Zr258   2.252   1_566 S
O311   C480    1.272   .     D
O312   Zr328   2.244   1_556 S
O312   C467    1.273   .     S
Zr313  O195    2.252   1_554 S
Zr313  O327    2.244   .     S
Zr313  O356    2.244   1_554 S
Zr313  O541    2.285   .     S
Zr313  O554    2.089   1_554 S
Zr313  O569    2.089   .     S
Zr313  O588    2.285   1_554 S
H314   C324    1.085   .     S
H315   C323    1.086   .     S
H316   C320    1.085   .     S
H317   C319    1.085   .     S
C319   C320    1.391   .     S
C319   C439    1.408   .     D
C320   C443    1.401   .     D
C321   C495    1.408   .     S
C321   C690    1.484   .     S
C322   C325    1.496   .     S
C322   O498    1.272   .     S
C323   C324    1.390   .     S
C323   C493    1.408   .     D
C324   C497    1.401   .     D
C325   C496    1.401   .     S
O326   C494    1.272   .     D
O327   C440    1.273   .     D
Zr328  O211    2.252   1_554 S
Zr328  O312    2.244   1_554 S
Zr328  O342    2.244   .     S
Zr328  O538    2.089   1_554 S
Zr328  O557    2.285   .     S
Zr328  O572    2.285   1_554 S
Zr328  O585    2.089   .     S
H329   C339    1.085   .     S
H330   C338    1.086   .     S
H331   C335    1.085   .     S
H332   C334    1.085   .     S
C334   C335    1.391   .     S
C334   C425    1.408   .     D
C335   C429    1.401   .     D
C336   C509    1.408   .     S
C336   C649    1.484   .     S
C337   C340    1.496   .     S
C337   O512    1.272   .     S
C338   C339    1.390   .     S
C338   C507    1.408   .     D
C339   C511    1.401   .     D
C340   C510    1.401   .     S
O341   Zr272   2.252   1_565 S
O341   C508    1.272   .     D
O342   C426    1.273   .     D
H343   C353    1.085   .     S
H344   C352    1.086   .     S
H345   C349    1.085   .     S
H346   C348    1.085   .     S
C348   C349    1.391   .     S
C348   C453    1.408   .     D
C349   C457    1.401   .     D
C350   C522    1.408   .     S
C350   C663    1.484   .     S
C351   C354    1.496   .     S
C351   O525    1.272   .     S
C352   C353    1.390   .     S
C352   C520    1.408   .     D
C353   C524    1.401   .     D
C354   C523    1.401   .     S
O355   Zr272   2.252   1_556 S
O355   C521    1.272   .     D
O356   Zr313   2.244   1_556 S
O356   C454    1.273   .     D
H357   C366    1.085   .     S
H358   C365    1.086   .     S
H359   C362    1.085   .     S
H360   C361    1.085   .     S
C361   C362    1.391   .     S
C361   C690    1.408   .     D
C362   C694    1.401   .     D
C363   C535    1.408   .     S
C364   C367    1.496   .     S
C364   O539    1.272   .     S
C365   C366    1.390   .     S
C365   C533    1.408   .     D
C366   C537    1.401   .     D
C367   C536    1.401   .     S
O368   Zr229   2.089   1_565 S
O368   Zr602   2.089   1_565 S
O369   Zr486   2.252   1_656 S
O369   C534    1.272   .     S
O370   Zr403   2.244   1_655 S
O370   C691    1.273   .     S
O371   Zr616   2.285   .     S
Zr372  O197    2.285   1_455 S
Zr372  O241    2.089   1_455 S
Zr372  O401    2.244   1_455 S
Zr372  O417    2.244   .     S
Zr372  O430    2.252   1_455 S
Zr372  O444    2.252   .     S
H373   C382    1.085   .     S
H374   C381    1.086   .     S
H375   C378    1.085   .     S
H376   C377    1.085   .     S
C377   C378    1.391   .     D
C377   C649    1.408   .     S
C378   C653    1.401   .     S
C379   C551    1.408   .     S
C380   C383    1.496   .     S
C380   O555    1.272   .     S
C381   C382    1.390   .     D
C381   C549    1.408   .     S
C382   C553    1.401   .     S
C383   C552    1.401   .     S
O384   Zr616   2.089   .     S
O385   Zr500   2.252   1_556 S
O385   C550    1.272   .     D
O386   Zr403   2.244   .     S
O386   C650    1.273   .     D
O387   Zr198   2.285   1_565 S
O387   Zr602   2.285   1_565 S
H388   C397    1.085   .     S
H389   C396    1.086   .     S
H390   C393    1.085   .     S
H391   C392    1.085   .     S
C392   C393    1.391   .     S
C392   C677    1.408   .     D
C393   C681    1.401   .     D
C394   C566    1.408   .     S
C395   C398    1.496   .     S
C395   O570    1.272   .     S
C396   C397    1.390   .     D
C396   C564    1.408   .     S
C397   C568    1.401   .     S
C398   C567    1.401   .     S
O399   Zr602   2.089   .     S
O400   Zr500   2.252   1_655 S
O400   C565    1.272   .     S
O401   Zr372   2.244   1_655 S
O401   C678    1.273   .     D
O402   Zr229   2.285   1_565 S
O402   Zr616   2.285   1_565 S
Zr403  O210    2.089   1_455 S
Zr403  O370    2.244   1_455 S
Zr403  O228    2.285   1_455 S
Zr403  O458    2.252   1_455 S
Zr403  O471    2.252   .     S
H404   C413    1.085   .     S
H405   C412    1.086   .     S
H406   C409    1.085   .     S
H407   C408    1.085   .     S
C408   C409    1.391   .     D
C408   C663    1.408   .     S
C409   C667    1.401   .     S
C410   C582    1.408   .     S
C411   C414    1.496   .     S
C411   O586    1.272   .     S
C412   C413    1.390   .     S
C412   C580    1.408   .     D
C413   C584    1.401   .     D
C414   C583    1.401   .     S
O415   Zr198   2.089   1_565 S
O415   Zr616   2.089   1_565 S
O416   Zr486   2.252   .     S
O416   C581    1.272   .     S
O417   C664    1.273   .     D
O418   Zr602   2.285   .     S
H419   C428    1.085   .     S
H420   C427    1.086   .     S
H421   C424    1.085   .     S
H422   C423    1.085   .     S
C423   C41     1.408   1_556 S
C423   C424    1.391   .     D
C424   C45     1.401   1_556 S
C425   C623    1.484   .     S
C426   C429    1.496   .     S
C427   C428    1.390   .     S
O430   Zr372   2.252   1_655 S
O431   Zr446   2.244   .     S
Zr432  O445    2.244   .     S
Zr432  O472    2.244   1_554 S
Zr432  O484    2.252   1_554 S
Zr432  O498    2.252   .     S
Zr432  O538    2.089   1_554 S
Zr432  O557    2.285   .     S
Zr432  O569    2.089   .     S
Zr432  O588    2.285   1_554 S
H433   C442    1.085   .     S
H434   C441    1.086   .     S
H435   C438    1.085   .     S
H436   C437    1.085   .     S
C437   C58     1.408   1_556 D
C437   C438    1.391   .     S
C438   C62     1.401   1_556 D
C439   C636    1.484   .     S
C440   C443    1.496   .     S
C441   C442    1.390   .     S
Zr446  O459    2.244   1_554 S
Zr446  O512    2.252   .     S
Zr446  O525    2.252   1_554 S
Zr446  O541    2.285   .     S
Zr446  O554    2.089   1_554 S
Zr446  O572    2.285   1_554 S
Zr446  O585    2.089   .     S
H447   C456    1.085   .     S
H448   C455    1.086   .     S
H449   C452    1.085   .     S
H450   C451    1.085   .     S
C451   C8      1.408   1_554 S
C451   C452    1.391   .     D
C452   C12     1.401   1_554 S
C453   C595    1.484   .     S
C454   C457    1.496   .     S
C455   C456    1.390   .     S
O458   Zr403   2.252   1_655 S
O459   Zr446   2.244   1_556 S
H460   C469    1.085   .     S
H461   C468    1.086   .     S
H462   C465    1.085   .     S
H463   C464    1.085   .     S
C464   C25     1.408   1_554 S
C464   C465    1.391   .     D
C465   C29     1.401   1_554 S
C466   C609    1.484   .     S
C467   C470    1.496   .     S
C468   C469    1.390   .     S
O472   Zr432   2.244   1_556 S
H473   C482    1.085   .     S
H474   C481    1.086   .     S
H475   C478    1.085   .     S
H476   C477    1.085   .     S
C477   C292    1.408   1_655 D
C477   C478    1.391   .     S
C478   C296    1.401   1_655 D
C479   C547    1.408   1_565 S
C480   C483    1.496   .     S
C480   O556    1.273   .     S
C481   C482    1.390   .     D
C483   C548    1.401   1_565 S
O484   Zr432   2.252   1_556 S
O485   Zr500   2.244   1_556 S
Zr486  O16     2.285   1_455 S
Zr486  O369    2.252   1_454 S
Zr486  O66     2.285   1_554 S
Zr486  O30     2.089   1_454 S
Zr486  O499    2.244   .     S
Zr486  O526    2.244   1_454 S
H487   C496    1.085   .     S
H488   C495    1.086   .     S
H489   C492    1.085   .     S
H490   C491    1.085   .     S
C491   C265    1.408   1_655 D
C491   C492    1.391   .     S
C492   C269    1.401   1_655 D
C493   C578    1.408   1_545 S
C494   C497    1.496   .     S
C494   O587    1.273   .     S
C495   C496    1.390   .     D
C497   C579    1.401   1_545 S
Zr500  O400    2.252   1_455 S
Zr500  O63     2.089   1_455 S
Zr500  O13     2.089   1_554 S
Zr500  O385    2.252   1_554 S
Zr500  O485    2.244   1_554 S
Zr500  O49     2.285   1_454 S
Zr500  O513    2.244   1_455 S
H501   C510    1.085   .     S
H502   C509    1.086   .     S
H503   C506    1.085   .     S
H504   C505    1.085   .     S
C505   C251    1.408   1_455 D
C505   C506    1.391   .     S
C506   C255    1.401   1_455 D
C507   C562    1.408   1_565 S
C508   C511    1.496   .     S
C508   O571    1.273   .     S
C509   C510    1.390   .     D
C511   C563    1.401   1_565 S
O513   Zr500   2.244   1_655 S
H514   C523    1.085   .     S
H515   C522    1.086   .     S
H516   C519    1.085   .     S
H517   C518    1.085   .     S
C518   C279    1.408   1_455 D
C518   C519    1.391   .     S
C519   C283    1.401   1_455 D
C520   C531    1.408   1_545 S
C521   C524    1.496   .     S
C521   O540    1.273   .     S
C522   C523    1.390   .     D
C524   C532    1.401   1_545 S
O525   Zr446   2.252   1_556 S
O526   Zr486   2.244   1_656 S
H527   C536    1.085   .     S
H528   C535    1.086   .     S
H529   C532    1.085   .     S
H530   C531    1.085   .     S
C531   C520    1.408   1_565 S
C531   C532    1.391   .     D
C532   C524    1.401   1_565 S
C533   C277    1.408   1_556 S
C534   C537    1.496   .     S
C535   C536    1.390   .     D
C537   C278    1.401   1_556 S
O538   Zr328   2.089   1_556 S
O538   Zr432   2.089   1_556 S
O539   Zr656   2.252   1_655 S
O540   Zr573   2.244   1_655 S
Zr542  O16     2.285   1_455 S
Zr542  O33     2.285   1_545 S
Zr542  O63     2.089   1_445 S
Zr542  O571    2.244   1_445 S
Zr542  O587    2.244   .     S
Zr542  O600    2.252   1_445 S
Zr542  O614    2.252   .     S
H543   C552    1.085   .     S
H544   C551    1.086   .     S
H545   C548    1.085   .     S
H546   C547    1.085   .     S
C547   C479    1.408   1_545 S
C547   C548    1.391   .     D
C548   C483    1.401   1_545 S
C549   C290    1.408   1_556 D
C550   C553    1.496   .     S
C551   C552    1.390   .     D
C553   C291    1.401   1_556 D
O554   Zr446   2.089   1_556 S
O554   Zr313   2.089   1_556 S
O555   Zr670   2.252   .     S
O556   Zr573   2.244   1_565 S
H558   C567    1.085   .     S
H559   C566    1.086   .     S
H560   C563    1.085   .     S
H561   C562    1.085   .     S
C562   C507    1.408   1_545 S
C562   C563    1.391   .     D
C563   C511    1.401   1_545 S
C564   C249    1.408   1_554 D
C565   C568    1.496   .     S
C566   C567    1.390   .     D
C568   C250    1.401   1_554 D
O570   Zr670   2.252   1_655 S
O571   Zr542   2.244   1_665 S
O572   Zr446   2.285   1_556 S
O572   Zr328   2.285   1_556 S
Zr573  O540    2.244   1_455 S
Zr573  O556    2.244   1_545 S
Zr573  O49     2.285   1_445 S
Zr573  O30     2.089   1_455 S
Zr573  O13     2.089   1_545 S
Zr573  O628    2.252   1_455 S
Zr573  O641    2.252   1_545 S
H574   C583    1.085   .     S
H575   C582    1.086   .     S
H576   C579    1.085   .     S
H577   C578    1.085   .     S
C578   C493    1.408   1_565 S
C578   C579    1.391   .     D
C579   C497    1.401   1_565 S
C580   C263    1.408   1_554 S
C581   C584    1.496   .     S
C582   C583    1.390   .     D
C584   C264    1.401   1_554 S
O586   Zr656   2.252   .     S
O588   Zr313   2.285   1_556 S
O588   Zr432   2.285   1_556 S
H589   C598    1.085   .     S
H590   C597    1.086   .     S
H591   C594    1.085   .     S
H592   C593    1.085   .     S
C593   C594    1.391   .     D
C596   C599    1.496   .     S
C597   C598    1.390   .     D
O600   Zr542   2.252   1_665 S
O601   Zr616   2.244   1_565 S
Zr602  O387    2.285   1_545 S
Zr602  O368    2.089   1_545 S
Zr602  O615    2.244   .     S
Zr602  O642    2.244   1_545 S
Zr602  O654    2.252   1_545 S
Zr602  O668    2.252   .     S
H603   C612    1.085   .     S
H604   C611    1.086   .     S
H605   C608    1.085   .     S
H606   C607    1.085   .     S
C607   C608    1.391   .     D
C610   C613    1.496   .     S
C611   C612    1.390   .     D
Zr616  O415    2.089   1_545 S
Zr616  O601    2.244   1_545 S
Zr616  O402    2.285   1_545 S
Zr616  O629    2.244   .     S
Zr616  O682    2.252   1_545 S
Zr616  O695    2.252   .     S
H617   C626    1.085   .     S
H618   C625    1.086   .     S
H619   C622    1.085   .     S
H620   C621    1.085   .     S
C621   C622    1.391   .     D
C624   C627    1.496   .     S
C625   C626    1.390   .     D
O628   Zr573   2.252   1_655 S
H630   C639    1.085   .     S
H631   C638    1.086   .     S
H632   C635    1.085   .     S
H633   C634    1.085   .     S
C634   C635    1.391   .     D
C637   C640    1.496   .     S
C638   C639    1.390   .     D
O641   Zr573   2.252   1_565 S
O642   Zr602   2.244   1_565 S
H643   C652    1.085   .     S
H644   C651    1.086   .     S
H645   C648    1.085   .     S
H646   C647    1.085   .     S
C647   C118    1.408   1_655 S
C647   C648    1.391   .     D
C648   C122    1.401   1_655 S
C650   C653    1.496   .     S
C651   C652    1.390   .     D
O654   Zr602   2.252   1_565 S
O655   Zr670   2.244   .     S
Zr656  O197    2.285   1_455 S
Zr656  O539    2.252   1_455 S
Zr656  O210    2.089   1_455 S
Zr656  O669    2.244   .     S
Zr656  O696    2.244   1_455 S
H657   C666    1.085   .     S
H658   C665    1.086   .     S
H659   C662    1.085   .     S
H660   C661    1.085   .     S
C661   C89     1.408   1_655 S
C661   C662    1.391   .     D
C662   C93     1.401   1_655 S
C664   C667    1.496   .     S
C665   C666    1.390   .     D
Zr670  O241    2.089   1_455 S
Zr670  O570    2.252   1_455 S
Zr670  O228    2.285   1_455 S
Zr670  O683    2.244   1_455 S
H671   C680    1.085   .     S
H672   C679    1.086   .     S
H673   C676    1.085   .     S
H674   C675    1.085   .     S
C675   C74     1.408   1_455 S
C675   C676    1.391   .     D
C676   C78     1.401   1_455 S
C678   C681    1.496   .     S
C679   C680    1.390   .     D
O682   Zr616   2.252   1_565 S
O683   Zr670   2.244   1_655 S
H684   C693    1.085   .     S
H685   C692    1.086   .     S
H686   C689    1.085   .     S
H687   C688    1.085   .     S
C688   C104    1.408   1_455 S
C688   C689    1.391   .     D
C689   C108    1.401   1_455 S
C691   C694    1.496   .     S
C692   C693    1.390   .     D
O696   Zr656   2.244   1_655 S
O697   C698    1.161   .     S
C698   O699    1.160   .     S
O700   C701    1.160   .     S
C701   O702    1.160   .     S
O703   C704    1.160   .     S
C704   O705    1.160   .     S
O706   C707    1.160   .     S
C707   O708    1.160   .     S
O709   C710    1.160   .     S
C710   O711    1.160   .     S
