# Supplementary material for: Augmented Reality for Enhanced Visualization of MOF Adsorbents
Source: J Chem Inf Model. 2023 Sep 26;63(19):5950–5. doi: 10.1021/acs.jcim.3c01190 (PMC10565814; doi:10.1021/acs.jcim.3c01190)
Supplement: Supplementary file 2 — ci3c01190_si_002.zip [file ci3c01190_si_002.zip › UiO-67 with CO2 (20 bar and 298 K).cif]

data_Framework_0_final_1_1_1_P1
_audit_creation_date              2023-08-30
_audit_creation_method            'Materials Studio'
_symmetry_space_group_name_H-M    'P1'
_symmetry_Int_Tables_number       1
_symmetry_cell_setting            triclinic
loop_
_symmetry_equiv_pos_as_xyz
  x,y,z
_cell_length_a                    27.0942
_cell_length_b                    27.0942
_cell_length_c                    27.0942
_cell_angle_alpha                 90.0000
_cell_angle_beta                  90.0000
_cell_angle_gamma                 90.0000
loop_
_atom_site_label
_atom_site_type_symbol
_atom_site_fract_x
_atom_site_fract_y
_atom_site_fract_z
_atom_site_U_iso_or_equiv
_atom_site_adp_type
_atom_site_occupancy
H1     H     0.39300   0.21390   0.47300   0.00000  Uiso   1.00
H2     H     0.32855   0.27865   0.46920   0.00000  Uiso   1.00
H3     H     0.39285   0.48525   0.78410   0.00000  Uiso   1.00
H4     H     0.32788   0.48523   0.71988   0.00000  Uiso   1.00
H5     H     0.57260   0.07260   0.42740   0.00000  Uiso   1.00
C6     C     0.31858   0.49557   0.75742   0.00000  Uiso   1.00
C7     C     0.35515   0.49500   0.79345   0.00000  Uiso   1.00
C8     C     0.26922   0.73048   0.99202   0.00000  Uiso   1.00
C9     C     0.38167   0.61753   0.99657   0.00000  Uiso   1.00
C10    C     0.31863   0.24142   0.48028   0.00000  Uiso   1.00
C11    C     0.35492   0.20518   0.48183   0.00000  Uiso   1.00
C12    C     0.34265   0.65650   0.99415   0.00000  Uiso   1.00
O13    O     0.03828   0.96172   0.96172   0.00000  Uiso   1.00
O14    O     0.42643   0.13173   0.49633   0.00000  Uiso   1.00
O15    O     0.42715   0.50045   0.86740   0.00000  Uiso   1.00
O16    O     0.94793   0.05207   0.05207   0.00000  Uiso   1.00
Zr17   Zr    0.50000   0.50000   0.09320   0.00000  Uiso   1.00
H18    H     0.60700   0.78610   0.47300   0.00000  Uiso   1.00
H19    H     0.67145   0.72135   0.46920   0.00000  Uiso   1.00
H20    H     0.60715   0.51475   0.78410   0.00000  Uiso   1.00
H21    H     0.67212   0.51477   0.71988   0.00000  Uiso   1.00
H22    H     0.42740   0.92740   0.42740   0.00000  Uiso   1.00
C23    C     0.68142   0.50443   0.75742   0.00000  Uiso   1.00
C24    C     0.64485   0.50500   0.79345   0.00000  Uiso   1.00
C25    C     0.73078   0.26952   0.99202   0.00000  Uiso   1.00
C26    C     0.61833   0.38247   0.99657   0.00000  Uiso   1.00
C27    C     0.68137   0.75858   0.48028   0.00000  Uiso   1.00
C28    C     0.64508   0.79482   0.48183   0.00000  Uiso   1.00
C29    C     0.65735   0.34350   0.99415   0.00000  Uiso   1.00
O30    O     0.96172   0.03828   0.96172   0.00000  Uiso   1.00
O31    O     0.57357   0.86827   0.49633   0.00000  Uiso   1.00
O32    O     0.57285   0.49955   0.86740   0.00000  Uiso   1.00
O33    O     0.05207   0.94793   0.05207   0.00000  Uiso   1.00
H34    H     0.39300   0.78610   0.52700   0.00000  Uiso   1.00
H35    H     0.32855   0.72135   0.53080   0.00000  Uiso   1.00
H36    H     0.39285   0.51475   0.21590   0.00000  Uiso   1.00
H37    H     0.32788   0.51477   0.28012   0.00000  Uiso   1.00
H38    H     0.57260   0.92740   0.57260   0.00000  Uiso   1.00
C39    C     0.31858   0.50443   0.24258   0.00000  Uiso   1.00
C40    C     0.35515   0.50500   0.20655   0.00000  Uiso   1.00
C41    C     0.26922   0.26952   0.00798   0.00000  Uiso   1.00
C42    C     0.38167   0.38247   0.00343   0.00000  Uiso   1.00
C43    C     0.31863   0.75858   0.51972   0.00000  Uiso   1.00
C44    C     0.35492   0.79482   0.51817   0.00000  Uiso   1.00
C45    C     0.34265   0.34350   0.00585   0.00000  Uiso   1.00
O46    O     0.03828   0.03828   0.03828   0.00000  Uiso   1.00
O47    O     0.42643   0.86827   0.50367   0.00000  Uiso   1.00
O48    O     0.42715   0.49955   0.13260   0.00000  Uiso   1.00
O49    O     0.94793   0.94793   0.94793   0.00000  Uiso   1.00
Zr50   Zr    0.50000   0.50000   0.90680   0.00000  Uiso   1.00
H51    H     0.60700   0.21390   0.52700   0.00000  Uiso   1.00
H52    H     0.67145   0.27865   0.53080   0.00000  Uiso   1.00
H53    H     0.60715   0.48525   0.21590   0.00000  Uiso   1.00
H54    H     0.67212   0.48523   0.28012   0.00000  Uiso   1.00
H55    H     0.42740   0.07260   0.57260   0.00000  Uiso   1.00
C56    C     0.68142   0.49557   0.24258   0.00000  Uiso   1.00
C57    C     0.64485   0.49500   0.20655   0.00000  Uiso   1.00
C58    C     0.73078   0.73048   0.00798   0.00000  Uiso   1.00
C59    C     0.61833   0.61753   0.00343   0.00000  Uiso   1.00
C60    C     0.68137   0.24142   0.51972   0.00000  Uiso   1.00
C61    C     0.64508   0.20518   0.51817   0.00000  Uiso   1.00
C62    C     0.65735   0.65650   0.00585   0.00000  Uiso   1.00
O63    O     0.96172   0.96172   0.03828   0.00000  Uiso   1.00
O64    O     0.57357   0.13173   0.50367   0.00000  Uiso   1.00
O65    O     0.57285   0.50045   0.13260   0.00000  Uiso   1.00
O66    O     0.05207   0.05207   0.94793   0.00000  Uiso   1.00
H67    H     0.47300   0.39300   0.21390   0.00000  Uiso   1.00
H68    H     0.46920   0.32855   0.27865   0.00000  Uiso   1.00
H69    H     0.78410   0.39285   0.48525   0.00000  Uiso   1.00
H70    H     0.71988   0.32788   0.48523   0.00000  Uiso   1.00
H71    H     0.42740   0.57260   0.07260   0.00000  Uiso   1.00
C72    C     0.75742   0.31858   0.49557   0.00000  Uiso   1.00
C73    C     0.79345   0.35515   0.49500   0.00000  Uiso   1.00
C74    C     0.99202   0.26922   0.73048   0.00000  Uiso   1.00
C75    C     0.99657   0.38167   0.61753   0.00000  Uiso   1.00
C76    C     0.48028   0.31863   0.24142   0.00000  Uiso   1.00
C77    C     0.48183   0.35492   0.20518   0.00000  Uiso   1.00
C78    C     0.99415   0.34265   0.65650   0.00000  Uiso   1.00
O79    O     0.49633   0.42643   0.13173   0.00000  Uiso   1.00
O80    O     0.86740   0.42715   0.50045   0.00000  Uiso   1.00
Zr81   Zr    0.09320   0.50000   0.50000   0.00000  Uiso   1.00
H82    H     0.52700   0.60700   0.21390   0.00000  Uiso   1.00
H83    H     0.53080   0.67145   0.27865   0.00000  Uiso   1.00
H84    H     0.21590   0.60715   0.48525   0.00000  Uiso   1.00
H85    H     0.28012   0.67212   0.48523   0.00000  Uiso   1.00
H86    H     0.57260   0.42740   0.07260   0.00000  Uiso   1.00
C87    C     0.24258   0.68142   0.49557   0.00000  Uiso   1.00
C88    C     0.20655   0.64485   0.49500   0.00000  Uiso   1.00
C89    C     0.00798   0.73078   0.73048   0.00000  Uiso   1.00
C90    C     0.00343   0.61833   0.61753   0.00000  Uiso   1.00
C91    C     0.51972   0.68137   0.24142   0.00000  Uiso   1.00
C92    C     0.51817   0.64508   0.20518   0.00000  Uiso   1.00
C93    C     0.00585   0.65735   0.65650   0.00000  Uiso   1.00
O94    O     0.50367   0.57357   0.13173   0.00000  Uiso   1.00
O95    O     0.13260   0.57285   0.50045   0.00000  Uiso   1.00
Zr96   Zr    0.90680   0.50000   0.50000   0.00000  Uiso   1.00
H97    H     0.47300   0.60700   0.78610   0.00000  Uiso   1.00
H98    H     0.46920   0.67145   0.72135   0.00000  Uiso   1.00
H99    H     0.78410   0.60715   0.51475   0.00000  Uiso   1.00
H100   H     0.71988   0.67212   0.51477   0.00000  Uiso   1.00
H101   H     0.42740   0.42740   0.92740   0.00000  Uiso   1.00
C102   C     0.75742   0.68142   0.50443   0.00000  Uiso   1.00
C103   C     0.79345   0.64485   0.50500   0.00000  Uiso   1.00
C104   C     0.99202   0.73078   0.26952   0.00000  Uiso   1.00
C105   C     0.99657   0.61833   0.38247   0.00000  Uiso   1.00
C106   C     0.48028   0.68137   0.75858   0.00000  Uiso   1.00
C107   C     0.48183   0.64508   0.79482   0.00000  Uiso   1.00
C108   C     0.99415   0.65735   0.34350   0.00000  Uiso   1.00
O109   O     0.49633   0.57357   0.86827   0.00000  Uiso   1.00
O110   O     0.86740   0.57285   0.49955   0.00000  Uiso   1.00
H111   H     0.52700   0.39300   0.78610   0.00000  Uiso   1.00
H112   H     0.53080   0.32855   0.72135   0.00000  Uiso   1.00
H113   H     0.21590   0.39285   0.51475   0.00000  Uiso   1.00
H114   H     0.28012   0.32788   0.51477   0.00000  Uiso   1.00
H115   H     0.57260   0.57260   0.92740   0.00000  Uiso   1.00
C116   C     0.24258   0.31858   0.50443   0.00000  Uiso   1.00
C117   C     0.20655   0.35515   0.50500   0.00000  Uiso   1.00
C118   C     0.00798   0.26922   0.26952   0.00000  Uiso   1.00
C119   C     0.00343   0.38167   0.38247   0.00000  Uiso   1.00
C120   C     0.51972   0.31863   0.75858   0.00000  Uiso   1.00
C121   C     0.51817   0.35492   0.79482   0.00000  Uiso   1.00
C122   C     0.00585   0.34265   0.34350   0.00000  Uiso   1.00
O123   O     0.50367   0.42643   0.86827   0.00000  Uiso   1.00
O124   O     0.13260   0.42715   0.49955   0.00000  Uiso   1.00
H125   H     0.21390   0.47300   0.39300   0.00000  Uiso   1.00
H126   H     0.27865   0.46920   0.32855   0.00000  Uiso   1.00
H127   H     0.48525   0.78410   0.39285   0.00000  Uiso   1.00
H128   H     0.48523   0.71988   0.32788   0.00000  Uiso   1.00
H129   H     0.07260   0.42740   0.57260   0.00000  Uiso   1.00
C130   C     0.49557   0.75742   0.31858   0.00000  Uiso   1.00
C131   C     0.49500   0.79345   0.35515   0.00000  Uiso   1.00
C132   C     0.73048   0.99202   0.26922   0.00000  Uiso   1.00
C133   C     0.61753   0.99657   0.38167   0.00000  Uiso   1.00
C134   C     0.24142   0.48028   0.31863   0.00000  Uiso   1.00
C135   C     0.20518   0.48183   0.35492   0.00000  Uiso   1.00
C136   C     0.65650   0.99415   0.34265   0.00000  Uiso   1.00
O137   O     0.13173   0.49633   0.42643   0.00000  Uiso   1.00
O138   O     0.50045   0.86740   0.42715   0.00000  Uiso   1.00
Zr139  Zr    0.50000   0.09320   0.50000   0.00000  Uiso   1.00
H140   H     0.21390   0.52700   0.60700   0.00000  Uiso   1.00
H141   H     0.27865   0.53080   0.67145   0.00000  Uiso   1.00
H142   H     0.48525   0.21590   0.60715   0.00000  Uiso   1.00
H143   H     0.48523   0.28012   0.67212   0.00000  Uiso   1.00
H144   H     0.07260   0.57260   0.42740   0.00000  Uiso   1.00
C145   C     0.49557   0.24258   0.68142   0.00000  Uiso   1.00
C146   C     0.49500   0.20655   0.64485   0.00000  Uiso   1.00
C147   C     0.73048   0.00798   0.73078   0.00000  Uiso   1.00
C148   C     0.61753   0.00343   0.61833   0.00000  Uiso   1.00
C149   C     0.24142   0.51972   0.68137   0.00000  Uiso   1.00
C150   C     0.20518   0.51817   0.64508   0.00000  Uiso   1.00
C151   C     0.65650   0.00585   0.65735   0.00000  Uiso   1.00
O152   O     0.13173   0.50367   0.57357   0.00000  Uiso   1.00
O153   O     0.50045   0.13260   0.57285   0.00000  Uiso   1.00
Zr154  Zr    0.50000   0.90680   0.50000   0.00000  Uiso   1.00
H155   H     0.78610   0.47300   0.60700   0.00000  Uiso   1.00
H156   H     0.72135   0.46920   0.67145   0.00000  Uiso   1.00
H157   H     0.51475   0.78410   0.60715   0.00000  Uiso   1.00
H158   H     0.51477   0.71988   0.67212   0.00000  Uiso   1.00
H159   H     0.92740   0.42740   0.42740   0.00000  Uiso   1.00
C160   C     0.50443   0.75742   0.68142   0.00000  Uiso   1.00
C161   C     0.50500   0.79345   0.64485   0.00000  Uiso   1.00
C162   C     0.26952   0.99202   0.73078   0.00000  Uiso   1.00
C163   C     0.38247   0.99657   0.61833   0.00000  Uiso   1.00
C164   C     0.75858   0.48028   0.68137   0.00000  Uiso   1.00
C165   C     0.79482   0.48183   0.64508   0.00000  Uiso   1.00
C166   C     0.34350   0.99415   0.65735   0.00000  Uiso   1.00
O167   O     0.86827   0.49633   0.57357   0.00000  Uiso   1.00
O168   O     0.49955   0.86740   0.57285   0.00000  Uiso   1.00
H169   H     0.78610   0.52700   0.39300   0.00000  Uiso   1.00
H170   H     0.72135   0.53080   0.32855   0.00000  Uiso   1.00
H171   H     0.51475   0.21590   0.39285   0.00000  Uiso   1.00
H172   H     0.51477   0.28012   0.32788   0.00000  Uiso   1.00
H173   H     0.92740   0.57260   0.57260   0.00000  Uiso   1.00
C174   C     0.50443   0.24258   0.31858   0.00000  Uiso   1.00
C175   C     0.50500   0.20655   0.35515   0.00000  Uiso   1.00
C176   C     0.26952   0.00798   0.26922   0.00000  Uiso   1.00
C177   C     0.38247   0.00343   0.38167   0.00000  Uiso   1.00
C178   C     0.75858   0.51972   0.31863   0.00000  Uiso   1.00
C179   C     0.79482   0.51817   0.35492   0.00000  Uiso   1.00
C180   C     0.34350   0.00585   0.34265   0.00000  Uiso   1.00
O181   O     0.86827   0.50367   0.42643   0.00000  Uiso   1.00
O182   O     0.49955   0.13260   0.42715   0.00000  Uiso   1.00
H183   H     0.39300   0.71390   0.97300   0.00000  Uiso   1.00
H184   H     0.32855   0.77865   0.96920   0.00000  Uiso   1.00
H185   H     0.39285   0.98525   0.28410   0.00000  Uiso   1.00
H186   H     0.32788   0.98523   0.21988   0.00000  Uiso   1.00
C187   C     0.31858   0.99557   0.25742   0.00000  Uiso   1.00
C188   C     0.35515   0.99500   0.29345   0.00000  Uiso   1.00
C189   C     0.26922   0.23048   0.49202   0.00000  Uiso   1.00
C190   C     0.38167   0.11753   0.49657   0.00000  Uiso   1.00
C191   C     0.31863   0.74142   0.98028   0.00000  Uiso   1.00
C192   C     0.35492   0.70518   0.98183   0.00000  Uiso   1.00
C193   C     0.34265   0.15650   0.49415   0.00000  Uiso   1.00
O194   O     0.03828   0.46172   0.46172   0.00000  Uiso   1.00
O195   O     0.42643   0.63173   0.99633   0.00000  Uiso   1.00
O196   O     0.42715   0.00045   0.36740   0.00000  Uiso   1.00
O197   O     0.94793   0.55207   0.55207   0.00000  Uiso   1.00
Zr198  Zr    0.50000   0.00000   0.59320   0.00000  Uiso   1.00
H199   H     0.60700   0.28610   0.97300   0.00000  Uiso   1.00
H200   H     0.67145   0.22135   0.96920   0.00000  Uiso   1.00
H201   H     0.60715   0.01475   0.28410   0.00000  Uiso   1.00
H202   H     0.67212   0.01477   0.21988   0.00000  Uiso   1.00
C203   C     0.68142   0.00443   0.25742   0.00000  Uiso   1.00
C204   C     0.64485   0.00500   0.29345   0.00000  Uiso   1.00
C205   C     0.73078   0.76952   0.49202   0.00000  Uiso   1.00
C206   C     0.61833   0.88247   0.49657   0.00000  Uiso   1.00
C207   C     0.68137   0.25858   0.98028   0.00000  Uiso   1.00
C208   C     0.64508   0.29482   0.98183   0.00000  Uiso   1.00
C209   C     0.65735   0.84350   0.49415   0.00000  Uiso   1.00
O210   O     0.96172   0.53828   0.46172   0.00000  Uiso   1.00
O211   O     0.57357   0.36827   0.99633   0.00000  Uiso   1.00
O212   O     0.57285   0.99955   0.36740   0.00000  Uiso   1.00
O213   O     0.05207   0.44793   0.55207   0.00000  Uiso   1.00
H214   H     0.39300   0.28610   0.02700   0.00000  Uiso   1.00
H215   H     0.32855   0.22135   0.03080   0.00000  Uiso   1.00
H216   H     0.39285   0.01475   0.71590   0.00000  Uiso   1.00
H217   H     0.32788   0.01477   0.78012   0.00000  Uiso   1.00
C218   C     0.31858   0.00443   0.74258   0.00000  Uiso   1.00
C219   C     0.35515   0.00500   0.70655   0.00000  Uiso   1.00
C220   C     0.26922   0.76952   0.50798   0.00000  Uiso   1.00
C221   C     0.38167   0.88247   0.50343   0.00000  Uiso   1.00
C222   C     0.31863   0.25858   0.01972   0.00000  Uiso   1.00
C223   C     0.35492   0.29482   0.01817   0.00000  Uiso   1.00
C224   C     0.34265   0.84350   0.50585   0.00000  Uiso   1.00
O225   O     0.03828   0.53828   0.53828   0.00000  Uiso   1.00
O226   O     0.42643   0.36827   0.00367   0.00000  Uiso   1.00
O227   O     0.42715   0.99955   0.63260   0.00000  Uiso   1.00
O228   O     0.94793   0.44793   0.44793   0.00000  Uiso   1.00
Zr229  Zr    0.50000   0.00000   0.40680   0.00000  Uiso   1.00
H230   H     0.60700   0.71390   0.02700   0.00000  Uiso   1.00
H231   H     0.67145   0.77865   0.03080   0.00000  Uiso   1.00
H232   H     0.60715   0.98525   0.71590   0.00000  Uiso   1.00
H233   H     0.67212   0.98523   0.78012   0.00000  Uiso   1.00
C234   C     0.68142   0.99557   0.74258   0.00000  Uiso   1.00
C235   C     0.64485   0.99500   0.70655   0.00000  Uiso   1.00
C236   C     0.73078   0.23048   0.50798   0.00000  Uiso   1.00
C237   C     0.61833   0.11753   0.50343   0.00000  Uiso   1.00
C238   C     0.68137   0.74142   0.01972   0.00000  Uiso   1.00
C239   C     0.64508   0.70518   0.01817   0.00000  Uiso   1.00
C240   C     0.65735   0.15650   0.50585   0.00000  Uiso   1.00
O241   O     0.96172   0.46172   0.53828   0.00000  Uiso   1.00
O242   O     0.57357   0.63173   0.00367   0.00000  Uiso   1.00
O243   O     0.57285   0.00045   0.63260   0.00000  Uiso   1.00
O244   O     0.05207   0.55207   0.44793   0.00000  Uiso   1.00
H245   H     0.47300   0.89300   0.71390   0.00000  Uiso   1.00
H246   H     0.46920   0.82855   0.77865   0.00000  Uiso   1.00
H247   H     0.78410   0.89285   0.98525   0.00000  Uiso   1.00
H248   H     0.71988   0.82788   0.98523   0.00000  Uiso   1.00
C249   C     0.75742   0.81858   0.99557   0.00000  Uiso   1.00
C250   C     0.79345   0.85515   0.99500   0.00000  Uiso   1.00
C251   C     0.99202   0.76922   0.23048   0.00000  Uiso   1.00
C252   C     0.99657   0.88167   0.11753   0.00000  Uiso   1.00
C253   C     0.48028   0.81863   0.74142   0.00000  Uiso   1.00
C254   C     0.48183   0.85492   0.70518   0.00000  Uiso   1.00
C255   C     0.99415   0.84265   0.15650   0.00000  Uiso   1.00
O256   O     0.49633   0.92643   0.63173   0.00000  Uiso   1.00
O257   O     0.86740   0.92715   0.00045   0.00000  Uiso   1.00
Zr258  Zr    0.09320   0.00000   0.00000   0.00000  Uiso   1.00
H259   H     0.52700   0.10700   0.71390   0.00000  Uiso   1.00
H260   H     0.53080   0.17145   0.77865   0.00000  Uiso   1.00
H261   H     0.21590   0.10715   0.98525   0.00000  Uiso   1.00
H262   H     0.28012   0.17212   0.98523   0.00000  Uiso   1.00
C263   C     0.24258   0.18142   0.99557   0.00000  Uiso   1.00
C264   C     0.20655   0.14485   0.99500   0.00000  Uiso   1.00
C265   C     0.00798   0.23078   0.23048   0.00000  Uiso   1.00
C266   C     0.00343   0.11833   0.11753   0.00000  Uiso   1.00
C267   C     0.51972   0.18137   0.74142   0.00000  Uiso   1.00
C268   C     0.51817   0.14508   0.70518   0.00000  Uiso   1.00
C269   C     0.00585   0.15735   0.15650   0.00000  Uiso   1.00
O270   O     0.50367   0.07357   0.63173   0.00000  Uiso   1.00
O271   O     0.13260   0.07285   0.00045   0.00000  Uiso   1.00
Zr272  Zr    0.90680   0.00000   0.00000   0.00000  Uiso   1.00
H273   H     0.47300   0.10700   0.28610   0.00000  Uiso   1.00
H274   H     0.46920   0.17145   0.22135   0.00000  Uiso   1.00
H275   H     0.78410   0.10715   0.01475   0.00000  Uiso   1.00
H276   H     0.71988   0.17212   0.01477   0.00000  Uiso   1.00
C277   C     0.75742   0.18142   0.00443   0.00000  Uiso   1.00
C278   C     0.79345   0.14485   0.00500   0.00000  Uiso   1.00
C279   C     0.99202   0.23078   0.76952   0.00000  Uiso   1.00
C280   C     0.99657   0.11833   0.88247   0.00000  Uiso   1.00
C281   C     0.48028   0.18137   0.25858   0.00000  Uiso   1.00
C282   C     0.48183   0.14508   0.29482   0.00000  Uiso   1.00
C283   C     0.99415   0.15735   0.84350   0.00000  Uiso   1.00
O284   O     0.49633   0.07357   0.36827   0.00000  Uiso   1.00
O285   O     0.86740   0.07285   0.99955   0.00000  Uiso   1.00
H286   H     0.52700   0.89300   0.28610   0.00000  Uiso   1.00
H287   H     0.53080   0.82855   0.22135   0.00000  Uiso   1.00
H288   H     0.21590   0.89285   0.01475   0.00000  Uiso   1.00
H289   H     0.28012   0.82788   0.01477   0.00000  Uiso   1.00
C290   C     0.24258   0.81858   0.00443   0.00000  Uiso   1.00
C291   C     0.20655   0.85515   0.00500   0.00000  Uiso   1.00
C292   C     0.00798   0.76922   0.76952   0.00000  Uiso   1.00
C293   C     0.00343   0.88167   0.88247   0.00000  Uiso   1.00
C294   C     0.51972   0.81863   0.25858   0.00000  Uiso   1.00
C295   C     0.51817   0.85492   0.29482   0.00000  Uiso   1.00
C296   C     0.00585   0.84265   0.84350   0.00000  Uiso   1.00
O297   O     0.50367   0.92643   0.36827   0.00000  Uiso   1.00
O298   O     0.13260   0.92715   0.99955   0.00000  Uiso   1.00
H299   H     0.21390   0.97300   0.89300   0.00000  Uiso   1.00
H300   H     0.27865   0.96920   0.82855   0.00000  Uiso   1.00
H301   H     0.48525   0.28410   0.89285   0.00000  Uiso   1.00
H302   H     0.48523   0.21988   0.82788   0.00000  Uiso   1.00
H303   H     0.07260   0.92740   0.07260   0.00000  Uiso   1.00
C304   C     0.49557   0.25742   0.81858   0.00000  Uiso   1.00
C305   C     0.49500   0.29345   0.85515   0.00000  Uiso   1.00
C306   C     0.73048   0.49202   0.76922   0.00000  Uiso   1.00
C307   C     0.61753   0.49657   0.88167   0.00000  Uiso   1.00
C308   C     0.24142   0.98028   0.81863   0.00000  Uiso   1.00
C309   C     0.20518   0.98183   0.85492   0.00000  Uiso   1.00
C310   C     0.65650   0.49415   0.84265   0.00000  Uiso   1.00
O311   O     0.13173   0.99633   0.92643   0.00000  Uiso   1.00
O312   O     0.50045   0.36740   0.92715   0.00000  Uiso   1.00
Zr313  Zr    0.50000   0.59320   0.00000   0.00000  Uiso   1.00
H314   H     0.21390   0.02700   0.10700   0.00000  Uiso   1.00
H315   H     0.27865   0.03080   0.17145   0.00000  Uiso   1.00
H316   H     0.48525   0.71590   0.10715   0.00000  Uiso   1.00
H317   H     0.48523   0.78012   0.17212   0.00000  Uiso   1.00
H318   H     0.07260   0.07260   0.92740   0.00000  Uiso   1.00
C319   C     0.49557   0.74258   0.18142   0.00000  Uiso   1.00
C320   C     0.49500   0.70655   0.14485   0.00000  Uiso   1.00
C321   C     0.73048   0.50798   0.23078   0.00000  Uiso   1.00
C322   C     0.61753   0.50343   0.11833   0.00000  Uiso   1.00
C323   C     0.24142   0.01972   0.18137   0.00000  Uiso   1.00
C324   C     0.20518   0.01817   0.14508   0.00000  Uiso   1.00
C325   C     0.65650   0.50585   0.15735   0.00000  Uiso   1.00
O326   O     0.13173   0.00367   0.07357   0.00000  Uiso   1.00
O327   O     0.50045   0.63260   0.07285   0.00000  Uiso   1.00
Zr328  Zr    0.50000   0.40680   0.00000   0.00000  Uiso   1.00
H329   H     0.78610   0.97300   0.10700   0.00000  Uiso   1.00
H330   H     0.72135   0.96920   0.17145   0.00000  Uiso   1.00
H331   H     0.51475   0.28410   0.10715   0.00000  Uiso   1.00
H332   H     0.51477   0.21988   0.17212   0.00000  Uiso   1.00
H333   H     0.92740   0.92740   0.92740   0.00000  Uiso   1.00
C334   C     0.50443   0.25742   0.18142   0.00000  Uiso   1.00
C335   C     0.50500   0.29345   0.14485   0.00000  Uiso   1.00
C336   C     0.26952   0.49202   0.23078   0.00000  Uiso   1.00
C337   C     0.38247   0.49657   0.11833   0.00000  Uiso   1.00
C338   C     0.75858   0.98028   0.18137   0.00000  Uiso   1.00
C339   C     0.79482   0.98183   0.14508   0.00000  Uiso   1.00
C340   C     0.34350   0.49415   0.15735   0.00000  Uiso   1.00
O341   O     0.86827   0.99633   0.07357   0.00000  Uiso   1.00
O342   O     0.49955   0.36740   0.07285   0.00000  Uiso   1.00
H343   H     0.78610   0.02700   0.89300   0.00000  Uiso   1.00
H344   H     0.72135   0.03080   0.82855   0.00000  Uiso   1.00
H345   H     0.51475   0.71590   0.89285   0.00000  Uiso   1.00
H346   H     0.51477   0.78012   0.82788   0.00000  Uiso   1.00
H347   H     0.92740   0.07260   0.07260   0.00000  Uiso   1.00
C348   C     0.50443   0.74258   0.81858   0.00000  Uiso   1.00
C349   C     0.50500   0.70655   0.85515   0.00000  Uiso   1.00
C350   C     0.26952   0.50798   0.76922   0.00000  Uiso   1.00
C351   C     0.38247   0.50343   0.88167   0.00000  Uiso   1.00
C352   C     0.75858   0.01972   0.81863   0.00000  Uiso   1.00
C353   C     0.79482   0.01817   0.85492   0.00000  Uiso   1.00
C354   C     0.34350   0.50585   0.84265   0.00000  Uiso   1.00
O355   O     0.86827   0.00367   0.92643   0.00000  Uiso   1.00
O356   O     0.49955   0.63260   0.92715   0.00000  Uiso   1.00
H357   H     0.89300   0.21390   0.97300   0.00000  Uiso   1.00
H358   H     0.82855   0.27865   0.96920   0.00000  Uiso   1.00
H359   H     0.89285   0.48525   0.28410   0.00000  Uiso   1.00
H360   H     0.82788   0.48523   0.21988   0.00000  Uiso   1.00
C361   C     0.81858   0.49557   0.25742   0.00000  Uiso   1.00
C362   C     0.85515   0.49500   0.29345   0.00000  Uiso   1.00
C363   C     0.76922   0.73048   0.49202   0.00000  Uiso   1.00
C364   C     0.88167   0.61753   0.49657   0.00000  Uiso   1.00
C365   C     0.81863   0.24142   0.98028   0.00000  Uiso   1.00
C366   C     0.85492   0.20518   0.98183   0.00000  Uiso   1.00
C367   C     0.84265   0.65650   0.49415   0.00000  Uiso   1.00
O368   O     0.53828   0.96172   0.46172   0.00000  Uiso   1.00
O369   O     0.92643   0.13173   0.99633   0.00000  Uiso   1.00
O370   O     0.92715   0.50045   0.36740   0.00000  Uiso   1.00
O371   O     0.44793   0.05207   0.55207   0.00000  Uiso   1.00
Zr372  Zr    0.00000   0.50000   0.59320   0.00000  Uiso   1.00
H373   H     0.10700   0.78610   0.97300   0.00000  Uiso   1.00
H374   H     0.17145   0.72135   0.96920   0.00000  Uiso   1.00
H375   H     0.10715   0.51475   0.28410   0.00000  Uiso   1.00
H376   H     0.17212   0.51477   0.21988   0.00000  Uiso   1.00
C377   C     0.18142   0.50443   0.25742   0.00000  Uiso   1.00
C378   C     0.14485   0.50500   0.29345   0.00000  Uiso   1.00
C379   C     0.23078   0.26952   0.49202   0.00000  Uiso   1.00
C380   C     0.11833   0.38247   0.49657   0.00000  Uiso   1.00
C381   C     0.18137   0.75858   0.98028   0.00000  Uiso   1.00
C382   C     0.14508   0.79482   0.98183   0.00000  Uiso   1.00
C383   C     0.15735   0.34350   0.49415   0.00000  Uiso   1.00
O384   O     0.46172   0.03828   0.46172   0.00000  Uiso   1.00
O385   O     0.07357   0.86827   0.99633   0.00000  Uiso   1.00
O386   O     0.07285   0.49955   0.36740   0.00000  Uiso   1.00
O387   O     0.55207   0.94793   0.55207   0.00000  Uiso   1.00
H388   H     0.89300   0.78610   0.02700   0.00000  Uiso   1.00
H389   H     0.82855   0.72135   0.03080   0.00000  Uiso   1.00
H390   H     0.89285   0.51475   0.71590   0.00000  Uiso   1.00
H391   H     0.82788   0.51477   0.78012   0.00000  Uiso   1.00
C392   C     0.81858   0.50443   0.74258   0.00000  Uiso   1.00
C393   C     0.85515   0.50500   0.70655   0.00000  Uiso   1.00
C394   C     0.76922   0.26952   0.50798   0.00000  Uiso   1.00
C395   C     0.88167   0.38247   0.50343   0.00000  Uiso   1.00
C396   C     0.81863   0.75858   0.01972   0.00000  Uiso   1.00
C397   C     0.85492   0.79482   0.01817   0.00000  Uiso   1.00
C398   C     0.84265   0.34350   0.50585   0.00000  Uiso   1.00
O399   O     0.53828   0.03828   0.53828   0.00000  Uiso   1.00
O400   O     0.92643   0.86827   0.00367   0.00000  Uiso   1.00
O401   O     0.92715   0.49955   0.63260   0.00000  Uiso   1.00
O402   O     0.44793   0.94793   0.44793   0.00000  Uiso   1.00
Zr403  Zr    0.00000   0.50000   0.40680   0.00000  Uiso   1.00
H404   H     0.10700   0.21390   0.02700   0.00000  Uiso   1.00
H405   H     0.17145   0.27865   0.03080   0.00000  Uiso   1.00
H406   H     0.10715   0.48525   0.71590   0.00000  Uiso   1.00
H407   H     0.17212   0.48523   0.78012   0.00000  Uiso   1.00
C408   C     0.18142   0.49557   0.74258   0.00000  Uiso   1.00
C409   C     0.14485   0.49500   0.70655   0.00000  Uiso   1.00
C410   C     0.23078   0.73048   0.50798   0.00000  Uiso   1.00
C411   C     0.11833   0.61753   0.50343   0.00000  Uiso   1.00
C412   C     0.18137   0.24142   0.01972   0.00000  Uiso   1.00
C413   C     0.14508   0.20518   0.01817   0.00000  Uiso   1.00
C414   C     0.15735   0.65650   0.50585   0.00000  Uiso   1.00
O415   O     0.46172   0.96172   0.53828   0.00000  Uiso   1.00
O416   O     0.07357   0.13173   0.00367   0.00000  Uiso   1.00
O417   O     0.07285   0.50045   0.63260   0.00000  Uiso   1.00
O418   O     0.55207   0.05207   0.44793   0.00000  Uiso   1.00
H419   H     0.97300   0.39300   0.71390   0.00000  Uiso   1.00
H420   H     0.96920   0.32855   0.77865   0.00000  Uiso   1.00
H421   H     0.28410   0.39285   0.98525   0.00000  Uiso   1.00
H422   H     0.21988   0.32788   0.98523   0.00000  Uiso   1.00
C423   C     0.25742   0.31858   0.99557   0.00000  Uiso   1.00
C424   C     0.29345   0.35515   0.99500   0.00000  Uiso   1.00
C425   C     0.49202   0.26922   0.23048   0.00000  Uiso   1.00
C426   C     0.49657   0.38167   0.11753   0.00000  Uiso   1.00
C427   C     0.98028   0.31863   0.74142   0.00000  Uiso   1.00
C428   C     0.98183   0.35492   0.70518   0.00000  Uiso   1.00
C429   C     0.49415   0.34265   0.15650   0.00000  Uiso   1.00
O430   O     0.99633   0.42643   0.63173   0.00000  Uiso   1.00
O431   O     0.36740   0.42715   0.00045   0.00000  Uiso   1.00
Zr432  Zr    0.59320   0.50000   0.00000   0.00000  Uiso   1.00
H433   H     0.02700   0.60700   0.71390   0.00000  Uiso   1.00
H434   H     0.03080   0.67145   0.77865   0.00000  Uiso   1.00
H435   H     0.71590   0.60715   0.98525   0.00000  Uiso   1.00
H436   H     0.78012   0.67212   0.98523   0.00000  Uiso   1.00
C437   C     0.74258   0.68142   0.99557   0.00000  Uiso   1.00
C438   C     0.70655   0.64485   0.99500   0.00000  Uiso   1.00
C439   C     0.50798   0.73078   0.23048   0.00000  Uiso   1.00
C440   C     0.50343   0.61833   0.11753   0.00000  Uiso   1.00
C441   C     0.01972   0.68137   0.74142   0.00000  Uiso   1.00
C442   C     0.01817   0.64508   0.70518   0.00000  Uiso   1.00
C443   C     0.50585   0.65735   0.15650   0.00000  Uiso   1.00
O444   O     0.00367   0.57357   0.63173   0.00000  Uiso   1.00
O445   O     0.63260   0.57285   0.00045   0.00000  Uiso   1.00
Zr446  Zr    0.40680   0.50000   0.00000   0.00000  Uiso   1.00
H447   H     0.97300   0.60700   0.28610   0.00000  Uiso   1.00
H448   H     0.96920   0.67145   0.22135   0.00000  Uiso   1.00
H449   H     0.28410   0.60715   0.01475   0.00000  Uiso   1.00
H450   H     0.21988   0.67212   0.01477   0.00000  Uiso   1.00
C451   C     0.25742   0.68142   0.00443   0.00000  Uiso   1.00
C452   C     0.29345   0.64485   0.00500   0.00000  Uiso   1.00
C453   C     0.49202   0.73078   0.76952   0.00000  Uiso   1.00
C454   C     0.49657   0.61833   0.88247   0.00000  Uiso   1.00
C455   C     0.98028   0.68137   0.25858   0.00000  Uiso   1.00
C456   C     0.98183   0.64508   0.29482   0.00000  Uiso   1.00
C457   C     0.49415   0.65735   0.84350   0.00000  Uiso   1.00
O458   O     0.99633   0.57357   0.36827   0.00000  Uiso   1.00
O459   O     0.36740   0.57285   0.99955   0.00000  Uiso   1.00
H460   H     0.02700   0.39300   0.28610   0.00000  Uiso   1.00
H461   H     0.03080   0.32855   0.22135   0.00000  Uiso   1.00
H462   H     0.71590   0.39285   0.01475   0.00000  Uiso   1.00
H463   H     0.78012   0.32788   0.01477   0.00000  Uiso   1.00
C464   C     0.74258   0.31858   0.00443   0.00000  Uiso   1.00
C465   C     0.70655   0.35515   0.00500   0.00000  Uiso   1.00
C466   C     0.50798   0.26922   0.76952   0.00000  Uiso   1.00
C467   C     0.50343   0.38167   0.88247   0.00000  Uiso   1.00
C468   C     0.01972   0.31863   0.25858   0.00000  Uiso   1.00
C469   C     0.01817   0.35492   0.29482   0.00000  Uiso   1.00
C470   C     0.50585   0.34265   0.84350   0.00000  Uiso   1.00
O471   O     0.00367   0.42643   0.36827   0.00000  Uiso   1.00
O472   O     0.63260   0.42715   0.99955   0.00000  Uiso   1.00
H473   H     0.71390   0.47300   0.89300   0.00000  Uiso   1.00
H474   H     0.77865   0.46920   0.82855   0.00000  Uiso   1.00
H475   H     0.98525   0.78410   0.89285   0.00000  Uiso   1.00
H476   H     0.98523   0.71988   0.82788   0.00000  Uiso   1.00
C477   C     0.99557   0.75742   0.81858   0.00000  Uiso   1.00
C478   C     0.99500   0.79345   0.85515   0.00000  Uiso   1.00
C479   C     0.23048   0.99202   0.76922   0.00000  Uiso   1.00
C480   C     0.11753   0.99657   0.88167   0.00000  Uiso   1.00
C481   C     0.74142   0.48028   0.81863   0.00000  Uiso   1.00
C482   C     0.70518   0.48183   0.85492   0.00000  Uiso   1.00
C483   C     0.15650   0.99415   0.84265   0.00000  Uiso   1.00
O484   O     0.63173   0.49633   0.92643   0.00000  Uiso   1.00
O485   O     0.00045   0.86740   0.92715   0.00000  Uiso   1.00
Zr486  Zr    0.00000   0.09320   0.00000   0.00000  Uiso   1.00
H487   H     0.71390   0.52700   0.10700   0.00000  Uiso   1.00
H488   H     0.77865   0.53080   0.17145   0.00000  Uiso   1.00
H489   H     0.98525   0.21590   0.10715   0.00000  Uiso   1.00
H490   H     0.98523   0.28012   0.17212   0.00000  Uiso   1.00
C491   C     0.99557   0.24258   0.18142   0.00000  Uiso   1.00
C492   C     0.99500   0.20655   0.14485   0.00000  Uiso   1.00
C493   C     0.23048   0.00798   0.23078   0.00000  Uiso   1.00
C494   C     0.11753   0.00343   0.11833   0.00000  Uiso   1.00
C495   C     0.74142   0.51972   0.18137   0.00000  Uiso   1.00
C496   C     0.70518   0.51817   0.14508   0.00000  Uiso   1.00
C497   C     0.15650   0.00585   0.15735   0.00000  Uiso   1.00
O498   O     0.63173   0.50367   0.07357   0.00000  Uiso   1.00
O499   O     0.00045   0.13260   0.07285   0.00000  Uiso   1.00
Zr500  Zr    0.00000   0.90680   0.00000   0.00000  Uiso   1.00
H501   H     0.28610   0.47300   0.10700   0.00000  Uiso   1.00
H502   H     0.22135   0.46920   0.17145   0.00000  Uiso   1.00
H503   H     0.01475   0.78410   0.10715   0.00000  Uiso   1.00
H504   H     0.01477   0.71988   0.17212   0.00000  Uiso   1.00
C505   C     0.00443   0.75742   0.18142   0.00000  Uiso   1.00
C506   C     0.00500   0.79345   0.14485   0.00000  Uiso   1.00
C507   C     0.76952   0.99202   0.23078   0.00000  Uiso   1.00
C508   C     0.88247   0.99657   0.11833   0.00000  Uiso   1.00
C509   C     0.25858   0.48028   0.18137   0.00000  Uiso   1.00
C510   C     0.29482   0.48183   0.14508   0.00000  Uiso   1.00
C511   C     0.84350   0.99415   0.15735   0.00000  Uiso   1.00
O512   O     0.36827   0.49633   0.07357   0.00000  Uiso   1.00
O513   O     0.99955   0.86740   0.07285   0.00000  Uiso   1.00
H514   H     0.28610   0.52700   0.89300   0.00000  Uiso   1.00
H515   H     0.22135   0.53080   0.82855   0.00000  Uiso   1.00
H516   H     0.01475   0.21590   0.89285   0.00000  Uiso   1.00
H517   H     0.01477   0.28012   0.82788   0.00000  Uiso   1.00
C518   C     0.00443   0.24258   0.81858   0.00000  Uiso   1.00
C519   C     0.00500   0.20655   0.85515   0.00000  Uiso   1.00
C520   C     0.76952   0.00798   0.76922   0.00000  Uiso   1.00
C521   C     0.88247   0.00343   0.88167   0.00000  Uiso   1.00
C522   C     0.25858   0.51972   0.81863   0.00000  Uiso   1.00
C523   C     0.29482   0.51817   0.85492   0.00000  Uiso   1.00
C524   C     0.84350   0.00585   0.84265   0.00000  Uiso   1.00
O525   O     0.36827   0.50367   0.92643   0.00000  Uiso   1.00
O526   O     0.99955   0.13260   0.92715   0.00000  Uiso   1.00
H527   H     0.89300   0.71390   0.47300   0.00000  Uiso   1.00
H528   H     0.82855   0.77865   0.46920   0.00000  Uiso   1.00
H529   H     0.89285   0.98525   0.78410   0.00000  Uiso   1.00
H530   H     0.82788   0.98523   0.71988   0.00000  Uiso   1.00
C531   C     0.81858   0.99557   0.75742   0.00000  Uiso   1.00
C532   C     0.85515   0.99500   0.79345   0.00000  Uiso   1.00
C533   C     0.76922   0.23048   0.99202   0.00000  Uiso   1.00
C534   C     0.88167   0.11753   0.99657   0.00000  Uiso   1.00
C535   C     0.81863   0.74142   0.48028   0.00000  Uiso   1.00
C536   C     0.85492   0.70518   0.48183   0.00000  Uiso   1.00
C537   C     0.84265   0.15650   0.99415   0.00000  Uiso   1.00
O538   O     0.53828   0.46172   0.96172   0.00000  Uiso   1.00
O539   O     0.92643   0.63173   0.49633   0.00000  Uiso   1.00
O540   O     0.92715   0.00045   0.86740   0.00000  Uiso   1.00
O541   O     0.44793   0.55207   0.05207   0.00000  Uiso   1.00
Zr542  Zr    0.00000   0.00000   0.09320   0.00000  Uiso   1.00
H543   H     0.10700   0.28610   0.47300   0.00000  Uiso   1.00
H544   H     0.17145   0.22135   0.46920   0.00000  Uiso   1.00
H545   H     0.10715   0.01475   0.78410   0.00000  Uiso   1.00
H546   H     0.17212   0.01477   0.71988   0.00000  Uiso   1.00
C547   C     0.18142   0.00443   0.75742   0.00000  Uiso   1.00
C548   C     0.14485   0.00500   0.79345   0.00000  Uiso   1.00
C549   C     0.23078   0.76952   0.99202   0.00000  Uiso   1.00
C550   C     0.11833   0.88247   0.99657   0.00000  Uiso   1.00
C551   C     0.18137   0.25858   0.48028   0.00000  Uiso   1.00
C552   C     0.14508   0.29482   0.48183   0.00000  Uiso   1.00
C553   C     0.15735   0.84350   0.99415   0.00000  Uiso   1.00
O554   O     0.46172   0.53828   0.96172   0.00000  Uiso   1.00
O555   O     0.07357   0.36827   0.49633   0.00000  Uiso   1.00
O556   O     0.07285   0.99955   0.86740   0.00000  Uiso   1.00
O557   O     0.55207   0.44793   0.05207   0.00000  Uiso   1.00
H558   H     0.89300   0.28610   0.52700   0.00000  Uiso   1.00
H559   H     0.82855   0.22135   0.53080   0.00000  Uiso   1.00
H560   H     0.89285   0.01475   0.21590   0.00000  Uiso   1.00
H561   H     0.82788   0.01477   0.28012   0.00000  Uiso   1.00
C562   C     0.81858   0.00443   0.24258   0.00000  Uiso   1.00
C563   C     0.85515   0.00500   0.20655   0.00000  Uiso   1.00
C564   C     0.76922   0.76952   0.00798   0.00000  Uiso   1.00
C565   C     0.88167   0.88247   0.00343   0.00000  Uiso   1.00
C566   C     0.81863   0.25858   0.51972   0.00000  Uiso   1.00
C567   C     0.85492   0.29482   0.51817   0.00000  Uiso   1.00
C568   C     0.84265   0.84350   0.00585   0.00000  Uiso   1.00
O569   O     0.53828   0.53828   0.03828   0.00000  Uiso   1.00
O570   O     0.92643   0.36827   0.50367   0.00000  Uiso   1.00
O571   O     0.92715   0.99955   0.13260   0.00000  Uiso   1.00
O572   O     0.44793   0.44793   0.94793   0.00000  Uiso   1.00
Zr573  Zr    0.00000   0.00000   0.90680   0.00000  Uiso   1.00
H574   H     0.10700   0.71390   0.52700   0.00000  Uiso   1.00
H575   H     0.17145   0.77865   0.53080   0.00000  Uiso   1.00
H576   H     0.10715   0.98525   0.21590   0.00000  Uiso   1.00
H577   H     0.17212   0.98523   0.28012   0.00000  Uiso   1.00
C578   C     0.18142   0.99557   0.24258   0.00000  Uiso   1.00
C579   C     0.14485   0.99500   0.20655   0.00000  Uiso   1.00
C580   C     0.23078   0.23048   0.00798   0.00000  Uiso   1.00
C581   C     0.11833   0.11753   0.00343   0.00000  Uiso   1.00
C582   C     0.18137   0.74142   0.51972   0.00000  Uiso   1.00
C583   C     0.14508   0.70518   0.51817   0.00000  Uiso   1.00
C584   C     0.15735   0.15650   0.00585   0.00000  Uiso   1.00
O585   O     0.46172   0.46172   0.03828   0.00000  Uiso   1.00
O586   O     0.07357   0.63173   0.50367   0.00000  Uiso   1.00
O587   O     0.07285   0.00045   0.13260   0.00000  Uiso   1.00
O588   O     0.55207   0.55207   0.94793   0.00000  Uiso   1.00
H589   H     0.97300   0.89300   0.21390   0.00000  Uiso   1.00
H590   H     0.96920   0.82855   0.27865   0.00000  Uiso   1.00
H591   H     0.28410   0.89285   0.48525   0.00000  Uiso   1.00
H592   H     0.21988   0.82788   0.48523   0.00000  Uiso   1.00
C593   C     0.25742   0.81858   0.49557   0.00000  Uiso   1.00
C594   C     0.29345   0.85515   0.49500   0.00000  Uiso   1.00
C595   C     0.49202   0.76922   0.73048   0.00000  Uiso   1.00
C596   C     0.49657   0.88167   0.61753   0.00000  Uiso   1.00
C597   C     0.98028   0.81863   0.24142   0.00000  Uiso   1.00
C598   C     0.98183   0.85492   0.20518   0.00000  Uiso   1.00
C599   C     0.49415   0.84265   0.65650   0.00000  Uiso   1.00
O600   O     0.99633   0.92643   0.13173   0.00000  Uiso   1.00
O601   O     0.36740   0.92715   0.50045   0.00000  Uiso   1.00
Zr602  Zr    0.59320   0.00000   0.50000   0.00000  Uiso   1.00
H603   H     0.02700   0.10700   0.21390   0.00000  Uiso   1.00
H604   H     0.03080   0.17145   0.27865   0.00000  Uiso   1.00
H605   H     0.71590   0.10715   0.48525   0.00000  Uiso   1.00
H606   H     0.78012   0.17212   0.48523   0.00000  Uiso   1.00
C607   C     0.74258   0.18142   0.49557   0.00000  Uiso   1.00
C608   C     0.70655   0.14485   0.49500   0.00000  Uiso   1.00
C609   C     0.50798   0.23078   0.73048   0.00000  Uiso   1.00
C610   C     0.50343   0.11833   0.61753   0.00000  Uiso   1.00
C611   C     0.01972   0.18137   0.24142   0.00000  Uiso   1.00
C612   C     0.01817   0.14508   0.20518   0.00000  Uiso   1.00
C613   C     0.50585   0.15735   0.65650   0.00000  Uiso   1.00
O614   O     0.00367   0.07357   0.13173   0.00000  Uiso   1.00
O615   O     0.63260   0.07285   0.50045   0.00000  Uiso   1.00
Zr616  Zr    0.40680   0.00000   0.50000   0.00000  Uiso   1.00
H617   H     0.97300   0.10700   0.78610   0.00000  Uiso   1.00
H618   H     0.96920   0.17145   0.72135   0.00000  Uiso   1.00
H619   H     0.28410   0.10715   0.51475   0.00000  Uiso   1.00
H620   H     0.21988   0.17212   0.51477   0.00000  Uiso   1.00
C621   C     0.25742   0.18142   0.50443   0.00000  Uiso   1.00
C622   C     0.29345   0.14485   0.50500   0.00000  Uiso   1.00
C623   C     0.49202   0.23078   0.26952   0.00000  Uiso   1.00
C624   C     0.49657   0.11833   0.38247   0.00000  Uiso   1.00
C625   C     0.98028   0.18137   0.75858   0.00000  Uiso   1.00
C626   C     0.98183   0.14508   0.79482   0.00000  Uiso   1.00
C627   C     0.49415   0.15735   0.34350   0.00000  Uiso   1.00
O628   O     0.99633   0.07357   0.86827   0.00000  Uiso   1.00
O629   O     0.36740   0.07285   0.49955   0.00000  Uiso   1.00
H630   H     0.02700   0.89300   0.78610   0.00000  Uiso   1.00
H631   H     0.03080   0.82855   0.72135   0.00000  Uiso   1.00
H632   H     0.71590   0.89285   0.51475   0.00000  Uiso   1.00
H633   H     0.78012   0.82788   0.51477   0.00000  Uiso   1.00
C634   C     0.74258   0.81858   0.50443   0.00000  Uiso   1.00
C635   C     0.70655   0.85515   0.50500   0.00000  Uiso   1.00
C636   C     0.50798   0.76922   0.26952   0.00000  Uiso   1.00
C637   C     0.50343   0.88167   0.38247   0.00000  Uiso   1.00
C638   C     0.01972   0.81863   0.75858   0.00000  Uiso   1.00
C639   C     0.01817   0.85492   0.79482   0.00000  Uiso   1.00
C640   C     0.50585   0.84265   0.34350   0.00000  Uiso   1.00
O641   O     0.00367   0.92643   0.86827   0.00000  Uiso   1.00
O642   O     0.63260   0.92715   0.49955   0.00000  Uiso   1.00
H643   H     0.71390   0.97300   0.39300   0.00000  Uiso   1.00
H644   H     0.77865   0.96920   0.32855   0.00000  Uiso   1.00
H645   H     0.98525   0.28410   0.39285   0.00000  Uiso   1.00
H646   H     0.98523   0.21988   0.32788   0.00000  Uiso   1.00
C647   C     0.99557   0.25742   0.31858   0.00000  Uiso   1.00
C648   C     0.99500   0.29345   0.35515   0.00000  Uiso   1.00
C649   C     0.23048   0.49202   0.26922   0.00000  Uiso   1.00
C650   C     0.11753   0.49657   0.38167   0.00000  Uiso   1.00
C651   C     0.74142   0.98028   0.31863   0.00000  Uiso   1.00
C652   C     0.70518   0.98183   0.35492   0.00000  Uiso   1.00
C653   C     0.15650   0.49415   0.34265   0.00000  Uiso   1.00
O654   O     0.63173   0.99633   0.42643   0.00000  Uiso   1.00
O655   O     0.00045   0.36740   0.42715   0.00000  Uiso   1.00
Zr656  Zr    0.00000   0.59320   0.50000   0.00000  Uiso   1.00
H657   H     0.71390   0.02700   0.60700   0.00000  Uiso   1.00
H658   H     0.77865   0.03080   0.67145   0.00000  Uiso   1.00
H659   H     0.98525   0.71590   0.60715   0.00000  Uiso   1.00
H660   H     0.98523   0.78012   0.67212   0.00000  Uiso   1.00
C661   C     0.99557   0.74258   0.68142   0.00000  Uiso   1.00
C662   C     0.99500   0.70655   0.64485   0.00000  Uiso   1.00
C663   C     0.23048   0.50798   0.73078   0.00000  Uiso   1.00
C664   C     0.11753   0.50343   0.61833   0.00000  Uiso   1.00
C665   C     0.74142   0.01972   0.68137   0.00000  Uiso   1.00
C666   C     0.70518   0.01817   0.64508   0.00000  Uiso   1.00
C667   C     0.15650   0.50585   0.65735   0.00000  Uiso   1.00
O668   O     0.63173   0.00367   0.57357   0.00000  Uiso   1.00
O669   O     0.00045   0.63260   0.57285   0.00000  Uiso   1.00
Zr670  Zr    0.00000   0.40680   0.50000   0.00000  Uiso   1.00
H671   H     0.28610   0.97300   0.60700   0.00000  Uiso   1.00
H672   H     0.22135   0.96920   0.67145   0.00000  Uiso   1.00
H673   H     0.01475   0.28410   0.60715   0.00000  Uiso   1.00
H674   H     0.01477   0.21988   0.67212   0.00000  Uiso   1.00
C675   C     0.00443   0.25742   0.68142   0.00000  Uiso   1.00
C676   C     0.00500   0.29345   0.64485   0.00000  Uiso   1.00
C677   C     0.76952   0.49202   0.73078   0.00000  Uiso   1.00
C678   C     0.88247   0.49657   0.61833   0.00000  Uiso   1.00
C679   C     0.25858   0.98028   0.68137   0.00000  Uiso   1.00
C680   C     0.29482   0.98183   0.64508   0.00000  Uiso   1.00
C681   C     0.84350   0.49415   0.65735   0.00000  Uiso   1.00
O682   O     0.36827   0.99633   0.57357   0.00000  Uiso   1.00
O683   O     0.99955   0.36740   0.57285   0.00000  Uiso   1.00
H684   H     0.28610   0.02700   0.39300   0.00000  Uiso   1.00
H685   H     0.22135   0.03080   0.32855   0.00000  Uiso   1.00
H686   H     0.01475   0.71590   0.39285   0.00000  Uiso   1.00
H687   H     0.01477   0.78012   0.32788   0.00000  Uiso   1.00
C688   C     0.00443   0.74258   0.31858   0.00000  Uiso   1.00
C689   C     0.00500   0.70655   0.35515   0.00000  Uiso   1.00
C690   C     0.76952   0.50798   0.26922   0.00000  Uiso   1.00
C691   C     0.88247   0.50343   0.38167   0.00000  Uiso   1.00
C692   C     0.25858   0.01972   0.31863   0.00000  Uiso   1.00
C693   C     0.29482   0.01817   0.35492   0.00000  Uiso   1.00
C694   C     0.84350   0.50585   0.34265   0.00000  Uiso   1.00
O695   O     0.36827   0.00367   0.42643   0.00000  Uiso   1.00
O696   O     0.99955   0.63260   0.42715   0.00000  Uiso   1.00
O697   O     0.61068   0.80353   0.34148   0.00000  Uiso   1.00
C698   C     0.61102   0.83915   0.36528   0.00000  Uiso   1.00
O699   O     0.61135   0.87473   0.38909   0.00000  Uiso   1.00
O700   O     0.91462   0.66723   0.78851   0.00000  Uiso   1.00
C701   C     0.89237   0.68908   0.75917   0.00000  Uiso   1.00
O702   O     0.87008   0.71089   0.72982   0.00000  Uiso   1.00
O703   O     0.64922   0.69579   0.57337   0.00000  Uiso   1.00
C704   C     0.67915   0.72396   0.58529   0.00000  Uiso   1.00
O705   O     0.70912   0.75212   0.59725   0.00000  Uiso   1.00
O706   O     0.11298   0.12124   0.13364   0.00000  Uiso   1.00
C707   C     0.12951   0.13003   0.17218   0.00000  Uiso   1.00
O708   O     0.14605   0.13881   0.21067   0.00000  Uiso   1.00
O709   O     0.39090   0.68572   0.23488   0.00000  Uiso   1.00
C710   C     0.40702   0.64678   0.24252   0.00000  Uiso   1.00
O711   O     0.42312   0.60788   0.25020   0.00000  Uiso   1.00
O712   O     0.09866   0.62858   0.27456   0.00000  Uiso   1.00
C713   C     0.10980   0.66885   0.28397   0.00000  Uiso   1.00
O714   O     0.12091   0.70908   0.29338   0.00000  Uiso   1.00
O715   O     0.93042   0.08673   0.27947   0.00000  Uiso   1.00
C716   C     0.93610   0.10331   0.31856   0.00000  Uiso   1.00
O717   O     0.94183   0.11988   0.35760   0.00000  Uiso   1.00
O718   O     0.62630   0.43799   0.53045   0.00000  Uiso   1.00
C719   C     0.64756   0.43485   0.49343   0.00000  Uiso   1.00
O720   O     0.66885   0.43172   0.45641   0.00000  Uiso   1.00
O721   O     0.62681   0.69066   0.15195   0.00000  Uiso   1.00
C722   C     0.61903   0.65206   0.13516   0.00000  Uiso   1.00
O723   O     0.61120   0.61345   0.11840   0.00000  Uiso   1.00
O724   O     0.58636   0.88281   0.75426   0.00000  Uiso   1.00
C725   C     0.59396   0.85509   0.78596   0.00000  Uiso   1.00
O726   O     0.60157   0.82737   0.81770   0.00000  Uiso   1.00
O727   O     0.23762   0.14955   0.12578   0.00000  Uiso   1.00
C728   C     0.25297   0.18812   0.13619   0.00000  Uiso   1.00
O729   O     0.26836   0.22669   0.14660   0.00000  Uiso   1.00
O730   O     0.42005   0.25799   0.55861   0.00000  Uiso   1.00
C731   C     0.38536   0.27615   0.57595   0.00000  Uiso   1.00
O732   O     0.35070   0.29431   0.59330   0.00000  Uiso   1.00
O733   O     0.61570   0.36502   0.62888   0.00000  Uiso   1.00
C734   C     0.65073   0.34450   0.64243   0.00000  Uiso   1.00
O735   O     0.68572   0.32394   0.65601   0.00000  Uiso   1.00
O736   O     0.48088   0.93134  -0.02956   0.00000  Uiso   1.00
C737   C     0.46630   0.90979   0.00443   0.00000  Uiso   1.00
O738   O     0.45172   0.88823   0.03842   0.00000  Uiso   1.00
O739   O     0.60201   0.40241   0.18019   0.00000  Uiso   1.00
C740   C     0.61987   0.38189   0.14712   0.00000  Uiso   1.00
O741   O     0.63774   0.36141   0.11405   0.00000  Uiso   1.00
O742   O     0.60293   0.33361   0.36919   0.00000  Uiso   1.00
C743   C     0.59640   0.32671   0.41097   0.00000  Uiso   1.00
O744   O     0.58990   0.31985   0.45272   0.00000  Uiso   1.00
O745   O     0.88093   0.88761   0.24751   0.00000  Uiso   1.00
C746   C     0.83937   0.87834   0.24323   0.00000  Uiso   1.00
O747   O     0.79777   0.86908   0.23894   0.00000  Uiso   1.00
O748   O     0.25880   0.59869   0.37949   0.00000  Uiso   1.00
C749   C     0.22599   0.61342   0.35624   0.00000  Uiso   1.00
O750   O     0.19318   0.62814   0.33302   0.00000  Uiso   1.00
O751   O     0.26327   0.61880   0.59862   0.00000  Uiso   1.00
C752   C     0.26751   0.65361   0.62323   0.00000  Uiso   1.00
O753   O     0.27172   0.68838   0.64781   0.00000  Uiso   1.00
O754   O     1.00147   0.78153   0.00100   0.00000  Uiso   1.00
C755   C     0.97991   0.74640   0.01270   0.00000  Uiso   1.00
O756   O     0.95840   0.71130   0.02440   0.00000  Uiso   1.00
O757   O     0.68092   0.11438   0.18650   0.00000  Uiso   1.00
C758   C     0.69572   0.09644   0.15055   0.00000  Uiso   1.00
O759   O     0.71048   0.07847   0.11460   0.00000  Uiso   1.00
O760   O     0.14701   0.37388   0.92813   0.00000  Uiso   1.00
C761   C     0.10984   0.35288   0.93164   0.00000  Uiso   1.00
O762   O     0.07271   0.33192   0.93514   0.00000  Uiso   1.00
O763   O     0.15402   0.26699   0.61943   0.00000  Uiso   1.00
C764   C     0.17583   0.26843   0.65623   0.00000  Uiso   1.00
O765   O     0.19768   0.26987   0.69303   0.00000  Uiso   1.00
O766   O     0.13283   0.37063   0.20916   0.00000  Uiso   1.00
C767   C     0.16044   0.35834   0.23950   0.00000  Uiso   1.00
O768   O     0.18805   0.34605   0.26980   0.00000  Uiso   1.00
O769   O     0.86133   0.20037   0.38898   0.00000  Uiso   1.00
C770   C     0.88624   0.20517   0.42349   0.00000  Uiso   1.00
O771   O     0.91115   0.21001   0.45796   0.00000  Uiso   1.00
O772   O     0.12530   0.08345   0.67620   0.00000  Uiso   1.00
C773   C     0.13748   0.12239   0.66313   0.00000  Uiso   1.00
O774   O     0.14970   0.16129   0.65007   0.00000  Uiso   1.00
O775   O     0.53229   0.85096   0.12984   0.00000  Uiso   1.00
C776   C     0.56665   0.83365   0.11102   0.00000  Uiso   1.00
O777   O     0.60101   0.81634   0.09223   0.00000  Uiso   1.00
O778   O     0.13099   0.74075   0.67682   0.00000  Uiso   1.00
C779   C     0.13372   0.70092   0.66140   0.00000  Uiso   1.00
O780   O     0.13645   0.66110   0.64593   0.00000  Uiso   1.00
O781   O     0.39307   0.20794   0.36809   0.00000  Uiso   1.00
C782   C     0.38669   0.16612   0.37488   0.00000  Uiso   1.00
O783   O     0.38027   0.12434   0.38167   0.00000  Uiso   1.00
O784   O     0.73008  -0.00432   0.51605   0.00000  Uiso   1.00
C785   C     0.77223   0.00159   0.52066   0.00000  Uiso   1.00
O786   O     0.81438   0.00753   0.52528   0.00000  Uiso   1.00
O787   O     0.19524   0.12268   0.79069   0.00000  Uiso   1.00
C788   C     0.21370   0.10792   0.82641   0.00000  Uiso   1.00
O789   O     0.23215   0.09319   0.86210   0.00000  Uiso   1.00
O790   O     0.72931   0.23691   0.37514   0.00000  Uiso   1.00
C791   C     0.74392   0.26991   0.35214   0.00000  Uiso   1.00
O792   O     0.75858   0.30294   0.32911   0.00000  Uiso   1.00
O793   O     0.03019   0.89968   0.64434   0.00000  Uiso   1.00
C794   C     0.05189   0.86934   0.62334   0.00000  Uiso   1.00
O795   O     0.07360   0.83900   0.60234   0.00000  Uiso   1.00
O796   O     0.88731   0.61404   0.37237   0.00000  Uiso   1.00
C797   C     0.86764   0.61253   0.33439   0.00000  Uiso   1.00
O798   O     0.84793   0.61098   0.29637   0.00000  Uiso   1.00
O799   O     0.63859   0.38547   0.87668   0.00000  Uiso   1.00
C800   C     0.63021   0.37927   0.83516   0.00000  Uiso   1.00
O801   O     0.62187   0.37307   0.79364   0.00000  Uiso   1.00
O802   O     0.99173   0.98479   0.78906   0.00000  Uiso   1.00
C803   C     0.97213   0.97991   0.75134   0.00000  Uiso   1.00
O804   O     0.95253   0.97504   0.71358   0.00000  Uiso   1.00
O805   O     0.38625  -0.03148   0.06621   0.00000  Uiso   1.00
C806   C     0.39112   0.00937   0.07810   0.00000  Uiso   1.00
O807   O     0.39603   0.05020   0.08995   0.00000  Uiso   1.00
O808   O     0.19787   0.31833   0.13051   0.00000  Uiso   1.00
C809   C     0.17926   0.28032   0.13697   0.00000  Uiso   1.00
O810   O     0.16070   0.24230   0.14346   0.00000  Uiso   1.00
O811   O     0.80113   0.36779   0.66398   0.00000  Uiso   1.00
C812   C     0.82900   0.37912   0.69447   0.00000  Uiso   1.00
O813   O     0.85686   0.39045   0.72492   0.00000  Uiso   1.00
O814   O     0.66217   0.54432   0.61652   0.00000  Uiso   1.00
C815   C     0.62777   0.51900   0.61367   0.00000  Uiso   1.00
O816   O     0.59334   0.49369   0.61079   0.00000  Uiso   1.00
O817   O     0.78559   0.61666   0.09415   0.00000  Uiso   1.00
C818   C     0.82077   0.62958   0.11486   0.00000  Uiso   1.00
O819   O     0.85598   0.64254   0.13553   0.00000  Uiso   1.00
O820   O     0.86111   0.76906   0.14021   0.00000  Uiso   1.00
C821   C     0.86543   0.81106   0.13320   0.00000  Uiso   1.00
O822   O     0.86974   0.85310   0.12623   0.00000  Uiso   1.00
O823   O     0.78574   0.11146   0.57776   0.00000  Uiso   1.00
C824   C     0.75691   0.13084   0.60279   0.00000  Uiso   1.00
O825   O     0.72809   0.15018   0.62781   0.00000  Uiso   1.00
O826   O     0.30173   0.41038   0.40459   0.00000  Uiso   1.00
C827   C     0.27091   0.38344   0.39200   0.00000  Uiso   1.00
O828   O     0.24013   0.35650   0.37942   0.00000  Uiso   1.00
O829   O     0.22872   0.90078   0.37912   0.00000  Uiso   1.00
C830   C     0.24470   0.89196   0.34037   0.00000  Uiso   1.00
O831   O     0.26065   0.88314   0.30165   0.00000  Uiso   1.00
O832   O     0.37056   0.96722   0.91732   0.00000  Uiso   1.00
C833   C     0.33575   0.94559   0.92968   0.00000  Uiso   1.00
O834   O     0.30095   0.92396   0.94208   0.00000  Uiso   1.00
O835   O     0.73540   0.90625   0.88846   0.00000  Uiso   1.00
C836   C     0.76880   0.89672   0.86343   0.00000  Uiso   1.00
O837   O     0.80216   0.88716   0.83837   0.00000  Uiso   1.00
O838   O     0.88137   0.12656   0.88078   0.00000  Uiso   1.00
C839   C     0.86930   0.16734   0.87617   0.00000  Uiso   1.00
O840   O     0.85719   0.20816   0.87155   0.00000  Uiso   1.00
O841   O     0.08146   0.04503   0.41263   0.00000  Uiso   1.00
C842   C     0.08699   0.06319   0.37429   0.00000  Uiso   1.00
O843   O     0.09253   0.08138   0.33590   0.00000  Uiso   1.00
O844   O     0.71170   0.87794   0.09733   0.00000  Uiso   1.00
C845   C     0.73219   0.84453   0.11464   0.00000  Uiso   1.00
O846   O     0.75271   0.81117   0.13191   0.00000  Uiso   1.00
O847   O     0.27187   0.29840   0.87151   0.00000  Uiso   1.00
C848   C     0.29925   0.26784   0.88381   0.00000  Uiso   1.00
O849   O     0.32664   0.23732   0.89613   0.00000  Uiso   1.00
O850   O    -0.00727   0.50524   0.70517   0.00000  Uiso   1.00
C851   C     0.00266   0.51269   0.74614   0.00000  Uiso   1.00
O852   O     0.01259   0.52011   0.78714   0.00000  Uiso   1.00
O853   O     0.38171   0.69004   0.65693   0.00000  Uiso   1.00
C854   C     0.36912   0.71167   0.69166   0.00000  Uiso   1.00
O855   O     0.35657   0.73333   0.72639   0.00000  Uiso   1.00
O856   O     0.73071   0.87450   0.75621   0.00000  Uiso   1.00
C857   C     0.76832   0.86793   0.73687   0.00000  Uiso   1.00
O858   O     0.80593   0.86133   0.71750   0.00000  Uiso   1.00
O859   O     0.42190   0.87960   0.84612   0.00000  Uiso   1.00
C860   C     0.42640   0.92079   0.83531   0.00000  Uiso   1.00
O861   O     0.43090   0.96198   0.82449   0.00000  Uiso   1.00
O862   O     0.78478   0.50310   0.49749   0.00000  Uiso   1.00
C863   C     0.74518   0.51937   0.49760   0.00000  Uiso   1.00
O864   O     0.70558   0.53565   0.49774   0.00000  Uiso   1.00
O865   O     0.50446   0.64944   0.55894   0.00000  Uiso   1.00
C866   C     0.51203   0.63873   0.51819   0.00000  Uiso   1.00
O867   O     0.51959   0.62803   0.47741   0.00000  Uiso   1.00
O868   O     0.02207   0.21296   0.53292   0.00000  Uiso   1.00
C869   C     0.01369   0.25275   0.51945   0.00000  Uiso   1.00
O870   O     0.00528   0.29250   0.50594   0.00000  Uiso   1.00
O871   O     0.52679   0.48542   0.69609   0.00000  Uiso   1.00
C872   C     0.51635   0.48689   0.73757   0.00000  Uiso   1.00
O873   O     0.50590   0.48837   0.77910   0.00000  Uiso   1.00
O874   O     0.87218   0.97892   0.43031   0.00000  Uiso   1.00
C875   C     0.88100   0.99519   0.39167   0.00000  Uiso   1.00
O876   O     0.88982   1.01143   0.35306   0.00000  Uiso   1.00
O877   O     0.87491   0.14036   0.18476   0.00000  Uiso   1.00
C878   C     0.83623   0.13014   0.19993   0.00000  Uiso   1.00
O879   O     0.79751   0.11988   0.21510   0.00000  Uiso   1.00
O880   O     0.54311   0.78209   0.97161   0.00000  Uiso   1.00
C881   C     0.52258   0.74676   0.98442   0.00000  Uiso   1.00
O882   O     0.50203   0.71144   0.99722   0.00000  Uiso   1.00
O883   O     0.39049   0.61714   0.87989   0.00000  Uiso   1.00
C884   C     0.36945   0.62729   0.84402   0.00000  Uiso   1.00
O885   O     0.34838   0.63744   0.80814   0.00000  Uiso   1.00
O886   O     0.65228   0.59688   0.27404   0.00000  Uiso   1.00
C887   C     0.68269   0.62667   0.27866   0.00000  Uiso   1.00
O888   O     0.71310   0.65645   0.28323   0.00000  Uiso   1.00
O889   O     0.81508   0.40780   0.07267   0.00000  Uiso   1.00
C890   C     0.80977   0.37857   0.10353   0.00000  Uiso   1.00
O891   O     0.80445   0.34934   0.13435   0.00000  Uiso   1.00
O892   O     0.87354   0.10777   0.50395   0.00000  Uiso   1.00
C893   C     0.89196   0.13176   0.53425   0.00000  Uiso   1.00
O894   O     0.91038   0.15575   0.56455   0.00000  Uiso   1.00
O895   O     0.66848   0.61670   0.81704   0.00000  Uiso   1.00
C896   C     0.69096   0.60356   0.85103   0.00000  Uiso   1.00
O897   O     0.71340   0.59042   0.88502   0.00000  Uiso   1.00
O898   O     0.92437   0.78227   0.40625   0.00000  Uiso   1.00
C899   C     0.92186   0.82088   0.38791   0.00000  Uiso   1.00
O900   O     0.91938   0.85948   0.36953   0.00000  Uiso   1.00
O901   O    -0.00343   0.00122   0.20333   0.00000  Uiso   1.00
C902   C     0.01650   0.00794   0.24061   0.00000  Uiso   1.00
O903   O     0.03647   0.01462   0.27788   0.00000  Uiso   1.00
O904   O     0.40322   0.77131   0.06765   0.00000  Uiso   1.00
C905   C     0.37218   0.76016   0.09496   0.00000  Uiso   1.00
O906   O     0.34118   0.74902   0.12228   0.00000  Uiso   1.00
O907   O     0.77463   0.29191   0.86698   0.00000  Uiso   1.00
C908   C     0.79818   0.29962   0.83206   0.00000  Uiso   1.00
O909   O     0.82176   0.30730   0.79718   0.00000  Uiso   1.00
O910   O     0.35956   0.37443   0.20687   0.00000  Uiso   1.00
C911   C     0.36491   0.36620   0.16520   0.00000  Uiso   1.00
O912   O     0.37030   0.35797   0.12353   0.00000  Uiso   1.00
O913   O     0.39108   0.29516   0.82900   0.00000  Uiso   1.00
C914   C     0.38200   0.33697   0.82874   0.00000  Uiso   1.00
O915   O     0.37288   0.37883   0.82852   0.00000  Uiso   1.00
O916   O     0.29003   0.80478   0.38130   0.00000  Uiso   1.00
C917   C     0.30785   0.76725   0.39171   0.00000  Uiso   1.00
O918   O     0.32564   0.72975   0.40215   0.00000  Uiso   1.00
O919   O     0.24828   0.59766   0.13073   0.00000  Uiso   1.00
C920   C     0.27851   0.60555   0.16003   0.00000  Uiso   1.00
O921   O     0.30870   0.61349   0.18934   0.00000  Uiso   1.00
O922   O     0.74647   0.72739   0.35978   0.00000  Uiso   1.00
C923   C     0.75090   0.68612   0.37045   0.00000  Uiso   1.00
O924   O     0.75536   0.64490   0.38108   0.00000  Uiso   1.00
O925   O     0.80962   0.70030   0.62892   0.00000  Uiso   1.00
C926   C     0.82859   0.73769   0.62035   0.00000  Uiso   1.00
O927   O     0.84760   0.77507   0.61179   0.00000  Uiso   1.00
O928   O     0.42950   0.93448   0.16402   0.00000  Uiso   1.00
C929   C     0.41876   0.89318   0.16062   0.00000  Uiso   1.00
O930   O     0.40806   0.85188   0.15727   0.00000  Uiso   1.00
O931   O     0.12460   0.35949   0.38602   0.00000  Uiso   1.00
C932   C     0.13796   0.32417   0.36583   0.00000  Uiso   1.00
O933   O     0.15136   0.28888   0.34565   0.00000  Uiso   1.00
O934   O     0.62678   0.20392   0.39304   0.00000  Uiso   1.00
C935   C     0.63290   0.17638   0.36085   0.00000  Uiso   1.00
O936   O     0.63903   0.14889   0.32863   0.00000  Uiso   1.00
O937   O     0.61947   0.10486   0.75492   0.00000  Uiso   1.00
C938   C     0.64767   0.13342   0.74005   0.00000  Uiso   1.00
O939   O     0.67586   0.16199   0.72521   0.00000  Uiso   1.00
O940   O     0.77205   0.70299   0.18104   0.00000  Uiso   1.00
C941   C     0.79515   0.71045   0.21632   0.00000  Uiso   1.00
O942   O     0.81826   0.71787   0.25160   0.00000  Uiso   1.00
O943   O     0.29667   0.80597   0.24145   0.00000  Uiso   1.00
C944   C     0.28748   0.76625   0.25456   0.00000  Uiso   1.00
O945   O     0.27829   0.72654   0.26762   0.00000  Uiso   1.00
O946   O     0.18314   0.19739   0.86550   0.00000  Uiso   1.00
C947   C     0.16373   0.23496   0.87225   0.00000  Uiso   1.00
O948   O     0.14431   0.27253   0.87901   0.00000  Uiso   1.00
O949   O     0.48911   0.26984   0.99700   0.00000  Uiso   1.00
C950   C     0.47460   0.23367   0.97925   0.00000  Uiso   1.00
O951   O     0.46010   0.19750   0.96150   0.00000  Uiso   1.00
O952   O     0.28002   0.49568   0.99667   0.00000  Uiso   1.00
C953   C     0.23998   0.48730   0.98405   0.00000  Uiso   1.00
O954   O     0.19993   0.47892   0.97143   0.00000  Uiso   1.00
O955   O     0.80445   0.84605   0.35096   0.00000  Uiso   1.00
C956   C     0.76341   0.85136   0.34000   0.00000  Uiso   1.00
O957   O     0.72237   0.85671   0.32900   0.00000  Uiso   1.00
O958   O     0.49837  -0.00015   0.29217   0.00000  Uiso   1.00
C959   C     0.50446   0.01292   0.25186   0.00000  Uiso   1.00
O960   O     0.51059   0.02602   0.21156   0.00000  Uiso   1.00
O961   O     0.62058   0.03540   0.08374   0.00000  Uiso   1.00
C962   C     0.59924   0.01011   0.11087   0.00000  Uiso   1.00
O963   O     0.57787  -0.01521   0.13804   0.00000  Uiso   1.00
O964   O     0.98401   0.29678   0.00513   0.00000  Uiso   1.00
C965   C     0.99442   0.25548   0.00107   0.00000  Uiso   1.00
O966   O     1.00486   0.21414  -0.00303   0.00000  Uiso   1.00
O967   O     0.82405   0.38780   0.36639   0.00000  Uiso   1.00
C968   C     0.85775   0.38617   0.34004   0.00000  Uiso   1.00
O969   O     0.89145   0.38455   0.31365   0.00000  Uiso   1.00
O970   O     0.86653   0.23688   0.27404   0.00000  Uiso   1.00
C971   C     0.88141   0.26460   0.24503   0.00000  Uiso   1.00
O972   O     0.89628   0.29231   0.21599   0.00000  Uiso   1.00
O973   O     0.44596   0.81327   0.93455   0.00000  Uiso   1.00
C974   C     0.41489   0.79445   0.91189   0.00000  Uiso   1.00
O975   O     0.38385   0.77563   0.88919   0.00000  Uiso   1.00
O976   O     0.53857   0.98888   0.77913   0.00000  Uiso   1.00
C977   C     0.51694   0.99387   0.74252   0.00000  Uiso   1.00
O978   O     0.49531   0.99885   0.70591   0.00000  Uiso   1.00
O979   O     0.10080   0.75142   0.40071   0.00000  Uiso   1.00
C980   C     0.14173   0.74193   0.39245   0.00000  Uiso   1.00
O981   O     0.18266   0.73248   0.38414   0.00000  Uiso   1.00
O982   O     0.71096   0.89495   0.64741   0.00000  Uiso   1.00
C983   C     0.67797   0.87074   0.63486   0.00000  Uiso   1.00
O984   O     0.64494   0.84656   0.62235   0.00000  Uiso   1.00
O985   O     0.38429   0.87923   0.62035   0.00000  Uiso   1.00
C986   C     0.38536   0.83745   0.62966   0.00000  Uiso   1.00
O987   O     0.38643   0.79567   0.63892   0.00000  Uiso   1.00
O988   O     0.30364   0.90643   0.17232   0.00000  Uiso   1.00
C989   C     0.26360   0.89351   0.18015   0.00000  Uiso   1.00
O990   O     0.22355   0.88059   0.18801   0.00000  Uiso   1.00
O991   O     0.27497   0.72916   0.88115   0.00000  Uiso   1.00
C992   C     0.28792   0.76297   0.85826   0.00000  Uiso   1.00
O993   O     0.30088   0.79674   0.83538   0.00000  Uiso   1.00
O994   O     0.25400   0.10194   0.68051   0.00000  Uiso   1.00
C995   C     0.24596   0.08426   0.64235   0.00000  Uiso   1.00
O996   O     0.23795   0.06658   0.60423   0.00000  Uiso   1.00
O997   O     0.29829   0.29748   0.26910   0.00000  Uiso   1.00
C998   C     0.32018   0.32575   0.29265   0.00000  Uiso   1.00
O999   O     0.34210   0.35399   0.31619   0.00000  Uiso   1.00
O1000  O     0.15007   0.90713   0.69609   0.00000  Uiso   1.00
C1001  C     0.15166   0.88218   0.73082   0.00000  Uiso   1.00
O1002  O     0.15324   0.85719   0.76559   0.00000  Uiso   1.00
O1003  O     0.31372   0.21034   0.68712   0.00000  Uiso   1.00
C1004  C     0.28903   0.20665   0.72193   0.00000  Uiso   1.00
O1005  O     0.26437   0.20296   0.75669   0.00000  Uiso   1.00
O1006  O     0.27168   0.20207   0.34782   0.00000  Uiso   1.00
C1007  C     0.24049   0.18757   0.37333   0.00000  Uiso   1.00
O1008  O     0.20931   0.17310   0.39883   0.00000  Uiso   1.00
O1009  O     0.45268   0.44681   0.62984   0.00000  Uiso   1.00
C1010  C     0.45139   0.40400   0.63036   0.00000  Uiso   1.00
O1011  O     0.45006   0.36122   0.63087   0.00000  Uiso   1.00
O1012  O     0.21761  -0.00103  -0.00454   0.00000  Uiso   1.00
C1013  C     0.25456   0.01535   0.00960   0.00000  Uiso   1.00
O1014  O     0.29150   0.03174   0.02377   0.00000  Uiso   1.00
O1015  O     0.11707   0.83092   0.29741   0.00000  Uiso   1.00
C1016  C     0.09677   0.86860   0.29704   0.00000  Uiso   1.00
O1017  O     0.07647   0.90632   0.29667   0.00000  Uiso   1.00
O1018  O     0.27851   0.41725   0.88905   0.00000  Uiso   1.00
C1019  C     0.27176   0.40595   0.84830   0.00000  Uiso   1.00
O1020  O     0.26504   0.39466   0.80755   0.00000  Uiso   1.00
O1021  O     0.38307   0.16018   0.60792   0.00000  Uiso   1.00
C1022  C     0.38684   0.13512   0.64243   0.00000  Uiso   1.00
O1023  O     0.39060   0.11006   0.67693   0.00000  Uiso   1.00
O1024  O     0.90876   0.88469   0.78341   0.00000  Uiso   1.00
C1025  C     0.89982   0.85000   0.80685   0.00000  Uiso   1.00
O1026  O     0.89093   0.81530   0.83033   0.00000  Uiso   1.00
O1027  O     0.40625   0.85959   0.28405   0.00000  Uiso   1.00
C1028  C     0.39186   0.82069   0.29464   0.00000  Uiso   1.00
O1029  O     0.37746   0.78179   0.30523   0.00000  Uiso   1.00
O1030  O     0.72325   0.27593   0.13649   0.00000  Uiso   1.00
C1031  C     0.69295   0.24832   0.12423   0.00000  Uiso   1.00
O1032  O     0.66261   0.22067   0.11194   0.00000  Uiso   1.00
O1033  O     1.00553   0.08072   0.60677   0.00000  Uiso   1.00
C1034  C     0.99287   0.04045   0.59957   0.00000  Uiso   1.00
O1035  O     0.98025   0.00018   0.59238   0.00000  Uiso   1.00
O1036  O     0.57953   0.58271   0.72986   0.00000  Uiso   1.00
C1037  C     0.58703   0.60888   0.69679   0.00000  Uiso   1.00
O1038  O     0.59452   0.63504   0.66376   0.00000  Uiso   1.00
O1039  O     0.52030   0.46641   0.29449   0.00000  Uiso   1.00
C1040  C     0.51144   0.47907   0.25456   0.00000  Uiso   1.00
O1041  O     0.50258   0.49177   0.21462   0.00000  Uiso   1.00
O1042  O     0.74662   0.15269   0.31140   0.00000  Uiso   1.00
C1043  C     0.76858   0.13184   0.34166   0.00000  Uiso   1.00
O1044  O     0.79054   0.11098   0.37192   0.00000  Uiso   1.00
O1045  O     0.47892   0.27947   0.45881   0.00000  Uiso   1.00
C1046  C     0.48815   0.24341   0.47996   0.00000  Uiso   1.00
O1047  O     0.49734   0.20735   0.50114   0.00000  Uiso   1.00
O1048  O     0.15520   0.40603   0.06968   0.00000  Uiso   1.00
C1049  C     0.12947   0.37189   0.07216   0.00000  Uiso   1.00
O1050  O     0.10375   0.33775   0.07463   0.00000  Uiso   1.00
O1051  O     0.34273   0.88104   0.73370   0.00000  Uiso   1.00
C1052  C     0.30121   0.87056   0.73315   0.00000  Uiso   1.00
O1053  O     0.25969   0.86011   0.73259   0.00000  Uiso   1.00
O1054  O     0.51498   0.40928   0.54982   0.00000  Uiso   1.00
C1055  C     0.51192   0.44984   0.53646   0.00000  Uiso   1.00
O1056  O     0.50889   0.49044   0.52314   0.00000  Uiso   1.00
O1057  O    -0.00365   0.98755   0.42611   0.00000  Uiso   1.00
C1058  C     0.01587   0.99346   0.46375   0.00000  Uiso   1.00
O1059  O     0.03540   0.99937   0.50140   0.00000  Uiso   1.00
O1060  O     0.28811   0.00155   0.49682   0.00000  Uiso   1.00
C1061  C     0.25116   0.01535   0.48010   0.00000  Uiso   1.00
O1062  O     0.21422   0.02916   0.46342   0.00000  Uiso   1.00
O1063  O     0.22252   0.70679   0.12497   0.00000  Uiso   1.00
C1064  C     0.20517   0.73883   0.14741   0.00000  Uiso   1.00
O1065  O     0.18786   0.77090   0.16989   0.00000  Uiso   1.00
O1066  O     0.17646   0.73396   0.80560   0.00000  Uiso   1.00
C1067  C     0.14649   0.75234   0.82999   0.00000  Uiso   1.00
O1068  O     0.11648   0.77076   0.85439   0.00000  Uiso   1.00
O1069  O     0.80803   0.61688   0.71259   0.00000  Uiso   1.00
C1070  C     0.76898   0.60936   0.69672   0.00000  Uiso   1.00
O1071  O     0.72993   0.60183   0.68085   0.00000  Uiso   1.00
O1072  O     0.21791   0.64235   0.75101   0.00000  Uiso   1.00
C1073  C     0.17989   0.62785   0.76433   0.00000  Uiso   1.00
O1074  O     0.14184   0.61338   0.77762   0.00000  Uiso   1.00
O1075  O     0.14594   0.93179   0.59256   0.00000  Uiso   1.00
C1076  C     0.17993   0.90584   0.59053   0.00000  Uiso   1.00
O1077  O     0.21392   0.87989   0.58850   0.00000  Uiso   1.00
O1078  O     0.12047   0.64789   0.12442   0.00000  Uiso   1.00
C1079  C     0.11069   0.67203   0.09046   0.00000  Uiso   1.00
O1080  O     0.10091   0.69616   0.05647   0.00000  Uiso   1.00
O1081  O     0.21661   0.49645   0.50502   0.00000  Uiso   1.00
C1082  C     0.25315   0.49055   0.52653   0.00000  Uiso   1.00
O1083  O     0.28969   0.48464   0.54809   0.00000  Uiso   1.00
O1084  O     0.52860   0.11733   0.02997   0.00000  Uiso   1.00
C1085  C     0.51908   0.07563   0.02860   0.00000  Uiso   1.00
O1086  O     0.50956   0.03392   0.02724   0.00000  Uiso   1.00
O1087  O     0.12490   0.88207   0.88539   0.00000  Uiso   1.00
C1088  C     0.16653   0.87270   0.88211   0.00000  Uiso   1.00
O1089  O     0.20820   0.86336   0.87886   0.00000  Uiso   1.00
O1090  O     0.59780   0.91824   1.01793   0.00000  Uiso   1.00
C1091  C     0.61434   0.90329   0.98139   0.00000  Uiso   1.00
O1092  O     0.63091   0.88835   0.94485   0.00000  Uiso   1.00
O1093  O     0.25858   0.38266   0.64837   0.00000  Uiso   1.00
C1094  C     0.29719   0.38148   0.66682   0.00000  Uiso   1.00
O1095  O     0.33579   0.38030   0.68528   0.00000  Uiso   1.00
O1096  O     0.72971   0.50169   0.01229   0.00000  Uiso   1.00
C1097  C     0.76924   0.51812   0.01225   0.00000  Uiso   1.00
O1098  O     0.80881   0.53454   0.01218   0.00000  Uiso   1.00
O1099  O     0.82774   0.71115   0.86332   0.00000  Uiso   1.00
C1100  C     0.85937   0.69930   0.88964   0.00000  Uiso   1.00
O1101  O     0.89100   0.68742   0.91595   0.00000  Uiso   1.00
O1102  O    -0.00960   0.49239   0.27777   0.00000  Uiso   1.00
C1103  C     0.01022   0.48199   0.24127   0.00000  Uiso   1.00
O1104  O     0.03001   0.47158   0.20477   0.00000  Uiso   1.00
O1105  O     0.60548   0.49926   0.35727   0.00000  Uiso   1.00
C1106  C     0.58201   0.47564   0.38418   0.00000  Uiso   1.00
O1107  O     0.55853   0.45202   0.41108   0.00000  Uiso   1.00
O1108  O     1.00630   0.71967   0.50775   0.00000  Uiso   1.00
C1109  C     0.99800   0.76149   0.51177   0.00000  Uiso   1.00
O1110  O     0.98970   0.80331   0.51583   0.00000  Uiso   1.00
O1111  O     0.79043   0.99560  -0.00653   0.00000  Uiso   1.00
C1112  C     0.75031   0.98604   0.00495   0.00000  Uiso   1.00
O1113  O     0.71019   0.97648   0.01646   0.00000  Uiso   1.00
O1114  O     0.88587   0.22640   0.69424   0.00000  Uiso   1.00
C1115  C     0.85162   0.23071   0.66889   0.00000  Uiso   1.00
O1116  O     0.81741   0.23503   0.64353   0.00000  Uiso   1.00
O1117  O     0.76142   0.38499   0.27415   0.00000  Uiso   1.00
C1118  C     0.71931   0.37779   0.27194   0.00000  Uiso   1.00
O1119  O     0.67716   0.37056   0.26969   0.00000  Uiso   1.00
O1120  O     0.11043   0.87978   0.17937   0.00000  Uiso   1.00
C1121  C     0.13638   0.88366   0.14553   0.00000  Uiso   1.00
O1122  O     0.16232   0.88750   0.11168   0.00000  Uiso   1.00
O1123  O     0.36358   0.11010   0.22783   0.00000  Uiso   1.00
C1124  C     0.34040   0.14601   0.23031   0.00000  Uiso   1.00
O1125  O     0.31723   0.18196   0.23274   0.00000  Uiso   1.00
O1126  O     0.43718   0.13043   0.80552   0.00000  Uiso   1.00
C1127  C     0.39754   0.14608   0.80143   0.00000  Uiso   1.00
O1128  O     0.35790   0.16173   0.79737   0.00000  Uiso   1.00
O1129  O     0.05658   0.39329   0.84435   0.00000  Uiso   1.00
C1130  C     0.02004   0.40636   0.82630   0.00000  Uiso   1.00
O1131  O    -0.01653   0.41943   0.80829   0.00000  Uiso   1.00
O1132  O     0.61973   0.27866   0.19107   0.00000  Uiso   1.00
C1133  C     0.62091   0.26412   0.23134   0.00000  Uiso   1.00
O1134  O     0.62205   0.24961   0.27161   0.00000  Uiso   1.00
O1135  O     0.14826   0.59913   0.89927   0.00000  Uiso   1.00
C1136  C     0.13453   0.56064   0.88650   0.00000  Uiso   1.00
O1137  O     0.12080   0.52214   0.87369   0.00000  Uiso   1.00
O1138  O     0.80427   0.19572   0.13091   0.00000  Uiso   1.00
C1139  C     0.83771   0.22034   0.12047   0.00000  Uiso   1.00
O1140  O     0.87115   0.24496   0.11006   0.00000  Uiso   1.00
O1141  O     0.61500   0.71820   0.86694   0.00000  Uiso   1.00
C1142  C     0.61187   0.71934   0.82424   0.00000  Uiso   1.00
O1143  O     0.60876   0.72049   0.78157   0.00000  Uiso   1.00
O1144  O     0.37801   0.08570   0.92573   0.00000  Uiso   1.00
C1145  C     0.42050   0.08666   0.93112   0.00000  Uiso   1.00
O1146  O     0.46294   0.08762   0.93651   0.00000  Uiso   1.00
O1147  O     0.80549   0.14302   0.71026   0.00000  Uiso   1.00
C1148  C     0.79571   0.16623   0.74485   0.00000  Uiso   1.00
O1149  O     0.78589   0.18949   0.77943   0.00000  Uiso   1.00
O1150  O     0.93433   0.89820   0.54347   0.00000  Uiso   1.00
C1151  C     0.90617   0.89735   0.57570   0.00000  Uiso   1.00
O1152  O     0.87801   0.89646   0.60792   0.00000  Uiso   1.00
O1153  O     0.62840   0.89683   0.25504   0.00000  Uiso   1.00
C1154  C     0.63224   0.89798   0.21241   0.00000  Uiso   1.00
O1155  O     0.63608   0.89909   0.16981   0.00000  Uiso   1.00
O1156  O     0.63076   0.03429   0.91750   0.00000  Uiso   1.00
C1157  C     0.65317   0.06883   0.92920   0.00000  Uiso   1.00
O1158  O     0.67561   0.10338   0.94087   0.00000  Uiso   1.00
O1159  O     0.61522   0.68945   0.39385   0.00000  Uiso   1.00
C1160  C     0.62434   0.65715   0.42042   0.00000  Uiso   1.00
O1161  O     0.63346   0.62482   0.44700   0.00000  Uiso   1.00
loop_
_geom_bond_atom_site_label_1
_geom_bond_atom_site_label_2
_geom_bond_distance
_geom_bond_site_symmetry_2
_ccdc_geom_bond_type
H1     C11     1.085   .     S
H2     C10     1.086   .     S
H3     C7      1.085   .     S
H4     C6      1.085   .     S
H5     O418    0.963   .     S
C6     C7      1.391   .     S
C6     C350    1.408   .     D
C7     C354    1.401   .     D
C8     C191    1.408   .     D
C8     C451    1.408   1_556 S
C8     C549    1.484   .     S
C9     C12     1.496   .     S
C9     O195    1.272   .     D
C9     O459    1.273   .     S
C10    C11     1.390   .     S
C10    C189    1.408   .     D
C11    C193    1.401   .     D
C12    C192    1.401   .     D
C12    C452    1.401   1_556 S
O13    Zr258   2.089   1_566 S
O13    Zr500   2.089   1_556 S
O13    Zr573   2.089   1_565 S
O14    Zr139   2.252   .     S
O14    C190    1.272   .     S
O15    Zr50    2.244   .     S
O15    C351    1.273   .     D
O16    Zr272   2.285   .     S
O16    H347    0.963   .     S
O16    Zr486   2.285   1_655 S
O16    Zr542   2.285   1_655 S
Zr17   O48     2.244   .     S
Zr17   O65     2.244   .     S
Zr17   O79     2.252   .     S
Zr17   O94     2.252   .     S
Zr17   O541    2.285   .     S
Zr17   O557    2.285   .     S
Zr17   O569    2.089   .     S
Zr17   O585    2.089   .     S
H18    C28     1.085   .     S
H19    C27     1.086   .     S
H20    C24     1.085   .     S
H21    C23     1.085   .     S
H22    O402    0.963   .     S
C23    C24     1.391   .     S
C23    C306    1.408   .     D
C24    C310    1.401   .     D
C25    C207    1.408   .     D
C25    C464    1.408   1_556 S
C25    C533    1.484   .     S
C26    C29     1.496   .     S
C26    O211    1.272   .     D
C26    O472    1.273   .     S
C27    C28     1.390   .     S
C27    C205    1.408   .     D
C28    C209    1.401   .     D
C29    C208    1.401   .     D
C29    C465    1.401   1_556 S
O30    Zr272   2.089   1_556 S
O30    Zr486   2.089   1_656 S
O30    Zr573   2.089   1_655 S
O31    Zr154   2.252   .     S
O31    C206    1.272   .     S
O32    Zr50    2.244   .     S
O32    C307    1.273   .     D
O33    Zr258   2.285   1_565 S
O33    H303    0.963   .     S
O33    Zr500   2.285   .     S
O33    Zr542   2.285   1_565 S
H34    C44     1.085   .     S
H35    C43     1.086   .     S
H36    C40     1.085   .     S
H37    C39     1.085   .     S
H38    O387    0.963   .     S
C39    C40     1.391   .     S
C39    C336    1.408   .     D
C40    C340    1.401   .     D
C41    C222    1.408   .     D
C41    C423    1.408   1_554 S
C41    C580    1.484   .     S
C42    C45     1.496   .     S
C42    O226    1.272   .     D
C42    O431    1.273   .     S
C43    C44     1.390   .     S
C43    C220    1.408   .     D
C44    C224    1.401   .     D
C45    C223    1.401   .     D
C45    C424    1.401   1_554 S
O46    Zr258   2.089   .     S
O46    Zr486   2.089   .     S
O46    Zr542   2.089   .     S
O47    Zr154   2.252   .     S
O47    C221    1.272   .     S
O48    C337    1.273   .     D
O49    Zr272   2.285   1_566 S
O49    H333    0.963   .     S
O49    Zr500   2.285   1_656 S
O49    Zr573   2.285   1_665 S
Zr50   O109    2.252   .     S
Zr50   O123    2.252   .     S
Zr50   O538    2.089   .     S
Zr50   O554    2.089   .     S
Zr50   O572    2.285   .     S
Zr50   O588    2.285   .     S
H51    C61     1.085   .     S
H52    C60     1.086   .     S
H53    C57     1.085   .     S
H54    C56     1.085   .     S
H55    O371    0.963   .     S
C56    C57     1.391   .     S
C56    C321    1.408   .     D
C57    C325    1.401   .     D
C58    C238    1.408   .     S
C58    C437    1.408   1_554 D
C58    C564    1.484   .     S
C59    C62     1.496   .     S
C59    O242    1.272   .     D
C59    O445    1.273   .     S
C60    C61     1.390   .     S
C60    C236    1.408   .     D
C61    C240    1.401   .     D
C62    C239    1.401   .     S
C62    C438    1.401   1_554 D
O63    Zr272   2.089   1_565 S
O63    Zr500   2.089   1_655 S
O63    Zr542   2.089   1_665 S
O64    Zr139   2.252   .     S
O64    C237    1.272   .     S
O65    C322    1.273   .     D
O66    Zr258   2.285   1_556 S
O66    H318    0.963   .     S
O66    Zr486   2.285   1_556 S
O66    Zr573   2.285   .     S
H67    C77     1.085   .     S
H68    C76     1.086   .     S
H69    C73     1.085   .     S
H70    C72     1.085   .     S
H71    O541    0.963   .     S
C72    C73     1.391   .     S
C72    C394    1.408   .     D
C73    C398    1.401   .     D
C74    C279    1.484   .     S
C74    C427    1.408   .     D
C74    C675    1.408   1_655 S
C75    C78     1.496   .     S
C75    O430    1.272   .     S
C75    O683    1.273   .     D
C76    C77     1.390   .     D
C76    C425    1.408   .     S
C77    C429    1.401   .     S
C78    C428    1.401   .     D
C78    C676    1.401   1_655 S
O79    C426    1.272   .     S
O80    Zr96    2.244   .     S
O80    C395    1.273   .     D
Zr81   O95     2.244   .     S
Zr81   O124    2.244   .     S
Zr81   O137    2.252   .     S
Zr81   O152    2.252   .     S
Zr81   O194    2.089   .     S
Zr81   O213    2.285   .     S
Zr81   O225    2.089   .     S
Zr81   O244    2.285   .     S
H82    C92     1.085   .     S
H83    C91     1.086   .     S
H84    C88     1.085   .     S
H85    C87     1.085   .     S
H86    O557    0.963   .     S
C87    C88     1.391   .     S
C87    C410    1.408   .     D
C88    C414    1.401   .     D
C89    C292    1.484   .     S
C89    C441    1.408   .     D
C89    C661    1.408   1_455 S
C90    C93     1.496   .     S
C90    O444    1.272   .     S
C90    O669    1.273   .     D
C91    C92     1.390   .     D
C91    C439    1.408   .     S
C92    C443    1.401   .     S
C93    C442    1.401   .     D
C93    C662    1.401   1_455 S
O94    C440    1.272   .     S
O95    C411    1.273   .     D
Zr96   O110    2.244   .     S
Zr96   O167    2.252   .     S
Zr96   O181    2.252   .     S
Zr96   O197    2.285   .     S
Zr96   O210    2.089   .     S
Zr96   O228    2.285   .     S
Zr96   O241    2.089   .     S
H97    C107    1.085   .     S
H98    C106    1.086   .     S
H99    C103    1.085   .     S
H100   C102    1.085   .     S
H101   O572    0.963   .     S
C102   C103    1.391   .     S
C102   C363    1.408   .     D
C103   C367    1.401   .     D
C104   C251    1.484   .     S
C104   C455    1.408   .     D
C104   C688    1.408   1_655 S
C105   C108    1.496   .     S
C105   O458    1.272   .     S
C105   O696    1.273   .     D
C106   C107    1.390   .     D
C106   C453    1.408   .     S
C107   C457    1.401   .     S
C108   C456    1.401   .     D
C108   C689    1.401   1_655 S
O109   C454    1.272   .     S
O110   C364    1.273   .     D
H111   C121    1.085   .     S
H112   C120    1.086   .     S
H113   C117    1.085   .     S
H114   C116    1.085   .     S
H115   O588    0.963   .     S
C116   C117    1.391   .     S
C116   C379    1.408   .     D
C117   C383    1.401   .     D
C118   C265    1.484   .     S
C118   C468    1.408   .     D
C118   C647    1.408   1_455 S
C119   C122    1.496   .     S
C119   O471    1.272   .     S
C119   O655    1.273   .     D
C120   C121    1.390   .     S
C120   C466    1.408   .     D
C121   C470    1.401   .     D
C122   C469    1.401   .     D
C122   C648    1.401   1_455 S
O123   C467    1.272   .     D
O124   C380    1.273   .     D
H125   C135    1.085   .     S
H126   C134    1.086   .     S
H127   C131    1.085   .     S
H128   C130    1.085   .     S
H129   O213    0.963   .     S
C130   C131    1.391   .     D
C130   C636    1.408   .     S
C131   C640    1.401   .     S
C132   C203    1.408   1_565 D
C132   C507    1.484   .     S
C132   C651    1.408   .     S
C133   C136    1.496   .     S
C133   O212    1.273   .     S
C133   O654    1.272   .     D
C134   C135    1.390   .     S
C134   C649    1.408   .     D
C135   C653    1.401   .     D
C136   C204    1.401   1_565 D
C136   C652    1.401   .     S
O137   C650    1.272   .     S
O138   Zr154   2.244   .     S
O138   C637    1.273   .     D
Zr139  O153    2.244   .     S
Zr139  O182    2.244   .     S
Zr139  O371    2.285   .     S
Zr139  O384    2.089   .     S
Zr139  O399    2.089   .     S
Zr139  O418    2.285   .     S
H140   C150    1.085   .     S
H141   C149    1.086   .     S
H142   C146    1.085   .     S
H143   C145    1.085   .     S
H144   O244    0.963   .     S
C145   C146    1.391   .     S
C145   C609    1.408   .     D
C146   C613    1.401   .     D
C147   C234    1.408   1_545 D
C147   C520    1.484   .     S
C147   C665    1.408   .     S
C148   C151    1.496   .     S
C148   O243    1.273   .     S
C148   O668    1.272   .     D
C149   C150    1.390   .     S
C149   C663    1.408   .     D
C150   C667    1.401   .     D
C151   C235    1.401   1_545 D
C151   C666    1.401   .     S
O152   C664    1.272   .     S
O153   C610    1.273   .     S
Zr154  O168    2.244   .     S
Zr154  O368    2.089   .     S
Zr154  O387    2.285   .     S
Zr154  O402    2.285   .     S
Zr154  O415    2.089   .     S
H155   C165    1.085   .     S
H156   C164    1.086   .     S
H157   C161    1.085   .     S
H158   C160    1.085   .     S
H159   O228    0.963   .     S
C160   C161    1.391   .     D
C160   C595    1.408   .     S
C161   C599    1.401   .     S
C162   C218    1.408   1_565 D
C162   C479    1.484   .     S
C162   C679    1.408   .     S
C163   C166    1.496   .     S
C163   O227    1.273   .     S
C163   O682    1.272   .     D
C164   C165    1.390   .     D
C164   C677    1.408   .     S
C165   C681    1.401   .     S
C166   C219    1.401   1_565 D
C166   C680    1.401   .     S
O167   C678    1.272   .     S
O168   C596    1.273   .     S
H169   C179    1.085   .     S
H170   C178    1.086   .     S
H171   C175    1.085   .     S
H172   C174    1.085   .     S
H173   O197    0.963   .     S
C174   C175    1.391   .     S
C174   C623    1.408   .     D
C175   C627    1.401   .     D
C176   C187    1.408   1_545 D
C176   C493    1.484   .     S
C176   C692    1.408   .     S
C177   C180    1.496   .     S
C177   O196    1.273   .     S
C177   O695    1.272   .     D
C178   C179    1.390   .     D
C178   C690    1.408   .     S
C179   C694    1.401   .     S
C180   C188    1.401   1_545 D
C180   C693    1.401   .     S
O181   C691    1.272   .     D
O182   C624    1.273   .     S
H183   C192    1.085   .     S
H184   C191    1.086   .     S
H185   C188    1.085   .     S
H186   C187    1.085   .     S
C187   C176    1.408   1_565 D
C187   C188    1.391   .     S
C188   C180    1.401   1_565 D
C189   C379    1.484   .     S
C189   C621    1.408   .     S
C190   C193    1.496   .     S
C190   O629    1.273   .     D
C191   C192    1.390   .     S
C193   C622    1.401   .     S
O194   Zr403   2.089   .     S
O194   Zr670   2.089   .     S
O195   Zr313   2.252   1_556 S
O196   Zr229   2.244   .     S
O197   Zr372   2.285   1_655 S
O197   Zr656   2.285   1_655 S
Zr198  O227    2.244   1_545 S
Zr198  O243    2.244   .     S
Zr198  O256    2.252   1_545 S
Zr198  O270    2.252   .     S
Zr198  O371    2.285   .     S
Zr198  O387    2.285   1_545 S
Zr198  O399    2.089   .     S
Zr198  O415    2.089   1_545 S
H199   C208    1.085   .     S
H200   C207    1.086   .     S
H201   C204    1.085   .     S
H202   C203    1.085   .     S
C203   C132    1.408   1_545 D
C203   C204    1.391   .     S
C204   C136    1.401   1_545 D
C205   C363    1.484   .     S
C205   C634    1.408   .     S
C206   C209    1.496   .     S
C206   O642    1.273   .     D
C207   C208    1.390   .     S
C209   C635    1.401   .     S
O210   Zr403   2.089   1_655 S
O210   Zr656   2.089   1_655 S
O211   Zr328   2.252   1_556 S
O212   Zr229   2.244   1_565 S
O213   Zr372   2.285   .     S
O213   Zr670   2.285   .     S
H214   C223    1.085   .     S
H215   C222    1.086   .     S
H216   C219    1.085   .     S
H217   C218    1.085   .     S
C218   C162    1.408   1_545 D
C218   C219    1.391   .     S
C219   C166    1.401   1_545 D
C220   C410    1.484   .     S
C220   C593    1.408   .     S
C221   C224    1.496   .     S
C221   O601    1.273   .     D
C222   C223    1.390   .     S
C224   C594    1.401   .     S
O225   Zr372   2.089   .     S
O225   Zr656   2.089   .     S
O226   Zr328   2.252   .     S
O227   Zr198   2.244   1_565 S
O228   Zr403   2.285   1_655 S
O228   Zr670   2.285   1_655 S
Zr229  O212    2.244   1_545 S
Zr229  O284    2.252   .     S
Zr229  O297    2.252   1_545 S
Zr229  O368    2.089   1_545 S
Zr229  O384    2.089   .     S
Zr229  O402    2.285   1_545 S
Zr229  O418    2.285   .     S
H230   C239    1.085   .     S
H231   C238    1.086   .     S
H232   C235    1.085   .     S
H233   C234    1.085   .     S
C234   C147    1.408   1_565 D
C234   C235    1.391   .     S
C235   C151    1.401   1_565 D
C236   C394    1.484   .     S
C236   C607    1.408   .     S
C237   C240    1.496   .     S
C237   O615    1.273   .     D
C238   C239    1.390   .     D
C240   C608    1.401   .     S
O241   Zr372   2.089   1_655 S
O241   Zr670   2.089   1_655 S
O242   Zr313   2.252   .     S
O244   Zr403   2.285   .     S
O244   Zr656   2.285   .     S
H245   C254    1.085   .     S
H246   C253    1.086   .     S
H247   C250    1.085   .     S
H248   C249    1.085   .     S
C249   C250    1.391   .     S
C249   C564    1.408   1_556 D
C250   C568    1.401   1_556 D
C251   C505    1.408   1_655 D
C251   C597    1.408   .     S
C252   C255    1.496   .     S
C252   O513    1.273   .     D
C252   O600    1.272   .     S
C253   C254    1.390   .     S
C253   C595    1.408   .     D
C254   C599    1.401   .     D
C255   C506    1.401   1_655 D
C255   C598    1.401   .     S
O256   Zr198   2.252   1_565 S
O256   C596    1.272   .     D
O257   Zr272   2.244   1_565 S
O257   C565    1.273   .     D
Zr258  O33     2.285   1_545 S
Zr258  O66     2.285   1_554 S
Zr258  O13     2.089   1_544 S
Zr258  O271    2.244   .     S
Zr258  O298    2.244   1_544 S
Zr258  O311    2.252   1_544 S
Zr258  O326    2.252   .     S
H259   C268    1.085   .     S
H260   C267    1.086   .     S
H261   C264    1.085   .     S
H262   C263    1.085   .     S
C263   C264    1.391   .     D
C263   C580    1.408   1_556 S
C264   C584    1.401   1_556 S
C265   C491    1.408   1_455 D
C265   C611    1.408   .     S
C266   C269    1.496   .     S
C266   O499    1.273   .     D
C266   O614    1.272   .     S
C267   C268    1.390   .     D
C267   C609    1.408   .     S
C268   C613    1.401   .     S
C269   C492    1.401   1_455 D
C269   C612    1.401   .     S
O270   C610    1.272   .     D
O271   C581    1.273   .     D
Zr272  O257    2.244   1_545 S
Zr272  O63     2.089   1_545 S
Zr272  O30     2.089   1_554 S
Zr272  O49     2.285   1_544 S
Zr272  O285    2.244   1_554 S
Zr272  O341    2.252   1_545 S
Zr272  O355    2.252   1_554 S
H273   C282    1.085   .     S
H274   C281    1.086   .     S
H275   C278    1.085   .     S
H276   C277    1.085   .     S
C277   C278    1.391   .     D
C277   C533    1.408   1_554 S
C278   C537    1.401   1_554 S
C279   C518    1.408   1_655 D
C279   C625    1.408   .     S
C280   C283    1.496   .     S
C280   O526    1.273   .     D
C280   O628    1.272   .     S
C281   C282    1.390   .     D
C281   C623    1.408   .     S
C282   C627    1.401   .     S
C283   C519    1.401   1_655 D
C283   C626    1.401   .     S
O284   C624    1.272   .     D
O285   Zr272   2.244   1_556 S
O285   C534    1.273   .     D
H286   C295    1.085   .     S
H287   C294    1.086   .     S
H288   C291    1.085   .     S
H289   C290    1.085   .     S
C290   C291    1.391   .     S
C290   C549    1.408   1_554 D
C291   C553    1.401   1_554 D
C292   C477    1.408   1_455 D
C292   C638    1.408   .     S
C293   C296    1.496   .     S
C293   O485    1.273   .     D
C293   O641    1.272   .     S
C294   C295    1.390   .     S
C294   C636    1.408   .     D
C295   C640    1.401   .     D
C296   C478    1.401   1_455 D
C296   C639    1.401   .     S
O297   Zr229   2.252   1_565 S
O297   C637    1.272   .     S
O298   Zr258   2.244   1_566 S
O298   C550    1.273   .     S
H299   C309    1.085   .     S
H300   C308    1.086   .     S
H301   C305    1.085   .     S
H302   C304    1.085   .     S
C304   C305    1.391   .     D
C304   C466    1.408   .     S
C305   C470    1.401   .     S
C306   C481    1.408   .     S
C306   C677    1.484   .     S
C307   C310    1.496   .     S
C307   O484    1.272   .     S
C308   C309    1.390   .     S
C308   C479    1.408   .     D
C309   C483    1.401   .     D
C310   C482    1.401   .     S
O311   Zr258   2.252   1_566 S
O311   C480    1.272   .     D
O312   Zr328   2.244   1_556 S
O312   C467    1.273   .     S
Zr313  O195    2.252   1_554 S
Zr313  O327    2.244   .     S
Zr313  O356    2.244   1_554 S
Zr313  O541    2.285   .     S
Zr313  O554    2.089   1_554 S
Zr313  O569    2.089   .     S
Zr313  O588    2.285   1_554 S
H314   C324    1.085   .     S
H315   C323    1.086   .     S
H316   C320    1.085   .     S
H317   C319    1.085   .     S
C319   C320    1.391   .     S
C319   C439    1.408   .     D
C320   C443    1.401   .     D
C321   C495    1.408   .     S
C321   C690    1.484   .     S
C322   C325    1.496   .     S
C322   O498    1.272   .     S
C323   C324    1.390   .     S
C323   C493    1.408   .     D
C324   C497    1.401   .     D
C325   C496    1.401   .     S
O326   C494    1.272   .     D
O327   C440    1.273   .     D
Zr328  O211    2.252   1_554 S
Zr328  O312    2.244   1_554 S
Zr328  O342    2.244   .     S
Zr328  O538    2.089   1_554 S
Zr328  O557    2.285   .     S
Zr328  O572    2.285   1_554 S
Zr328  O585    2.089   .     S
H329   C339    1.085   .     S
H330   C338    1.086   .     S
H331   C335    1.085   .     S
H332   C334    1.085   .     S
C334   C335    1.391   .     S
C334   C425    1.408   .     D
C335   C429    1.401   .     D
C336   C509    1.408   .     S
C336   C649    1.484   .     S
C337   C340    1.496   .     S
C337   O512    1.272   .     S
C338   C339    1.390   .     S
C338   C507    1.408   .     D
C339   C511    1.401   .     D
C340   C510    1.401   .     S
O341   Zr272   2.252   1_565 S
O341   C508    1.272   .     D
O342   C426    1.273   .     D
H343   C353    1.085   .     S
H344   C352    1.086   .     S
H345   C349    1.085   .     S
H346   C348    1.085   .     S
C348   C349    1.391   .     S
C348   C453    1.408   .     D
C349   C457    1.401   .     D
C350   C522    1.408   .     S
C350   C663    1.484   .     S
C351   C354    1.496   .     S
C351   O525    1.272   .     S
C352   C353    1.390   .     S
C352   C520    1.408   .     D
C353   C524    1.401   .     D
C354   C523    1.401   .     S
O355   Zr272   2.252   1_556 S
O355   C521    1.272   .     D
O356   Zr313   2.244   1_556 S
O356   C454    1.273   .     D
H357   C366    1.085   .     S
H358   C365    1.086   .     S
H359   C362    1.085   .     S
H360   C361    1.085   .     S
C361   C362    1.391   .     S
C361   C690    1.408   .     D
C362   C694    1.401   .     D
C363   C535    1.408   .     S
C364   C367    1.496   .     S
C364   O539    1.272   .     S
C365   C366    1.390   .     S
C365   C533    1.408   .     D
C366   C537    1.401   .     D
C367   C536    1.401   .     S
O368   Zr229   2.089   1_565 S
O368   Zr602   2.089   1_565 S
O369   Zr486   2.252   1_656 S
O369   C534    1.272   .     S
O370   Zr403   2.244   1_655 S
O370   C691    1.273   .     S
O371   Zr616   2.285   .     S
Zr372  O197    2.285   1_455 S
Zr372  O241    2.089   1_455 S
Zr372  O401    2.244   1_455 S
Zr372  O417    2.244   .     S
Zr372  O430    2.252   1_455 S
Zr372  O444    2.252   .     S
H373   C382    1.085   .     S
H374   C381    1.086   .     S
H375   C378    1.085   .     S
H376   C377    1.085   .     S
C377   C378    1.391   .     D
C377   C649    1.408   .     S
C378   C653    1.401   .     S
C379   C551    1.408   .     S
C380   C383    1.496   .     S
C380   O555    1.272   .     S
C381   C382    1.390   .     D
C381   C549    1.408   .     S
C382   C553    1.401   .     S
C383   C552    1.401   .     S
O384   Zr616   2.089   .     S
O385   Zr500   2.252   1_556 S
O385   C550    1.272   .     D
O386   Zr403   2.244   .     S
O386   C650    1.273   .     D
O387   Zr198   2.285   1_565 S
O387   Zr602   2.285   1_565 S
H388   C397    1.085   .     S
H389   C396    1.086   .     S
H390   C393    1.085   .     S
H391   C392    1.085   .     S
C392   C393    1.391   .     S
C392   C677    1.408   .     D
C393   C681    1.401   .     D
C394   C566    1.408   .     S
C395   C398    1.496   .     S
C395   O570    1.272   .     S
C396   C397    1.390   .     D
C396   C564    1.408   .     S
C397   C568    1.401   .     S
C398   C567    1.401   .     S
O399   Zr602   2.089   .     S
O400   Zr500   2.252   1_655 S
O400   C565    1.272   .     S
O401   Zr372   2.244   1_655 S
O401   C678    1.273   .     D
O402   Zr229   2.285   1_565 S
O402   Zr616   2.285   1_565 S
Zr403  O210    2.089   1_455 S
Zr403  O370    2.244   1_455 S
Zr403  O228    2.285   1_455 S
Zr403  O458    2.252   1_455 S
Zr403  O471    2.252   .     S
H404   C413    1.085   .     S
H405   C412    1.086   .     S
H406   C409    1.085   .     S
H407   C408    1.085   .     S
C408   C409    1.391   .     D
C408   C663    1.408   .     S
C409   C667    1.401   .     S
C410   C582    1.408   .     S
C411   C414    1.496   .     S
C411   O586    1.272   .     S
C412   C413    1.390   .     S
C412   C580    1.408   .     D
C413   C584    1.401   .     D
C414   C583    1.401   .     S
O415   Zr198   2.089   1_565 S
O415   Zr616   2.089   1_565 S
O416   Zr486   2.252   .     S
O416   C581    1.272   .     S
O417   C664    1.273   .     D
O418   Zr602   2.285   .     S
H419   C428    1.085   .     S
H420   C427    1.086   .     S
H421   C424    1.085   .     S
H422   C423    1.085   .     S
C423   C41     1.408   1_556 S
C423   C424    1.391   .     D
C424   C45     1.401   1_556 S
C425   C623    1.484   .     S
C426   C429    1.496   .     S
C427   C428    1.390   .     S
O430   Zr372   2.252   1_655 S
O431   Zr446   2.244   .     S
Zr432  O445    2.244   .     S
Zr432  O472    2.244   1_554 S
Zr432  O484    2.252   1_554 S
Zr432  O498    2.252   .     S
Zr432  O538    2.089   1_554 S
Zr432  O557    2.285   .     S
Zr432  O569    2.089   .     S
Zr432  O588    2.285   1_554 S
H433   C442    1.085   .     S
H434   C441    1.086   .     S
H435   C438    1.085   .     S
H436   C437    1.085   .     S
C437   C58     1.408   1_556 D
C437   C438    1.391   .     S
C438   C62     1.401   1_556 D
C439   C636    1.484   .     S
C440   C443    1.496   .     S
C441   C442    1.390   .     S
Zr446  O459    2.244   1_554 S
Zr446  O512    2.252   .     S
Zr446  O525    2.252   1_554 S
Zr446  O541    2.285   .     S
Zr446  O554    2.089   1_554 S
Zr446  O572    2.285   1_554 S
Zr446  O585    2.089   .     S
H447   C456    1.085   .     S
H448   C455    1.086   .     S
H449   C452    1.085   .     S
H450   C451    1.085   .     S
C451   C8      1.408   1_554 S
C451   C452    1.391   .     D
C452   C12     1.401   1_554 S
C453   C595    1.484   .     S
C454   C457    1.496   .     S
C455   C456    1.390   .     S
O458   Zr403   2.252   1_655 S
O459   Zr446   2.244   1_556 S
H460   C469    1.085   .     S
H461   C468    1.086   .     S
H462   C465    1.085   .     S
H463   C464    1.085   .     S
C464   C25     1.408   1_554 S
C464   C465    1.391   .     D
C465   C29     1.401   1_554 S
C466   C609    1.484   .     S
C467   C470    1.496   .     S
C468   C469    1.390   .     S
O472   Zr432   2.244   1_556 S
H473   C482    1.085   .     S
H474   C481    1.086   .     S
H475   C478    1.085   .     S
H476   C477    1.085   .     S
C477   C292    1.408   1_655 D
C477   C478    1.391   .     S
C478   C296    1.401   1_655 D
C479   C547    1.408   1_565 S
C480   C483    1.496   .     S
C480   O556    1.273   .     S
C481   C482    1.390   .     D
C483   C548    1.401   1_565 S
O484   Zr432   2.252   1_556 S
O485   Zr500   2.244   1_556 S
Zr486  O16     2.285   1_455 S
Zr486  O369    2.252   1_454 S
Zr486  O66     2.285   1_554 S
Zr486  O30     2.089   1_454 S
Zr486  O499    2.244   .     S
Zr486  O526    2.244   1_454 S
H487   C496    1.085   .     S
H488   C495    1.086   .     S
H489   C492    1.085   .     S
H490   C491    1.085   .     S
C491   C265    1.408   1_655 D
C491   C492    1.391   .     S
C492   C269    1.401   1_655 D
C493   C578    1.408   1_545 S
C494   C497    1.496   .     S
C494   O587    1.273   .     S
C495   C496    1.390   .     D
C497   C579    1.401   1_545 S
Zr500  O400    2.252   1_455 S
Zr500  O63     2.089   1_455 S
Zr500  O13     2.089   1_554 S
Zr500  O385    2.252   1_554 S
Zr500  O485    2.244   1_554 S
Zr500  O49     2.285   1_454 S
Zr500  O513    2.244   1_455 S
H501   C510    1.085   .     S
H502   C509    1.086   .     S
H503   C506    1.085   .     S
H504   C505    1.085   .     S
C505   C251    1.408   1_455 D
C505   C506    1.391   .     S
C506   C255    1.401   1_455 D
C507   C562    1.408   1_565 S
C508   C511    1.496   .     S
C508   O571    1.273   .     S
C509   C510    1.390   .     D
C511   C563    1.401   1_565 S
O513   Zr500   2.244   1_655 S
H514   C523    1.085   .     S
H515   C522    1.086   .     S
H516   C519    1.085   .     S
H517   C518    1.085   .     S
C518   C279    1.408   1_455 D
C518   C519    1.391   .     S
C519   C283    1.401   1_455 D
C520   C531    1.408   1_545 S
C521   C524    1.496   .     S
C521   O540    1.273   .     S
C522   C523    1.390   .     D
C524   C532    1.401   1_545 S
O525   Zr446   2.252   1_556 S
O526   Zr486   2.244   1_656 S
H527   C536    1.085   .     S
H528   C535    1.086   .     S
H529   C532    1.085   .     S
H530   C531    1.085   .     S
C531   C520    1.408   1_565 S
C531   C532    1.391   .     D
C532   C524    1.401   1_565 S
C533   C277    1.408   1_556 S
C534   C537    1.496   .     S
C535   C536    1.390   .     D
C537   C278    1.401   1_556 S
O538   Zr328   2.089   1_556 S
O538   Zr432   2.089   1_556 S
O539   Zr656   2.252   1_655 S
O540   Zr573   2.244   1_655 S
Zr542  O16     2.285   1_455 S
Zr542  O33     2.285   1_545 S
Zr542  O63     2.089   1_445 S
Zr542  O571    2.244   1_445 S
Zr542  O587    2.244   .     S
Zr542  O600    2.252   1_445 S
Zr542  O614    2.252   .     S
H543   C552    1.085   .     S
H544   C551    1.086   .     S
H545   C548    1.085   .     S
H546   C547    1.085   .     S
C547   C479    1.408   1_545 S
C547   C548    1.391   .     D
C548   C483    1.401   1_545 S
C549   C290    1.408   1_556 D
C550   C553    1.496   .     S
C551   C552    1.390   .     D
C553   C291    1.401   1_556 D
O554   Zr446   2.089   1_556 S
O554   Zr313   2.089   1_556 S
O555   Zr670   2.252   .     S
O556   Zr573   2.244   1_565 S
H558   C567    1.085   .     S
H559   C566    1.086   .     S
H560   C563    1.085   .     S
H561   C562    1.085   .     S
C562   C507    1.408   1_545 S
C562   C563    1.391   .     D
C563   C511    1.401   1_545 S
C564   C249    1.408   1_554 D
C565   C568    1.496   .     S
C566   C567    1.390   .     D
C568   C250    1.401   1_554 D
O570   Zr670   2.252   1_655 S
O571   Zr542   2.244   1_665 S
O572   Zr446   2.285   1_556 S
O572   Zr328   2.285   1_556 S
Zr573  O540    2.244   1_455 S
Zr573  O556    2.244   1_545 S
Zr573  O49     2.285   1_445 S
Zr573  O30     2.089   1_455 S
Zr573  O13     2.089   1_545 S
Zr573  O628    2.252   1_455 S
Zr573  O641    2.252   1_545 S
H574   C583    1.085   .     S
H575   C582    1.086   .     S
H576   C579    1.085   .     S
H577   C578    1.085   .     S
C578   C493    1.408   1_565 S
C578   C579    1.391   .     D
C579   C497    1.401   1_565 S
C580   C263    1.408   1_554 S
C581   C584    1.496   .     S
C582   C583    1.390   .     D
C584   C264    1.401   1_554 S
O586   Zr656   2.252   .     S
O588   Zr313   2.285   1_556 S
O588   Zr432   2.285   1_556 S
H589   C598    1.085   .     S
H590   C597    1.086   .     S
H591   C594    1.085   .     S
H592   C593    1.085   .     S
C593   C594    1.391   .     D
C596   C599    1.496   .     S
C597   C598    1.390   .     D
O600   Zr542   2.252   1_665 S
O601   Zr616   2.244   1_565 S
Zr602  O387    2.285   1_545 S
Zr602  O368    2.089   1_545 S
Zr602  O615    2.244   .     S
Zr602  O642    2.244   1_545 S
Zr602  O654    2.252   1_545 S
Zr602  O668    2.252   .     S
H603   C612    1.085   .     S
H604   C611    1.086   .     S
H605   C608    1.085   .     S
H606   C607    1.085   .     S
C607   C608    1.391   .     D
C610   C613    1.496   .     S
C611   C612    1.390   .     D
Zr616  O415    2.089   1_545 S
Zr616  O601    2.244   1_545 S
Zr616  O402    2.285   1_545 S
Zr616  O629    2.244   .     S
Zr616  O682    2.252   1_545 S
Zr616  O695    2.252   .     S
H617   C626    1.085   .     S
H618   C625    1.086   .     S
H619   C622    1.085   .     S
H620   C621    1.085   .     S
C621   C622    1.391   .     D
C624   C627    1.496   .     S
C625   C626    1.390   .     D
O628   Zr573   2.252   1_655 S
H630   C639    1.085   .     S
H631   C638    1.086   .     S
H632   C635    1.085   .     S
H633   C634    1.085   .     S
C634   C635    1.391   .     D
C637   C640    1.496   .     S
C638   C639    1.390   .     D
O641   Zr573   2.252   1_565 S
O642   Zr602   2.244   1_565 S
H643   C652    1.085   .     S
H644   C651    1.086   .     S
H645   C648    1.085   .     S
H646   C647    1.085   .     S
C647   C118    1.408   1_655 S
C647   C648    1.391   .     D
C648   C122    1.401   1_655 S
C650   C653    1.496   .     S
C651   C652    1.390   .     D
O654   Zr602   2.252   1_565 S
O655   Zr670   2.244   .     S
Zr656  O197    2.285   1_455 S
Zr656  O539    2.252   1_455 S
Zr656  O210    2.089   1_455 S
Zr656  O669    2.244   .     S
Zr656  O696    2.244   1_455 S
H657   C666    1.085   .     S
H658   C665    1.086   .     S
H659   C662    1.085   .     S
H660   C661    1.085   .     S
C661   C89     1.408   1_655 S
C661   C662    1.391   .     D
C662   C93     1.401   1_655 S
C664   C667    1.496   .     S
C665   C666    1.390   .     D
Zr670  O241    2.089   1_455 S
Zr670  O570    2.252   1_455 S
Zr670  O228    2.285   1_455 S
Zr670  O683    2.244   1_455 S
H671   C680    1.085   .     S
H672   C679    1.086   .     S
H673   C676    1.085   .     S
H674   C675    1.085   .     S
C675   C74     1.408   1_455 S
C675   C676    1.391   .     D
C676   C78     1.401   1_455 S
C678   C681    1.496   .     S
C679   C680    1.390   .     D
O682   Zr616   2.252   1_565 S
O683   Zr670   2.244   1_655 S
H684   C693    1.085   .     S
H685   C692    1.086   .     S
H686   C689    1.085   .     S
H687   C688    1.085   .     S
C688   C104    1.408   1_455 S
C688   C689    1.391   .     D
C689   C108    1.401   1_455 S
C691   C694    1.496   .     S
C692   C693    1.390   .     D
O696   Zr656   2.244   1_655 S
O697   C698    1.161   .     S
C698   O699    1.160   .     S
O700   C701    1.160   .     S
C701   O702    1.160   .     S
O703   C704    1.159   .     S
C704   O705    1.160   .     S
O706   C707    1.161   .     S
C707   O708    1.160   .     S
O709   C710    1.161   .     S
C710   O711    1.159   .     S
O712   C713    1.160   .     S
C713   O714    1.159   .     S
O715   C716    1.161   .     S
C716   O717    1.160   .     S
O718   C719    1.160   .     S
C719   O720    1.160   .     S
O721   C722    1.160   .     S
C722   O723    1.160   .     S
O724   C725    1.159   .     S
C725   O726    1.160   .     S
O727   C728    1.160   .     S
C728   O729    1.160   .     S
O730   C731    1.160   .     S
C731   O732    1.160   .     S
O733   C734    1.159   .     S
C734   O735    1.159   .     S
O736   C737    1.160   .     S
C737   O738    1.160   .     S
O739   C740    1.160   .     S
C740   O741    1.160   .     S
O742   C743    1.161   .     S
C743   O744    1.160   .     S
O745   C746    1.159   .     S
C746   O747    1.160   .     S
O748   C749    1.160   .     S
C749   O750    1.160   .     S
O751   C752    1.161   .     S
C752   O753    1.159   .     S
O754   C755    1.161   .     S
C755   O756    1.160   .     S
O757   C758    1.160   .     S
C758   O759    1.160   .     S
O760   C761    1.161   .     S
C761   O762    1.159   .     S
O763   C764    1.160   .     S
C764   O765    1.160   .     S
O766   C767    1.160   .     S
C767   O768    1.159   .     S
O769   C770    1.160   .     S
C770   O771    1.160   .     S
O772   C773    1.161   .     S
C773   O774    1.160   .     S
O775   C776    1.161   .     S
C776   O777    1.160   .     S
O778   C779    1.160   .     S
C779   O780    1.160   .     S
O781   C782    1.161   .     S
C782   O783    1.160   .     S
O784   C785    1.160   .     S
C785   O786    1.160   .     S
O787   C788    1.161   .     S
C788   O789    1.159   .     S
O790   C791    1.159   .     S
C791   O792    1.161   .     S
O793   C794    1.160   .     S
C794   O795    1.160   .     S
O796   C797    1.160   .     S
C797   O798    1.161   .     S
O799   C800    1.160   .     S
C800   O801    1.160   .     S
O802   C803    1.159   .     S
C803   O804    1.160   .     S
O805   C806    1.160   .     S
C806   O807    1.159   .     S
O808   C809    1.160   .     S
C809   O810    1.160   .     S
O811   C812    1.160   .     S
C812   O813    1.160   .     S
O814   C815    1.160   .     S
C815   O816    1.161   .     S
O817   C818    1.160   .     S
C818   O819    1.161   .     S
O820   C821    1.160   .     S
C821   O822    1.160   .     S
O823   C824    1.160   .     S
C824   O825    1.159   .     S
O826   C827    1.160   .     S
C827   O828    1.160   .     S
O829   C830    1.161   .     S
C830   O831    1.159   .     S
O832   C833    1.160   .     S
C833   O834    1.160   .     S
O835   C836    1.160   .     S
C836   O837    1.160   .     S
O838   C839    1.159   .     S
C839   O840    1.160   .     S
O841   C842    1.159   .     S
C842   O843    1.161   .     S
O844   C845    1.161   .     S
C845   O846    1.160   .     S
O847   C848    1.161   .     S
C848   O849    1.160   .     S
O850   C851    1.160   .     S
C851   O852    1.161   .     S
O853   C854    1.160   .     S
C854   O855    1.160   .     S
O856   C857    1.160   .     S
C857   O858    1.160   .     S
O859   C860    1.160   .     S
C860   O861    1.160   .     S
O862   C863    1.160   .     S
C863   O864    1.160   .     S
O865   C866    1.160   .     S
C866   O867    1.161   .     S
O868   C869    1.161   .     S
C869   O870    1.160   .     S
O871   C872    1.160   .     S
C872   O873    1.161   .     S
O874   C875    1.161   .     S
C875   O876    1.160   .     S
O877   C878    1.159   .     S
C878   O879    1.160   .     S
O880   C881    1.160   .     S
C881   O882    1.160   .     S
O883   C884    1.160   .     S
C884   O885    1.160   .     S
O886   C887    1.160   .     S
C887   O888    1.160   .     S
O889   C890    1.161   .     S
C890   O891    1.160   .     S
O892   C893    1.160   .     S
C893   O894    1.160   .     S
O895   C896    1.160   .     S
C896   O897    1.160   .     S
O898   C899    1.160   .     S
C899   O900    1.160   .     S
O901   C902    1.160   .     S
C902   O903    1.160   .     S
O904   C905    1.160   .     S
C905   O906    1.159   .     S
O907   C908    1.160   .     S
C908   O909    1.160   .     S
O910   C911    1.160   .     S
C911   O912    1.160   .     S
O913   C914    1.159   .     S
C914   O915    1.161   .     S
O916   C917    1.161   .     S
C917   O918    1.160   .     S
O919   C920    1.161   .     S
C920   O921    1.160   .     S
O922   C923    1.161   .     S
C923   O924    1.160   .     S
O925   C926    1.159   .     S
C926   O927    1.160   .     S
O928   C929    1.160   .     S
C929   O930    1.160   .     S
O931   C932    1.160   .     S
C932   O933    1.160   .     S
O934   C935    1.160   .     S
C935   O936    1.160   .     S
O937   C938    1.160   .     S
C938   O939    1.159   .     S
O940   C941    1.160   .     S
C941   O942    1.160   .     S
O943   C944    1.160   .     S
C944   O945    1.160   .     S
O946   C947    1.160   .     S
C947   O948    1.160   .     S
O949   C950    1.160   .     S
C950   O951    1.160   .     S
O952   C953    1.160   .     S
C953   O954    1.160   .     S
O955   C956    1.160   .     S
C956   O957    1.160   .     S
O958   C959    1.160   .     S
C959   O960    1.160   .     S
O961   C962    1.159   .     S
C962   O963    1.161   .     S
O964   C965    1.159   .     S
C965   O966    1.161   .     S
O967   C968    1.160   .     S
C968   O969    1.160   .     S
O970   C971    1.159   .     S
C971   O972    1.160   .     S
O973   C974    1.160   .     S
C974   O975    1.160   .     S
O976   C977    1.160   .     S
C977   O978    1.160   .     S
O979   C980    1.160   .     S
C980   O981    1.160   .     S
O982   C983    1.160   .     S
C983   O984    1.160   .     S
O985   C986    1.160   .     S
C986   O987    1.160   .     S
O988   C989    1.160   .     S
C989   O990    1.160   .     S
O991   C992    1.160   .     S
C992   O993    1.160   .     S
O994   C995    1.160   .     S
C995   O996    1.159   .     S
O997   C998    1.160   .     S
C998   O999    1.160   .     S
O1000  C1001   1.159   .     S
C1001  O1002   1.161   .     S
O1003  C1004   1.161   .     S
C1004  O1005   1.159   .     S
O1006  C1007   1.160   .     S
C1007  O1008   1.160   .     S
O1009  C1010   1.161   .     S
C1010  O1011   1.160   .     S
O1012  C1013   1.160   .     S
C1013  O1014   1.160   .     S
O1015  C1016   1.160   .     S
C1016  O1017   1.161   .     S
O1018  C1019   1.160   .     S
C1019  O1020   1.160   .     S
O1021  C1022   1.160   .     S
C1022  O1023   1.160   .     S
O1024  C1025   1.160   .     S
C1025  O1026   1.160   .     S
O1027  C1028   1.160   .     S
C1028  O1029   1.160   .     S
O1030  C1031   1.159   .     S
C1031  O1032   1.161   .     S
O1033  C1034   1.160   .     S
C1034  O1035   1.160   .     S
O1036  C1037   1.160   .     S
C1037  O1038   1.160   .     S
O1039  C1040   1.160   .     S
C1040  O1041   1.160   .     S
O1042  C1043   1.160   .     S
C1043  O1044   1.160   .     S
O1045  C1046   1.160   .     S
C1046  O1047   1.160   .     S
O1048  C1049   1.160   .     S
C1049  O1050   1.160   .     S
O1051  C1052   1.160   .     S
C1052  O1053   1.160   .     S
O1054  C1055   1.160   .     S
C1055  O1056   1.161   .     S
O1057  C1058   1.160   .     S
C1058  O1059   1.160   .     S
O1060  C1061   1.161   .     S
C1061  O1062   1.160   .     S
O1063  C1064   1.159   .     S
C1064  O1065   1.160   .     S
O1066  C1067   1.159   .     S
C1067  O1068   1.161   .     S
O1069  C1070   1.160   .     S
C1070  O1071   1.160   .     S
O1072  C1073   1.160   .     S
C1073  O1074   1.160   .     S
O1075  C1076   1.160   .     S
C1076  O1077   1.160   .     S
O1078  C1079   1.159   .     S
C1079  O1080   1.160   .     S
O1081  C1082   1.160   .     S
C1082  O1083   1.160   .     S
O1084  C1085   1.160   .     S
C1085  O1086   1.160   .     S
O1087  C1088   1.160   .     S
C1088  O1089   1.160   .     S
O1090  C1091   1.160   .     S
C1091  O1092   1.160   .     S
O1093  C1094   1.160   .     S
C1094  O1095   1.160   .     S
O1096  C1097   1.160   .     S
C1097  O1098   1.161   .     S
O1099  C1100   1.160   .     S
C1100  O1101   1.160   .     S
O1102  C1103   1.160   .     S
C1103  O1104   1.160   .     S
O1105  C1106   1.160   .     S
C1106  O1107   1.160   .     S
O1108  C1109   1.160   .     S
C1109  O1110   1.160   .     S
O1111  C1112   1.160   .     S
C1112  O1113   1.160   .     S
O1114  C1115   1.161   .     S
C1115  O1116   1.160   .     S
O1117  C1118   1.159   .     S
C1118  O1119   1.160   .     S
O1120  C1121   1.160   .     S
C1121  O1122   1.160   .     S
O1123  C1124   1.160   .     S
C1124  O1125   1.161   .     S
O1126  C1127   1.160   .     S
C1127  O1128   1.160   .     S
O1129  C1130   1.160   .     S
C1130  O1131   1.160   .     S
O1132  C1133   1.160   .     S
C1133  O1134   1.160   .     S
O1135  C1136   1.160   .     S
C1136  O1137   1.160   .     S
O1138  C1139   1.160   .     S
C1139  O1140   1.160   .     S
O1141  C1142   1.161   .     S
C1142  O1143   1.159   .     S
O1144  C1145   1.161   .     S
C1145  O1146   1.160   .     S
O1147  C1148   1.159   .     S
C1148  O1149   1.160   .     S
O1150  C1151   1.160   .     S
C1151  O1152   1.160   .     S
O1153  C1154   1.160   .     S
C1154  O1155   1.159   .     S
O1156  C1157   1.160   .     S
C1157  O1158   1.160   .     S
O1159  C1160   1.160   .     S
C1160  O1161   1.161   .     S
