# Supplementary material for: Augmented Reality for Enhanced Visualization of MOF Adsorbents
Source: J Chem Inf Model. 2023 Sep 26;63(19):5950–5. doi: 10.1021/acs.jcim.3c01190 (PMC10565814; doi:10.1021/acs.jcim.3c01190)
Supplement: Supplementary file 3 — ci3c01190_si_003.zip [file ci3c01190_si_003.zip]

Archive with 26 entries (26 files):
- ASOHUL_MIL-53.fbx
- __MACOSX/._ASOHUL_MIL-53.fbx
- BOHWOM_MOF-812_CO2.fbx
- __MACOSX/._BOHWOM_MOF-812_CO2.fbx
- FAWCEN_ZIF-8.fbx
- __MACOSX/._FAWCEN_ZIF-8.fbx
- FIQCEN_HKUST-1_H2O.fbx
- __MACOSX/._FIQCEN_HKUST-1_H2O.fbx
- MOHGEY_CPO-27-Co.fbx
- __MACOSX/._MOHGEY_CPO-27-Co.fbx
- REDQUQ_KAUST-7_H2O.fbx
- __MACOSX/._REDQUQ_KAUST-7_H2O.fbx
- RUBTAK_UiO66_CO2.fbx
- __MACOSX/._RUBTAK_UiO66_CO2.fbx
- SAHYIK_IRMOF-1_pcu.fbx
- __MACOSX/._SAHYIK_IRMOF-1_pcu.fbx
- TASYAR_CALF-20_CO2.fbx
- __MACOSX/._TASYAR_CALF-20_CO2.fbx
- UiO_67at5point5bar.fbx
- __MACOSX/._UiO_67at5point5bar.fbx
- UiO_67at015bar.fbx
- __MACOSX/._UiO_67at015bar.fbx
- UiO_67at20bar.fbx
- __MACOSX/._UiO_67at20bar.fbx
- WIZMAV_UiO67_fcu.fbx
- __MACOSX/._WIZMAV_UiO67_fcu.fbx
